# Supplementary material for: Metabolome and transcriptome profiling unveil the mechanisms of light-induced anthocyanin synthesis in rabbiteye blueberry (vaccinium ashei: Reade)
Source: BMC Plant Biol. 2022 Apr 29;22:223. doi: 10.1186/s12870-022-03585-x (PMC9052483; doi:10.1186/s12870-022-03585-x)
Supplement: Supplementary file 1 — Additional file 1: Figure S1. Heat map analysis of compound composition under different light intensity. Table S1. Compound classification. Table S2. Differential metabolite analysis. Table S3. 37 common metabolites. Table S4. Overview of mapping of RNA-seq reads. Table S5. Differential gene analysis. Table S6. Annotation analysis of differential genes KEGG and GO. Table S7. Screening genes for anthocyanin synthesis pathway. Table S8. qRT-PCR. Table S9. Correlation analysis between anthocyanin content and key genes. [file 12870_2022_3585_MOESM1_ESM.zip › Table S1.xlsx]

## Sheet: Sheet1
Table S1: Compound classification
Index	Molecular Weight (Da)	Ionization model	cpd_ID	Compounds	Class
mws0024	170.022	[M-H]-	C01424	Gallic acid	Tannin
mws0914	272.068	[M-H]-	C09826	Pinobanksin*	Dihydroflavonol
pme0376	272.068	[M-H]-	C00509	Naringenin (5,7,4'-Trihydroxyflavanone)*	Dihydroflavone
pme0088	286.048	[M-H]-	C01514	Luteolin (5,7,3',4'-Tetrahydroxyflavone)	Flavonoid
mws0054	290.079	[M-H]-	C06562	Catechin	Flavanols
pme0460	290.079	[M+H]+	C09727	Epicatechin	Flavanols
Zmpp002571	302.043	[M+H]+	C10177	Robinetin	Flavonoid
mws0044	304.058	[M-H]-	C01617	Dihydroquercetin(Taxifolin)	Dihydroflavonol
Lmmp003109	304.095	[M+H]+	--	3'-O-Methyl-(-)-epicatechin	Flavanols
mws0042	306.074	[M-H]-	C12136	Epigallocatechin	Flavanols
mws0066	316.058	[M-H]-	C10084	Isorhamnetin	Flavonols
mws0032	318.038	[M+H]+	C10107	Myricetin	Flavonols
mws0744	320.053	[M-H]-	C02906	Dihydromyricetin (Ampelopsin)	Dihydroflavonol
Lmzp004885	330.074	[M+H]+	C10193	Tricin (5,7,4'-Trihydroxy-3',5'-dimethoxyflavone)	Flavonoid
mws1003	332.053	[M-H]-	C12633	Laricitrin	Flavonols
Lmtp004722	332.053	[M+H]+	--	Mearnsetin	Flavonoid
Lmfn000604	332.074	[M-H]-	--	6-O-Galloyl-glucose	Tannin
pmn001518	332.074	[M-H]-	C01158	1-O-Galloyl-D-glucose	Tannin
mws1002	346.069	[M-H]-	C11620	Syringetin	Flavonoid
pmn001637	418.09	[M-H]-	--	Kaempferol-3-O-arabinoside (Juglanin)	Flavonols
Smlp002532	419.097	[M]+	--	Cyanidin-3-O-arabinoside	Anthocyanins
pme0321	432.106	[M-H]-	--	Kaempferol-7-O-rhamnoside	Flavonols
mws0919	432.106	[M-H]-	C16911	Kaempferol-3-O-rhamnoside (Afzelin)(Kaempferin)	Flavonols
pme3392	433.113	[M]+	C12137	Pelargonidin-3-O-glucoside	Anthocyanins
Smlp002877	433.113	[M]+	--	Peonidin-3-O-arabinoside	Anthocyanins
mws2186	434.085	[M+H]+	--	Avicularin*	Flavonols
mws4183	434.085	[M-H]-	--	Quercetin-3-O-arabinoside (Guaijaverin)*	Flavonols
pme1611	434.121	[M-H]-	--	Isohemiphloin	Flavonoid carbonoside
HJN090	434.121	[M-H]-	--	Butin-7-O-glucoside	Flavonoid
mws1179	434.121	[M-H]-	C09099	Naringenin-7-O-glucoside (Prunin)	Dihydroflavone
Zmlp002286	435.092	[M]+	--	Delphinidin-3-O-arabinoside	Anthocyanins
mws2118	436.137	[M-H]-	C01604	Phloretin-2'-O-glucoside (Phlorizin)	Chalcones
mws0355	442.09	[M-H]-	--	Catechin gallate	Flavanols
Lmlp003531	448.101	[M+H]+	--	Luteolin-3'-O-glucoside*	Flavonoid
mws0045	448.101	[M+H]+	C01750	Quercetin-3-O-rhamnoside(Quercitrin)	Flavonols
mws0913	448.101	[M-H]-	C12626	Kaempferol-3-O-galactoside (Trifolin)*	Flavonols
Smlp002277	449.108	[M]+	--	Petunidin-3-O-arabinoside	Anthocyanins
pmb0550	449.108	[M]+	C08604	Cyanidin-3-O-glucoside (Kuromanin)	Anthocyanins
pmn001640	450.08	[M-H]-	--	Myricetin-3-O-arabinoside	Flavonols
Lmtn002796	450.116	[M-H]-	--	Aromadendrin-7-O-glucoside	Flavonoid
Lmmn004625	450.116	[M-H]-	--	Dihydrokaempferol-7-O-glucoside	Flavonols
pmn001416	452.111	[M-H]-	--	Catechin-(7,8-bc)-4α-(3,4-dihydroxyphenyl)-dihydro-2-(3H)-one	Flavanols
pmn001415	452.111	[M-H]-	--	Catechin-(7,8-bc)-4β-(3,4-dihydroxyphenyl)-dihydro-2-(3H)-one	Flavanols
pmn001417	452.111	[M-H]-	--	Cinchonain Ic	Flavanols
Hmpn005101	452.131	[M-H]-	--	Sieboldin	Chalcones
Lmdp003994	460.137	[M+H]+	--	6,4'-Dimethoxyisoflavone-7-O-glucoside (Wistin)	Isoflavones
mws4167	462.08	[M+H]+	C03515	Luteolin-7-O-glucuronide	Flavonoid
Lmpn006208	462.116	[M-H]-	--	8-Methoxykaempferol-7-O-rhamnoside	Flavonols
Hmcp002539	462.116	[M+H]+	--	Isorhamnetin-3-O-rhamnoside	Flavonols
pmp000579	462.116	[M+H]+	--	Diosmetin-7-O-galactoside*	Flavonoid
pmf0203	463.123	[M]+	C12141	Peonidin-3-O-glucoside	Anthocyanins
Smlp002918	463.123	[M]+	--	Malvidin-3-O-arabinoside	Anthocyanins
mws1329	464.095	[M-H]-	C12639	Quercetin-7-O-glucoside*	Flavonols
mws0061	464.095	[M-H]-	C10073	Quercetin-3-O-galactoside (Hyperin)*	Flavonols
mws0056	464.095	[M-H]-	C10108	Myricetin-3-O-rhamnoside (Myricitrin)	Flavonols
HJAP155	464.095	[M+H]+	--	Laricitrin-3-O-xyloside	Flavonols
pme1598	464.132	[M-H]-	--	Hesperetin-5-O-glucoside*	Dihydroflavonol
pme1398	465.103	[M]+	C12138	Delphinidin-3-O-glucoside (Mirtillin)	Anthocyanins
Xmsn002700	466.111	[M-H]-	--	Taxifolin-3'-O-glucoside	Flavonoid
HJAP154	468.069	[M+H]+	--	Galloylisorhamnetin	Flavonols
pmn001641	476.095	[M-H]-	--	Kaempferide-3-O-glucuronide	Flavonols
pmp000172	476.132	[M+H]+	--	5,2'-Dihydroxy-7,8-dimethoxyflavone glycosides	Flavonoid
Lmmp003783	478.075	[M+H]+	--	Quercetin-3-O-glucuronide	Flavonols
Hmjp003123	478.075	[M+H]+	--	Quercetin-5-O-glucuronide	Flavonols
Lmjp003295	478.111	[M+H]+	--	6-Methoxykaempferol-3-O-glucoside	Flavonoid
Hmcp002207	478.111	[M+H]+	--	Isorhamnetin-7-O-glucoside (Brassicin)	Flavonols
pme3391	479.118	[M]+	C12139	Petunidin-3-O-glucoside	Anthocyanins
Lmdp002969	480.09	[M+H]+	--	Myricetin-3-O-galactoside*	Flavonols
Lmpp003465	480.09	[M-H]-	--	Myricetin-3-O-glucoside*	Flavonols
Lmtp003948	480.127	[M+H]+	--	3',5',5,7-Tetrahydroxy-4'-methoxyflavanone-3'-O-glucoside	Flavonoid
Lmmp003903	490.111	[M+H]+	--	Kaempferol-3-O-(2''-acetyl)glucoside	Flavonols
Lmpp003059	491.118	[M]+	--	Cyanidin-3-O-(6''-O-acetyl)glucoside	Anthocyanins
pme0443	493.134	[M]+	--	Malvidin-3-O-galactoside (Primulin)*	Anthocyanins
pme0444	493.134	[M]+	C12140	Malvidin-3-O-glucoside (Oenin)*	Anthocyanins
Hmlp002821	494.07	[M+H]+	--	Myricetin-3-O-glucuronide	Flavonols
HJAP005	494.105	[M+H]+	--	Laricitrin-3-O-glucoside	Flavonoid
Smpp002603	505.134	[M]+	--	Peonidin-3-O-(6''-O-Acetyl)glucoside	Anthocyanins
Hmln002199	506.107	[M-H]-	--	Quercetin-3-O-(6''-acetyl)galactoside	Flavonols
Lmtn002916	508.085	[M-H]-	--	Mearnsetin-3-O-glucuronide	Flavonoid
HJAP006	508.122	[M+H]+	--	Syringetin-7-O-glucoside	Flavonoid
Zmdp005767	516.127	[M+H]+	C16222	Formononetin-7-O-(6''-Malonyl)glucoside	Isoflavones
pmn001644	520.085	[M-H]-	--	Quercetin-3-O-(2''-acetyl)glucuronide	Flavonols
Smpp002418	521.129	[M]+	--	Petunidin-3-O-(6''-O-Acetyl)glucoside	Anthocyanins
pmb0542	535.108	[M]+	C12643	Cyanidin-3-O-(6''-O-malonyl)glucoside	Anthocyanins
Smpp002618	535.145	[M]+	--	Malvidin-3-O-(6''-O-acetyl)glucoside	Anthocyanins
pmp000589	550.096	[M+H]+	--	Quercetin-7-O-(6''-malonyl)glucoside*	Flavonols
Hmln002189	550.096	[M-H]-	--	Quercetin-3-O-(6''-malonyl)galactoside*	Flavonols
Hmln002321	550.096	[M-H]-	C12638	Quercetin-3-O-(6''-malonyl)glucoside	Flavonols
pmp000273	562.148	[M+H]+	C17777	Gambiriin B3	Tannin
pmb3114	562.148	[M-H]-	--	Epicatechin-epiafzelechin	Flavanols
HJN049	576.126	[M-H]-	--	2α,3α-Epoxy-5,7,3',4'-tetrahydroxyflavan-(4β-8-catechin)	Proanthocyanidins
pme0432	576.127	[M-H]-	C10237	Procyanidin A2*	Proanthocyanidins
pme0430	576.127	[M-H]-	--	Procyanidin A1	Proanthocyanidins
Lmpp003930	578.142	[M+H]+	--	Apigenin-7-O-(6''-p-Coumaryl)glucoside	Flavonoid
mws0836	578.142	[M-H]-	--	Procyanidin B1	Proanthocyanidins
pmn001667	578.142	[M-H]-	C10238	Procyanidin B4	Proanthocyanidins
pme0436	578.142	[M-H]-	--	Procyanidin B3	Proanthocyanidins
pme0434	578.142	[M-H]-	C17639	Procyanidin B2	Proanthocyanidins
pme3227	578.164	[M+H]+	C12628	Vitexin-2''-O-rhamnoside	Flavonoid carbonoside
pme2493	578.164	[M+H]+	C16981	Kaempferol-3,7-O-dirhamnoside (Kaempferitrin)	Flavonols
Lmyp004963	578.164	[M+H]+	--	Apigenin-6-C-(2''-rhamnosyl)glucoside	Flavonoid carbonoside
Smlp003276	579.134	[M]+	--	Malvidin-3-O-(6''-O-malonyl)glucoside	Anthocyanins
Lmcn003163	580.085	[M-H]-	--	Epitheaflavic acid-3-O-Gallate	Tannin
HJAP148	580.142	[M+H]+	--	Kaempferol-3-O-sambubioside	Flavonoid
Lmlp007435	580.158	[M+H]+	--	Isosalipurposide-6''-O-p-coumaric acid	Chalcones
mws0046	580.179	[M-H]-	C09789	Naringenin-7-O-Neohesperidoside(Naringin)	Dihydroflavone
mws1290	594.137	[M-H]-	C17140	Kaempferol-3-O-(6''-p-coumaroyl)glucoside (Tiliroside)	Flavonols
Lmyp004407	594.137	[M+H]+	--	Kaempferol-3-O-(2''-p-Coumaroyl)galactoside	Flavonoid
Lmnp002413	594.158	[M+H]+	--	Luteolin-6-C-rhamnoside-7-O-glucoside	Flavonoid carbonoside
Lmjp002867	594.158	[M+H]+	--	Kaempferol-3-O-neohesperidoside	Flavonols
mws0791	594.195	[M-H]-	C09830	Poncirin (Isosakuranetin-7-O-neohesperidoside)	Dihydroflavone
pme1773	595.166	[M]+	C08620	Cyanidin-3-O-rutinoside (Keracyanin)	Anthocyanins
Lmtp004044	596.138	[M+H]+	--	Quercetin-3-O-apiosyl(1→2)galactoside*	Flavonols
Lmjp002596	596.138	[M+H]+	C12637	Quercetin-3-O-xylosyl(1→2)glucoside	Flavonols
mws1519	596.174	[M-H]-	C09732	Eriodictyol-7-O-Rutinoside (Eriocitrin)	Dihydroflavone
mws1661	608.174	[M+H]+	C10039	Diosmetin-7-O-rutinoside (Diosmin)	Flavonoid
Lmtp003079	609.181	[M]+	--	Peonidin-3-O-rutinoside	Anthocyanins
Lmyp004052	610.132	[M+H]+	--	Quercetin-3-O-(6''-p-Coumaroyl)galactoside	Flavonols
Lmdp004267	610.132	[M+H]+	--	Quercetin-3-O-(6''-p-Coumaroyl)glucoside	Flavonols
Lmbp002336	610.153	[M+H]+	--	Quercetin-3-O-(2''-O-rhamnosyl)galactoside	Flavonols
Lmjp002461	610.153	[M+H]+	--	Quercetin-3-O-neohesperidoside*	Flavonols
mws0059	610.153	[M-H]-	C05625	Quercetin-3-O-rutinoside (Rutin)	Flavonols
Hmjp002999	624.162	[M+H]+	--	Isorhamnetin-3-O-rutinoside (Narcissin)	Flavonoid
Lmmp002963	624.169	[M+H]+	--	6-C-Methylquercetin-3-O-rutinoside	Flavonols
Hmgp003086	638.184	[M+H]+	--	Tricin-7-O-rutinoside	Flavonoid
pmf0615	641.171	[M]+	--	Petunidin-3,5-di-O-glucoside	Anthocyanins
mws1035	740.216	[M+H]+	C10178	Kaempferol-3-O-robinoside-7-O-rhamnoside (Robinin)	Flavonols
pmn001648	864.19	[M-H]-	C17632	Cinnamtannin D1	Tannin
pmn001647	866.206	[M-H]-	--	Procyanidin C2*	Proanthocyanidins
pmp000100	866.206	[M+H]+	C17892	Arecatannin B1	Tannin
pmn001646	866.206	[M-H]-	C17624	Procyanidin C1*	Proanthocyanidins
pmb2947	866.206	[M-H]-	--	Catechin-catechin-catechin	Flavanols
pmp000102	1154.27	[M+H]+	C17894	Arecatannin A1*	Tannin
pmp000103	1154.27	[M+H]+	C17893	Arecatannin A2*	Tannin
