# Supplementary material for: Metabolome and transcriptome profiling unveil the mechanisms of light-induced anthocyanin synthesis in rabbiteye blueberry (vaccinium ashei: Reade)
Source: BMC Plant Biol. 2022 Apr 29;22:223. doi: 10.1186/s12870-022-03585-x (PMC9052483; doi:10.1186/s12870-022-03585-x)
Supplement: Supplementary file 1 — Additional file 1: Figure S1. Heat map analysis of compound composition under different light intensity. Table S1. Compound classification. Table S2. Differential metabolite analysis. Table S3. 37 common metabolites. Table S4. Overview of mapping of RNA-seq reads. Table S5. Differential gene analysis. Table S6. Annotation analysis of differential genes KEGG and GO. Table S7. Screening genes for anthocyanin synthesis pathway. Table S8. qRT-PCR. Table S9. Correlation analysis between anthocyanin content and key genes. [file 12870_2022_3585_MOESM1_ESM.zip › Table S2.xlsx]

## Sheet: Sheet1
Table S2: Differential metabolite analysis
CK-vs-Q	CK-vs-F	CK-vs-H
pme0088	pme0088	pme0088
mws0066	mws0066	mws0066
mws0032	mws0032	mws0032
mws0744	mws0744	mws0744
mws1003	Lmzp004885	Lmzp004885
mws1002	mws1003	mws1003
pme3392	mws1002	mws1002
Smlp002877	pme3392	Smlp002877
Zmlp002286	Smlp002877	Zmlp002286
Smlp002277	Zmlp002286	Smlp002277
pmb0550	Smlp002277	pmn001640
pmn001640	pmn001640	pmf0203
pmf0203	pmf0203	Smlp002918
Smlp002918	Smlp002918	mws0056
mws0056	mws0056	HJAP155
HJAP155	HJAP155	pme1398
pme1398	pme1398	pmp000172
pmp000172	pmp000172	pme3391
pme3391	pme3391	Lmdp002969
Lmdp002969	Lmdp002969	Lmpp003465
Lmpp003465	Lmpp003465	Lmtp003948
Lmtp003948	Lmtp003948	Lmpp003059
Lmpp003059	Lmpp003059	pme0443
pme0443	pme0443	pme0444
pme0444	pme0444	Hmlp002821
Hmlp002821	Hmlp002821	HJAP005
HJAP005	HJAP005	Smpp002603
Smpp002603	Smpp002603	Lmtn002916
Lmtn002916	Lmtn002916	HJAP006
HJAP006	HJAP006	Zmdp005767
Smpp002418	Zmdp005767	Smpp002418
Smpp002618	Smpp002418	Smpp002618
Smlp003276	Smpp002618	Smlp003276
pme1773	Smlp003276	mws1661
mws1661	pme1773	Lmtp003079
Lmtp003079	mws1661	Hmjp002999
Hmjp002999	Lmtp003079	Lmmp002963
Lmmp002963	Hmjp002999	Hmgp003086
Hmgp003086	Lmmp002963	pmf0615
pmf0615	Hmgp003086	pmp000102
	pmf0615
