# Supplementary material for: Metabolome and transcriptome profiling unveil the mechanisms of light-induced anthocyanin synthesis in rabbiteye blueberry (vaccinium ashei: Reade)
Source: BMC Plant Biol. 2022 Apr 29;22:223. doi: 10.1186/s12870-022-03585-x (PMC9052483; doi:10.1186/s12870-022-03585-x)
Supplement: Supplementary file 1 — Additional file 1: Figure S1. Heat map analysis of compound composition under different light intensity. Table S1. Compound classification. Table S2. Differential metabolite analysis. Table S3. 37 common metabolites. Table S4. Overview of mapping of RNA-seq reads. Table S5. Differential gene analysis. Table S6. Annotation analysis of differential genes KEGG and GO. Table S7. Screening genes for anthocyanin synthesis pathway. Table S8. qRT-PCR. Table S9. Correlation analysis between anthocyanin content and key genes. [file 12870_2022_3585_MOESM1_ESM.zip › Table S3.xlsx]

## Sheet: Sheet3
Table S3: 37 common metabolites
Index	Compounds	Type
pme0088	Luteolin (5,7,3',4'-Tetrahydroxyflavone)	down
mws0066	Isorhamnetin	up
mws0032	Myricetin	up
mws0744	Dihydromyricetin (Ampelopsin)	up
mws1003	Laricitrin	up
mws1002	Syringetin	up
Smlp002877	Peonidin-3-O-arabinoside	up
Zmlp002286	Delphinidin-3-O-arabinoside	up
Smlp002277	Petunidin-3-O-arabinoside	up
pmn001640	Myricetin-3-O-arabinoside	up
pmf0203	Peonidin-3-O-glucoside	up
Smlp002918	Malvidin-3-O-arabinoside	up
mws0056	Myricetin-3-O-rhamnoside (Myricitrin)	up
HJAP155	Laricitrin-3-O-xyloside	up
pme1398	Delphinidin-3-O-glucoside (Mirtillin)	up
pmp000172	5,2'-Dihydroxy-7,8-dimethoxyflavone glycosides	down
pme3391	Petunidin-3-O-glucoside	up
Lmdp002969	Myricetin-3-O-galactoside*	up
Lmpp003465	Myricetin-3-O-glucoside*	up
Lmtp003948	3',5',5,7-Tetrahydroxy-4'-methoxyflavanone-3'-O-glucoside	up
Lmpp003059	Cyanidin-3-O-(6''-O-acetyl)glucoside	up
pme0443	Malvidin-3-O-galactoside (Primulin)*	up
pme0444	Malvidin-3-O-glucoside (Oenin)*	up
Hmlp002821	Myricetin-3-O-glucuronide	up
HJAP005	Laricitrin-3-O-glucoside	up
Smpp002603	Peonidin-3-O-(6''-O-Acetyl)glucoside	up
Lmtn002916	Mearnsetin-3-O-glucuronide	up
HJAP006	Syringetin-7-O-glucoside	up
Smpp002418	Petunidin-3-O-(6''-O-Acetyl)glucoside	up
Smpp002618	Malvidin-3-O-(6''-O-acetyl)glucoside	up
Smlp003276	Malvidin-3-O-(6''-O-malonyl)glucoside	up
mws1661	Diosmetin-7-O-rutinoside (Diosmin)	down
Lmtp003079	Peonidin-3-O-rutinoside	up
Hmjp002999	Isorhamnetin-3-O-rutinoside (Narcissin)	down
Lmmp002963	6-C-Methylquercetin-3-O-rutinoside	up
Hmgp003086	Tricin-7-O-rutinoside	up
pmf0615	Petunidin-3,5-di-O-glucoside	up
