# Supplementary material for: Metabolome and transcriptome profiling unveil the mechanisms of light-induced anthocyanin synthesis in rabbiteye blueberry (vaccinium ashei: Reade)
Source: BMC Plant Biol. 2022 Apr 29;22:223. doi: 10.1186/s12870-022-03585-x (PMC9052483; doi:10.1186/s12870-022-03585-x)
Supplement: Supplementary file 1 — Additional file 1: Figure S1. Heat map analysis of compound composition under different light intensity. Table S1. Compound classification. Table S2. Differential metabolite analysis. Table S3. 37 common metabolites. Table S4. Overview of mapping of RNA-seq reads. Table S5. Differential gene analysis. Table S6. Annotation analysis of differential genes KEGG and GO. Table S7. Screening genes for anthocyanin synthesis pathway. Table S8. qRT-PCR. Table S9. Correlation analysis between anthocyanin content and key genes. [file 12870_2022_3585_MOESM1_ESM.zip › Table S5.xlsx]

## Sheet: All Degs
	Table S5: Differential gene analysis.
ID	F1_fpkm	F2_fpkm	F3_fpkm	H1_fpkm	H2_fpkm	H3_fpkm	Q1_fpkm	Q2_fpkm	Q3_fpkm	CK1_fpkm	CK2_fpkm	CK3_fpkm	NR	Swissprot
augustus_masked-VaccDscaff1-processed-gene-105.1	6.1	4.95	4.13	7.16	5.4	5.28	6.07	6.21	7.37	2.18	1.95	2.07	PREDICTED: bet1-like SNARE 1-2 isoform X2 [Ipomoea nil]	RecName: Full=Bet1-like SNARE 1-2; Short=AtBET12; AltName: Full=Bet1/Sft1-like SNARE 14b; Short=AtBS14b;
augustus_masked-VaccDscaff1-processed-gene-105.10	0	0.5	0.37	0.31	0.98	0.32	0.5	0.06	0	1.59	1.61	1.3	AT-hook motif nuclear-localized protein 20-like [Durio zibethinus]	RecName: Full=AT-hook motif nuclear-localized protein 20 {ECO:0000312|EMBL:FAA00291.1};
augustus_masked-VaccDscaff1-processed-gene-11.4	0.29	0.51	0.53	0.04	0.1	0.63	0.37	0.34	0.21	0	0	0.05	hypothetical protein CISIN_1g047345mg [Citrus sinensis]	RecName: Full=Pectinesterase inhibitor; AltName: Full=AdPMEI; Short=PMEI; AltName: Full=Pectin methylesterase inhibitor; Flags: Precursor;
augustus_masked-VaccDscaff1-processed-gene-112.2	6.92	8.17	10.97	3.36	5.37	2.51	16.72	8.77	2.86	0	0.17	0	--	--
augustus_masked-VaccDscaff1-processed-gene-112.4	8.35	9.83	9.84	9.45	11.65	9.8	7.08	6.23	6.2	17.63	21.8	31.58	--	--
augustus_masked-VaccDscaff1-processed-gene-112.5	0.23	0.07	0.1	0.34	0.18	0.21	0.25	0.37	0.45	0	0	0.1	Aminotransferase-like mobile domain containing protein [Trema orientalis]	--
augustus_masked-VaccDscaff1-processed-gene-113.0	40.72	38.57	43.28	18.87	18.46	35.5	95.17	45.44	18.88	3.09	3.98	3.86	--	--
augustus_masked-VaccDscaff1-processed-gene-113.5	9.85	6.06	8.21	3.56	7.21	5.16	2.73	2.13	2.24	2.02	4.4	4.99	--	--
augustus_masked-VaccDscaff1-processed-gene-114.7	2.62	2.86	2.43	1.53	2.49	3.1	2.6	1.29	0.39	4.73	6.19	4.71	phosphate transporter [Camellia oleifera]	RecName: Full=Probable inorganic phosphate transporter 1-7; Short=AtPht1;7; AltName: Full=H(+)/Pi cotransporter;
augustus_masked-VaccDscaff1-processed-gene-120.10	1.68	1.05	1.26	2.7	2.05	1.7	1.15	1.44	1.18	2.35	2.28	1.9	PREDICTED: putative disease resistance protein RGA4 [Ipomoea nil]	RecName: Full=Putative disease resistance protein RGA3; AltName: Full=Blight resistance protein B149; AltName: Full=RGA1-blb;
augustus_masked-VaccDscaff1-processed-gene-124.13	1.92	1.71	1	1.03	1.58	1.16	1.06	1.59	2	2.87	2.04	1.85	PREDICTED: F-box protein CPR30-like [Juglans regia]	RecName: Full=Putative F-box/kelch-repeat protein At1g12870;
augustus_masked-VaccDscaff1-processed-gene-125.5	4.3	3.18	3.73	6.2	5.27	4.77	2.82	3.7	3.86	5.07	6.95	5.8	PREDICTED: putative disease resistance protein RGA3 isoform X2 [Fragaria vesca subsp. vesca]	RecName: Full=Putative disease resistance protein RGA3; AltName: Full=Blight resistance protein B149; AltName: Full=RGA1-blb;
augustus_masked-VaccDscaff1-processed-gene-13.9	2.4	1.81	2.29	2.94	3.01	2.04	1.13	2.83	1.33	10.42	13.7	8.65	squidulin [Sesamum indicum]	RecName: Full=Probable calcium-binding protein CML36; AltName: Full=Calmodulin-like protein 36;
augustus_masked-VaccDscaff1-processed-gene-130.3	0.64	0.27	0.42	0.4	0.2	0.18	0.35	0.53	0.47	0.02	0.14	0.08	PREDICTED: uncharacterized protein LOC103454674 [Malus domestica]	--
augustus_masked-VaccDscaff1-processed-gene-136.3	11.96	7.04	22.96	4.63	4.93	7.3	12.49	9.27	4.66	2.65	6.79	4.41	--	--
augustus_masked-VaccDscaff1-processed-gene-137.2	1.9	1.72	2.39	1.08	0.94	1.44	1.54	1.31	2.01	0.22	0.55	0.22	--	--
augustus_masked-VaccDscaff1-processed-gene-143.5	0.59	0.98	0.62	1.54	0.92	2.12	0.18	1.02	0.72	0.46	0	0.16	hypothetical protein POPTR_008G135600v3 [Populus trichocarpa]	--
augustus_masked-VaccDscaff1-processed-gene-15.1	2.66	2.3	2.32	3.2	2.57	3.42	2.43	3.35	3.19	1.33	1.13	0.98	LOW QUALITY PROTEIN: putative disease resistance protein RGA1 [Durio zibethinus]	RecName: Full=Putative disease resistance protein RGA3; AltName: Full=Blight resistance protein B149; AltName: Full=RGA1-blb;
augustus_masked-VaccDscaff1-processed-gene-151.4	1.88	2.27	1.73	3.18	3.03	3.6	1.57	1.44	1.09	3.92	3.55	3.09	putative disease resistance protein RGA3 [Hevea brasiliensis]	RecName: Full=Disease resistance protein RGA2; AltName: Full=Blight resistance protein RPI; AltName: Full=RGA2-blb;
augustus_masked-VaccDscaff1-processed-gene-152.2	1.15	0.37	0.71	0.7	1.73	0	0.62	0.39	0.61	2.3	2.33	4.18	--	--
augustus_masked-VaccDscaff1-processed-gene-158.0	0.13	0	0	0	0	0.03	0.03	0.03	0.13	0.75	0.21	0.6	PREDICTED: uncharacterized protein LOC104235679 [Nicotiana sylvestris]	--
augustus_masked-VaccDscaff1-processed-gene-158.3	2.56	3.26	3.07	2.4	1.19	2.03	4.84	8.19	5.5	0.35	0.5	0.38	PREDICTED: L-type lectin-domain containing receptor kinase IV.1 [Theobroma cacao]	RecName: Full=L-type lectin-domain containing receptor kinase IV.1; Short=Arabidopsis thaliana lectin-receptor kinase e; Short=AthlecRK-e; Short=LecRK-IV.1; EC=2.7.11.1; AltName: Full=Lectin Receptor Kinase 1; Flags: Precursor;
augustus_masked-VaccDscaff1-processed-gene-159.0	0.24	0.23	0.53	0.04	0.53	0.13	0.31	0.36	0.64	0	0	0	L-type lectin-domain containing receptor kinase IV.1-like [Manihot esculenta]	RecName: Full=L-type lectin-domain containing receptor kinase IV.1; Short=Arabidopsis thaliana lectin-receptor kinase e; Short=AthlecRK-e; Short=LecRK-IV.1; EC=2.7.11.1; AltName: Full=Lectin Receptor Kinase 1; Flags: Precursor;
augustus_masked-VaccDscaff1-processed-gene-160.8	11.5	10.95	8.08	9.12	10.56	9.72	10.45	10.4	11.49	4.44	4.88	3.97	Scarecrow-like protein 9 [Capsicum chinense]	RecName: Full=Scarecrow-like protein 9; Short=AtSCL9; AltName: Full=GRAS family protein 13; Short=AtGRAS-13;
augustus_masked-VaccDscaff1-processed-gene-175.3	1.7	0.94	1.51	1.57	1.41	2.08	1.98	2.06	1.55	0.31	0.27	0.05	hypothetical protein POPTR_0006s13460g [Populus trichocarpa]	RecName: Full=Floral homeotic protein APETALA 2 {ECO:0000303|PubMed:7919989};
augustus_masked-VaccDscaff1-processed-gene-179.3	0.13	0.77	0.37	0.06	0.93	1.36	1.65	0.74	0.35	0	0	0	--	--
augustus_masked-VaccDscaff1-processed-gene-179.5	14.83	11.09	10.92	14.44	12.15	11.1	7.43	11.09	10.53	21.25	18.31	20.32	unnamed protein product [Coffea canephora]	RecName: Full=Lipid phosphate phosphatase gamma; Short=AtLPPG; EC=3.1.3.-; AltName: Full=Phosphatidic acid phosphatase gamma; AltName: Full=Plastidic phosphatidic acid phosphatase gamma;
augustus_masked-VaccDscaff1-processed-gene-18.16	4.01	3.19	2.88	3.74	7.97	2.84	3.97	2.09	9.08	4.1	10.93	3.65	Succinylglutamate-semialdehyde dehydrogenase [Trema orientalis]	RecName: Full=Aldehyde dehydrogenase 22A1; EC=1.2.1.3; AltName: Full=Novel aldehyde dehydrogenase family 22 member A1; Flags: Precursor;
augustus_masked-VaccDscaff1-processed-gene-180.6	1.62	1.44	2.89	1.77	1.53	1.3	1.85	3.45	1.34	0.33	0.21	0.13	hypothetical protein CFOL_v3_12369 [Cephalotus follicularis]	--
augustus_masked-VaccDscaff1-processed-gene-183.16	7.75	7.08	7.65	6.81	5.13	7.95	15.47	8.11	12.37	3.66	4.88	3.44	PREDICTED: uncharacterized protein LOC108455646 [Gossypium arboreum]	--
augustus_masked-VaccDscaff1-processed-gene-189.3	1.3	1.53	1.42	3.05	2.92	2.91	1.21	1.62	1.62	0.55	0.22	0.65	PREDICTED: uncharacterized protein LOC107431917 [Ziziphus jujuba]	RecName: Full=Serine/arginine-rich splicing factor SC35; Short=At-SC35; Short=AtSC35; AltName: Full=SC35-like splicing factor;
augustus_masked-VaccDscaff1-processed-gene-195.8	0.46	0.39	0.45	1.08	1.12	0.85	0.7	0.67	0.65	3.48	3.95	2.52	hypothetical protein VITISV_000588 [Vitis vinifera]	RecName: Full=Protein MAIN-LIKE 2 {ECO:0000303|PubMed:24635680};
augustus_masked-VaccDscaff1-processed-gene-196.2	0.34	0.49	0	0	0.03	0.06	1.76	2.28	1.08	0	0	0	UDP-glycosyltransferase 73C3-like [Sesamum indicum]	RecName: Full=UDP-glycosyltransferase 73C3; EC=2.4.1.-;
augustus_masked-VaccDscaff1-processed-gene-196.4	8.56	5.94	5.66	8.92	6.54	8.13	5.16	6.67	8.51	25.17	23.16	21.04	PREDICTED: UDP-glycosyltransferase 73D1 [Vitis vinifera]	RecName: Full=UDP-glycosyltransferase 73D1; EC=2.4.1.-;
augustus_masked-VaccDscaff1-processed-gene-199.5	12.6	14.66	12.53	7.45	8.78	4.97	16.94	16.46	9.08	49.78	46.57	60.13	transcriptional regulator EFH1 isoform X2 [Herrania umbratica]	--
augustus_masked-VaccDscaff1-processed-gene-208.10	0	0	0.32	0.24	0	0	0.75	0	0	2.16	0.81	1.15	PREDICTED: RING-H2 finger protein ATL70 [Vitis vinifera]	RecName: Full=Putative RING-H2 finger protein ATL71; EC=2.3.2.27 {ECO:0000305}; AltName: Full=RING-type E3 ubiquitin transferase ATL71 {ECO:0000305};
augustus_masked-VaccDscaff1-processed-gene-231.4	1.43	1.07	1.09	1.45	2.93	1.63	0.94	2.32	2.02	0.29	0.67	0.3	putative potassium transporter 12 [Carica papaya]	RecName: Full=Putative potassium transporter 12; Short=AtPOT12;
augustus_masked-VaccDscaff1-processed-gene-232.12	0.24	0.46	0.16	0.53	0.62	0.22	0.47	0.58	0.48	0	0.04	0	uncharacterized protein LOC18784477 [Prunus persica]	RecName: Full=Protein MAIN-LIKE 2 {ECO:0000303|PubMed:24635680};
augustus_masked-VaccDscaff1-processed-gene-239.8	0.39	0.4	0.27	0.74	0.45	0.31	0.13	0.45	0.06	1.04	0.75	0.93	AP2/ERF domain containing protein [Parasponia andersonii]	RecName: Full=Dehydration-responsive element-binding protein 2A; Short=Protein DREB2A;
augustus_masked-VaccDscaff1-processed-gene-246.4	1.19	0.45	0.64	0.72	1.01	0.88	1.2	1.05	1.02	0.48	0.14	0.44	transcriptional activator DEMETER-like isoform X3 [Helianthus annuus]	RecName: Full=Protein ROS1; EC=3.2.2.-; AltName: Full=DEMETER-like protein 1; AltName: Full=Repressor of silencing 1;
augustus_masked-VaccDscaff1-processed-gene-247.3	4.86	5.01	5.39	7.01	6.09	7.47	3.85	4.16	3.99	2.75	2.53	3.21	hypothetical protein CICLE_v10011867mg [Citrus clementina]	RecName: Full=Transcription repressor OFP4; AltName: Full=Ovate family protein 4; Short=AtOFP4;
augustus_masked-VaccDscaff1-processed-gene-252.9	1.14	0.95	2.12	0.72	1.38	0.47	1.54	1.72	1.61	0.49	0.12	0.45	PREDICTED: pentatricopeptide repeat-containing protein At1g09900-like [Vitis vinifera]	RecName: Full=Pentatricopeptide repeat-containing protein At1g09900;
augustus_masked-VaccDscaff1-processed-gene-255.5	19.79	24.29	20.26	22.75	26.95	26.92	15.62	19.54	16.87	33.31	30.55	31.96	receptor-like protein kinase FERONIA isoform X2 [Hevea brasiliensis]	RecName: Full=Receptor-like protein kinase FERONIA; EC=2.7.11.1; AltName: Full=Protein SIRENE; Flags: Precursor;
augustus_masked-VaccDscaff1-processed-gene-260.2	49.12	58.12	57.74	56.55	59.09	63.6	41.55	40.95	49.27	70.71	77.31	76.2	PREDICTED: probable ATP synthase 24 kDa subunit, mitochondrial [Vitis vinifera]	RecName: Full=Probable ATP synthase 24 kDa subunit, mitochondrial; Flags: Precursor;
augustus_masked-VaccDscaff1-processed-gene-261.4	0.45	0.37	0.63	2.21	0.15	0.07	0.74	1.22	0.48	0.07	0	0	Werner Syndrome-like exonuclease [Olea europaea var. sylvestris]	RecName: Full=Werner Syndrome-like exonuclease; EC=3.1.-.-;
augustus_masked-VaccDscaff1-processed-gene-261.5	0.57	0.55	1.46	1.03	0.77	0.48	2	1.5	1.58	0.19	0.05	0.29	Werner Syndrome-like exonuclease [Prunus avium]	RecName: Full=Werner Syndrome-like exonuclease; EC=3.1.-.-;
augustus_masked-VaccDscaff1-processed-gene-264.5	2.81	3.19	2.88	2.49	2.6	2.2	3.28	3.83	2.57	0	0.14	0.02	nitrate/nitrite transporter, partial [Vitis vinifera]	RecName: Full=Protein NRT1/ PTR FAMILY 3.1; Short=AtNPF3.1;
augustus_masked-VaccDscaff1-processed-gene-272.1	1.05	0.67	0.73	0.23	0.33	0.27	1.18	0.95	0.35	0.93	1.36	1.2	PREDICTED: beta-D-glucosyl crocetin beta-1,6-glucosyltransferase-like [Nicotiana attenuata]	RecName: Full=Beta-D-glucosyl crocetin beta-1,6-glucosyltransferase; EC=2.4.1.330 {ECO:0000269|PubMed:22569263}; AltName: Full=UDP-glucose glucosyltransferase 9; Short=GjUGT9; AltName: Full=UDP-glycosyltransferase 94E5;
augustus_masked-VaccDscaff1-processed-gene-277.4	1.6	1.77	0.42	0	0.68	0.11	0.87	0	1.09	0	0	0	PREDICTED: sigma factor binding protein 1, chloroplastic-like [Nelumbo nucifera]	RecName: Full=Sigma factor binding protein 1, chloroplastic; Short=AtsibI; Short=Sigma factor binding protein I; AltName: Full=SigA binding protein; AltName: Full=VQ motif-containing protein 23 {ECO:0000303|PubMed:22535423}; Short=AtVQ23 {ECO:0000303|PubMed:22535423}; Flags: Precursor;
augustus_masked-VaccDscaff1-processed-gene-278.4	0	0.18	0.17	0	0.28	0.18	0	0.38	0	4.31	2.02	6.03	--	--
augustus_masked-VaccDscaff1-processed-gene-283.1	1.03	0.41	0.28	0.71	0.48	1.01	0.26	0.24	0.45	0.06	0.11	0	hypothetical protein MIMGU_mgv1a021142mg, partial [Erythranthe guttata]	RecName: Full=Probable F-box protein At5g04010; AltName: Full=Non-specific F-box protein;
augustus_masked-VaccDscaff1-processed-gene-287.5	1.01	0.52	0.43	0.25	0.13	0.25	0.44	0.27	0.07	0	0	0	PREDICTED: UPF0481 protein At3g47200-like isoform X2 [Fragaria vesca subsp. vesca]	RecName: Full=UPF0481 protein At3g47200;
augustus_masked-VaccDscaff1-processed-gene-287.7	1.46	2.02	1.18	1.39	1.28	1.14	0.56	0.7	0.63	0.19	0.23	0.2	Protein of unknown function DUF247 [Macleaya cordata]	RecName: Full=Putative UPF0481 protein At3g02645;
augustus_masked-VaccDscaff1-processed-gene-30.7	16.63	15.16	9.8	6.53	11.44	11.09	27.79	17.68	17.48	4.34	2.65	9.82	Transmembrane protein [Parasponia andersonii]	--
augustus_masked-VaccDscaff1-processed-gene-30.9	1.72	2.5	4.94	0.98	0.43	0.8	2.33	0	2.74	28.65	26.69	35.33	PREDICTED: uncharacterized protein LOC102585010 [Solanum tuberosum]	--
augustus_masked-VaccDscaff1-processed-gene-307.6	1.49	1.29	0.85	0.95	1.44	0.48	2.13	1.49	1.81	0.55	0.48	0.07	unnamed protein product, partial [Vitis vinifera]	--
augustus_masked-VaccDscaff1-processed-gene-307.7	4.57	1.51	1.99	1.1	0.48	1.01	1.43	1.21	0.89	0.44	0.34	0.23	--	--
augustus_masked-VaccDscaff1-processed-gene-320.10	0.54	0.56	0.93	0.53	0.58	0.15	0.44	0.72	0.6	0.12	0.05	0	PREDICTED: G-type lectin S-receptor-like serine/threonine-protein kinase SD2-5 [Vitis vinifera]	RecName: Full=G-type lectin S-receptor-like serine/threonine-protein kinase SD2-5; EC=2.7.11.1; AltName: Full=S-domain-2 (SD2) receptor kinase 5; Short=SD2-5; Flags: Precursor;
augustus_masked-VaccDscaff1-processed-gene-320.9	0.14	0.25	0.22	0.43	0.2	0.37	0.43	0.04	0.17	0.07	0	0	PREDICTED: G-type lectin S-receptor-like serine/threonine-protein kinase SD2-5 [Vitis vinifera]	RecName: Full=G-type lectin S-receptor-like serine/threonine-protein kinase SD2-5; EC=2.7.11.1; AltName: Full=S-domain-2 (SD2) receptor kinase 5; Short=SD2-5; Flags: Precursor;
augustus_masked-VaccDscaff1-processed-gene-324.8	0.18	0.07	0	0.13	0.16	0.03	0.06	0.4	0.11	0	0	0	probable LRR receptor-like serine/threonine-protein kinase At3g47570 isoform X2 [Jatropha curcas]	RecName: Full=Probable LRR receptor-like serine/threonine-protein kinase At3g47570; EC=2.7.11.1; Flags: Precursor;
augustus_masked-VaccDscaff1-processed-gene-326.5	2.51	2.1	2.03	3.43	2.67	2.85	2.17	2.61	2.71	1.19	0.82	0.71	PPR domain-containing protein/PPR_1 domain-containing protein/PPR_2 domain-containing protein [Cephalotus follicularis]	RecName: Full=Putative pentatricopeptide repeat-containing protein At4g17915;
augustus_masked-VaccDscaff1-processed-gene-33.2	0	0	0	0.21	0.58	0.29	0	0	0	1.06	0.94	1.28	Galactosyl transferase [Macleaya cordata]	RecName: Full=Xyloglucan 6-xylosyltransferase 1; Short=AtXT1; EC=2.4.2.39;
augustus_masked-VaccDscaff1-processed-gene-330.2	0.48	0.24	0.32	0.24	0.18	0.34	0.07	0.28	0.23	0	0.01	0.01	PREDICTED: probable LRR receptor-like serine/threonine-protein kinase At3g47570, partial [Vitis vinifera]	RecName: Full=Probable LRR receptor-like serine/threonine-protein kinase At3g47570; EC=2.7.11.1; Flags: Precursor;
augustus_masked-VaccDscaff1-processed-gene-340.5	4.54	3.38	4.62	7.59	6.29	7.3	5.45	3.68	4.02	2.87	2.07	2.69	UAA transporter [Corchorus capsularis]	RecName: Full=UDP-galactose/UDP-glucose transporter 3 {ECO:0000303|PubMed:12042319}; Short=AtUTr3 {ECO:0000303|PubMed:12042319};
augustus_masked-VaccDscaff1-processed-gene-341.3	8.43	13.44	11.32	3.59	1.9	3.79	14.07	10.32	6.06	42.51	37.57	44.45	unnamed protein product [Coffea canephora]	RecName: Full=Zinc finger CCCH domain-containing protein 2; Short=AtC3H2; AltName: Full=Protein SOMNUS; Short=SOM;
augustus_masked-VaccDscaff1-processed-gene-343.2	8.77	9.27	6.85	10.18	7.1	8.58	5.16	5.91	4.34	0.75	0.09	0.45	PREDICTED: E3 ubiquitin-protein ligase RMA1H1 [Vitis vinifera]	RecName: Full=E3 ubiquitin-protein ligase RMA1H1; EC=2.3.2.27; AltName: Full=Protein RING membrane-anchor 1 homolog 1; AltName: Full=RING-type E3 ubiquitin transferase RMA1H1 {ECO:0000305};
augustus_masked-VaccDscaff1-processed-gene-346.0	2.18	1.2	2.12	2.22	1.32	1.48	2.08	1.25	2.45	0.08	0.08	0.08	PREDICTED: serine/arginine repetitive matrix protein 1-like [Solanum pennellii]	--
augustus_masked-VaccDscaff1-processed-gene-349.4	0.45	0.58	0.31	0.88	0.33	0.24	0.16	0.52	0.32	0.07	0.07	0	PREDICTED: F-box protein At5g07610 [Theobroma cacao]	RecName: Full=F-box protein At5g07610;
augustus_masked-VaccDscaff1-processed-gene-35.3	22.92	16.34	18.65	21.64	14.71	14.98	23.27	19.08	27.81	8.49	9.02	8.83	hypothetical protein LSAT_4X29421 [Lactuca sativa]	RecName: Full=Vesicle-associated membrane protein 724 {ECO:0000303|PubMed:11115874}; Short=AtVAMP724 {ECO:0000303|PubMed:11115874}; AltName: Full=SYBL1-like protein {ECO:0000303|PubMed:9461215};
augustus_masked-VaccDscaff1-processed-gene-353.7	0.76	0	0.35	0.35	1.52	1.06	0	0	0.4	10.13	9.04	10.95	hypothetical protein LSAT_3X40041 [Lactuca sativa]	--
augustus_masked-VaccDscaff1-processed-gene-354.12	0.18	0.58	0.31	0.66	0.2	0.32	0.63	0.61	0.11	0.92	0.92	0.82	G-type lectin S-receptor-like serine/threonine-protein kinase At2g19130 [Herrania umbratica]	RecName: Full=G-type lectin S-receptor-like serine/threonine-protein kinase At2g19130; EC=2.7.11.1; Flags: Precursor;
augustus_masked-VaccDscaff1-processed-gene-355.5	16.45	11.85	13.33	17.41	14.76	16.61	9.34	10.9	10.43	27	25.96	27.55	unnamed protein product [Coffea canephora]	--
augustus_masked-VaccDscaff1-processed-gene-36.2	3.17	2.81	2.79	1.71	1.56	1.37	2.27	1.93	3.03	0.57	1.67	0.84	PREDICTED: pentatricopeptide repeat-containing protein At4g38150-like [Nelumbo nucifera]	RecName: Full=Pentatricopeptide repeat-containing protein At4g38150;
augustus_masked-VaccDscaff1-processed-gene-365.1	0.32	0.51	0.28	0.81	0.38	0.93	0.29	0.61	0.56	1.29	0.96	1.19	uncharacterized protein LOC110414744 isoform X3 [Herrania umbratica]	RecName: Full=Disease resistance protein At4g27190;
augustus_masked-VaccDscaff1-processed-gene-366.7	0	0	0.38	0.5	0.14	0.71	0	0	0.29	8.36	6.82	4.95	hypothetical protein CICLE_v10021745mg [Citrus clementina]	RecName: Full=Short-chain dehydrogenase reductase 3b; Short=AtSDR3b; EC=1.1.1.-;
augustus_masked-VaccDscaff1-processed-gene-368.3	1.69	6.03	6.23	2.44	3.32	2.95	4.31	4.62	0.5	0.08	0.08	0.78	--	--
augustus_masked-VaccDscaff1-processed-gene-369.5	6.2	8.19	8.75	8.93	7.89	9.12	6.53	9.35	8.13	3.63	3.07	3.34	chitin elicitor receptor kinase 1-like isoform X2 [Spinacia oleracea]	RecName: Full=LysM domain receptor-like kinase 3 {ECO:0000303|PubMed:12947035}; Short=LysM-containing receptor-like kinase 3 {ECO:0000305}; Short=MtLYK3 {ECO:0000303|PubMed:17586690}; EC=2.7.11.1 {ECO:0000255|PROSITE-ProRule:PRU00159, ECO:0000269|PubMed:20971894}; AltName: Full=LysM receptor kinase K1B {ECO:0000305}; AltName: Full=Protein HAIR CURLING {ECO:0000303|PubMed:11290290}; Flags: Precurs…
augustus_masked-VaccDscaff1-processed-gene-370.2	10.93	9.05	9.51	12.15	11.83	9.35	7.7	12.57	10.27	1.08	0.94	1.11	Disease resistance protein [Corchorus olitorius]	RecName: Full=Probable disease resistance protein At1g61190;
augustus_masked-VaccDscaff1-processed-gene-375.7	1.59	1.56	1.56	1.52	1.21	1.05	2.16	1.41	1.48	0	0.18	0.1	protein iq-domain 1 [Quercus suber]	RecName: Full=Protein IQ-DOMAIN 1 {ECO:0000303|PubMed:15960618};
augustus_masked-VaccDscaff1-processed-gene-377.7	57.96	36.34	53.97	39.63	34.32	32.93	98.65	69.86	93.89	2.24	0.97	4.43	uncharacterized protein LOC110808729 [Carica papaya]	--
augustus_masked-VaccDscaff1-processed-gene-378.5	0.55	0.04	0.07	0.07	0.15	0.07	0.24	0.22	0.16	0	0	0	F-box protein At3g07870-like [Durio zibethinus]	RecName: Full=F-box/kelch-repeat protein At3g06240;
augustus_masked-VaccDscaff1-processed-gene-379.8	0.47	0.49	0.65	0.64	1.21	0.11	0.55	0.71	0.58	0.04	0.04	0.07	PREDICTED: F-box protein At3g07870-like [Juglans regia]	RecName: Full=F-box protein At3g07870;
augustus_masked-VaccDscaff1-processed-gene-383.6	1.38	1.92	1.35	1.7	2.1	1.68	1.29	1.58	1.66	0.77	0.81	0.68	unnamed protein product [Coffea canephora]	--
augustus_masked-VaccDscaff1-processed-gene-385.6	0.71	1.61	2.25	0.72	0.58	1.13	1.4	1.26	1.63	1.53	2.41	2.08	PREDICTED: F-box protein At3g07870-like [Prunus mume]	RecName: Full=F-box/kelch-repeat protein At3g06240;
augustus_masked-VaccDscaff1-processed-gene-387.6	3.22	3.14	3.07	1.64	2.26	2.83	2.56	3.81	2.41	4	3.59	4.86	scarecrow-like transcription factor PAT1 [Hevea brasiliensis]	RecName: Full=Scarecrow-like transcription factor PAT1; AltName: Full=GRAS family protein 29; Short=AtGRAS-29; AltName: Full=Protein PHYTOCHROME A SIGNAL TRANSDUCTION 1;
augustus_masked-VaccDscaff1-processed-gene-391.9	0.4	0.25	0.85	0.59	0.52	0.47	0.12	0.49	0.42	0.63	0.71	0.92	PREDICTED: receptor-like protein 12 isoform X1 [Vitis vinifera]	RecName: Full=Receptor like protein 6 {ECO:0000303|PubMed:18434605}; Short=AtRLP6 {ECO:0000303|PubMed:18434605}; Flags: Precursor;
augustus_masked-VaccDscaff1-processed-gene-398.3	0.68	0.18	0.3	1.03	0.51	1.01	0.99	0.65	0.17	4.44	4.51	4.97	9-cis-epoxycarotenoid dioxygenase 1 [Camellia sinensis]	RecName: Full=9-cis-epoxycarotenoid dioxygenase NCED1, chloroplastic; EC=1.13.11.51; AltName: Full=PvNCED1; Flags: Precursor;
augustus_masked-VaccDscaff1-processed-gene-398.4	0.18	0.47	0.37	0.36	0.18	1.15	0.29	0.85	0.75	0.16	0	0	PREDICTED: interactor of constitutive active ROPs 4-like [Prunus mume]	RecName: Full=Interactor of constitutive active ROPs 4; AltName: Full=ROP-interactive partner 4;
augustus_masked-VaccDscaff1-processed-gene-399.0	0.19	0.22	0.22	0.35	0.36	0.44	0.11	0.07	0.17	0.02	0.03	0	PREDICTED: receptor-like protein 12 [Vitis vinifera]	RecName: Full=Receptor like protein 7 {ECO:0000303|PubMed:18434605}; Short=AtRLP7 {ECO:0000303|PubMed:18434605}; Flags: Precursor;
augustus_masked-VaccDscaff1-processed-gene-399.6	0.51	1.38	1.15	1.48	0.84	1.11	0.95	1.09	0.63	0.07	0.08	0.03	PREDICTED: receptor-like protein 12 [Vitis vinifera]	RecName: Full=Receptor like protein 7 {ECO:0000303|PubMed:18434605}; Short=AtRLP7 {ECO:0000303|PubMed:18434605}; Flags: Precursor;
augustus_masked-VaccDscaff1-processed-gene-40.4	0.32	1.38	1.6	1.3	2.06	1.78	1.72	1.28	0	14.72	17.03	19.48	PREDICTED: monothiol glutaredoxin-S10 [Populus euphratica]	RecName: Full=Monothiol glutaredoxin-S10; Short=AtGrxS10; AltName: Full=Protein ROXY 3;
augustus_masked-VaccDscaff1-processed-gene-400.0	0	0	0	0	0	0	0	0	0	0.03	0.05	0.21	PREDICTED: receptor-like protein 12 [Ziziphus jujuba]	RecName: Full=Receptor-like protein 9DC3 {ECO:0000312|EMBL:AAT77550.1}; Flags: Precursor;
augustus_masked-VaccDscaff1-processed-gene-401.2	9.02	7.08	8.68	9.55	7.87	13.66	9.01	9.98	5.06	0.5	0.96	0.26	PREDICTED: receptor-like protein 12 [Vitis vinifera]	RecName: Full=Receptor like protein 7 {ECO:0000303|PubMed:18434605}; Short=AtRLP7 {ECO:0000303|PubMed:18434605}; Flags: Precursor;
augustus_masked-VaccDscaff1-processed-gene-407.1	1.1	0	0.38	1.38	0.96	0	1.19	0.69	0.73	0	0	0	ankyrin repeat-containing protein At5g02620-like [Spinacia oleracea]	RecName: Full=Protein ACCELERATED CELL DEATH 6 {ECO:0000303|PubMed:10488236};
augustus_masked-VaccDscaff1-processed-gene-409.1	61.61	55.26	57.63	70.46	56.72	56.86	58.12	32.92	34.68	164.42	216.33	195.45	seed maturation protein [Arabidopsis thaliana]	--
augustus_masked-VaccDscaff1-processed-gene-409.12	2.12	2.13	2.41	1.39	2.53	2.21	1.74	1.88	2.07	0.7	0.32	0.64	unnamed protein product [Coffea canephora]	RecName: Full=DUF724 domain-containing protein 6 {ECO:0000305}; Short=AtDUF6 {ECO:0000303|PubMed:19795213};
augustus_masked-VaccDscaff1-processed-gene-409.3	2.92	4.23	2.73	2.34	2.16	1.68	3.22	3.14	2.43	0.76	0.83	0.54	Peptide-N4-(N-acetyl-beta-glucosaminyl)asparagine amidase A [Cynara cardunculus var. scolymus]	RecName: Full=Peptide-N4-(N-acetyl-beta-glucosaminyl)asparagine amidase A; Short=PNGase A; EC=3.5.1.52; AltName: Full=Glycopeptide N-glycosidase; AltName: Full=N-glycanase; Contains: RecName: Full=Peptide-N4-(N-acetyl-beta-glucosaminyl)asparagine amidase A light chain; AltName: Full=PNGase A small chain; AltName: Full=PNGase A subunit B; Contains: RecName: Full=Peptide-N4-(N-acetyl-beta-glucosami…
augustus_masked-VaccDscaff1-processed-gene-409.8	2.14	5.05	3.15	7.59	3.7	2.96	1.76	4.17	2.09	8.87	6.07	6.76	phosphoenolpyruvate carboxylase [Vaccinium corymbosum]	RecName: Full=Phosphoenolpyruvate carboxylase 2; Short=PEPC 2; Short=PEPCase 2; Short=ppcC; EC=4.1.1.31;
augustus_masked-VaccDscaff1-processed-gene-416.4	3.23	2.87	4.18	1.86	2.63	3.01	5.21	2.79	2.31	0.79	0.92	0.75	AP2 domain class transcription factor [Medicago truncatula]	RecName: Full=Ethylene-responsive transcription factor 4; Short=AtERF4; AltName: Full=Ethylene-responsive element-binding factor 4; Short=EREBP-4; AltName: Full=Protein RELATED TO APETALA2 5;
augustus_masked-VaccDscaff1-processed-gene-42.11	5.99	6.42	6.03	7.15	7.13	6.93	5.16	6.64	6.32	13.61	11.38	12.33	PREDICTED: ISWI chromatin-remodeling complex ATPase CHR11 [Malus domestica]	RecName: Full=ISWI chromatin-remodeling complex ATPase CHR11 {ECO:0000305}; EC=3.6.4.- {ECO:0000305}; AltName: Full=ISW2-like {ECO:0000305}; AltName: Full=Protein CHROMATIN REMODELING 11 {ECO:0000303|PubMed:16286646}; AltName: Full=Sucrose nonfermenting protein 2 homolog {ECO:0000305};
augustus_masked-VaccDscaff1-processed-gene-421.3	43.11	45.07	40.42	35.19	46.54	48.56	34.85	36.91	30.3	6.41	5.78	4.74	uncharacterized protein LOC110941846 [Helianthus annuus]	RecName: Full=2-phytyl-1,4-beta-naphthoquinone methyltransferase, chloroplastic {ECO:0000255|HAMAP-Rule:MF_03192}; EC=2.1.1.329 {ECO:0000255|HAMAP-Rule:MF_03192}; AltName: Full=Demethylphylloquinone methyltransferase {ECO:0000255|HAMAP-Rule:MF_03192}; AltName: Full=Menaquinone biosynthesis methyltransferase ubiE-like protein {ECO:0000255|HAMAP-Rule:MF_03192}; Flags: Precursor;
augustus_masked-VaccDscaff1-processed-gene-422.13	0	0	0	0	0	0.35	0	0	0	0.35	1.18	0.84	--	--
augustus_masked-VaccDscaff1-processed-gene-43.1	3.45	4.53	4.37	5.92	6.25	6.46	5.26	3.9	6.04	7.84	6.27	7.22	hypothetical protein CFP56_33947 [Quercus suber]	--
augustus_masked-VaccDscaff1-processed-gene-432.11	1.43	1.55	1.41	2.13	2.25	2.85	2.78	3.62	3.45	1.73	1.54	1.16	PREDICTED: scarecrow-like protein 21 [Gossypium arboreum]	RecName: Full=Chitin-inducible gibberellin-responsive protein 1;
augustus_masked-VaccDscaff1-processed-gene-434.5	3.64	3.38	3.91	7.83	5.92	6.19	11.95	9.57	10.15	1.67	0.39	1.52	hypothetical protein LSAT_3X120800 [Lactuca sativa]	RecName: Full=Protein NDR1; AltName: Full=Non-race specific disease resistance protein 1; Short=AtNDR1; Flags: Precursor;
augustus_masked-VaccDscaff1-processed-gene-436.3	0.59	0.31	0.52	0.5	0.36	0.69	0.81	0.64	0.66	0.14	0.13	0.2	uncharacterized protein LOC111277600 [Durio zibethinus]	RecName: Full=Probable disease resistance protein At4g27220;
augustus_masked-VaccDscaff1-processed-gene-436.7	2.11	2.04	1.2	4.75	3.6	0.56	4.23	3.13	2.45	0.64	0.94	0.85	protein LHCP TRANSLOCATION DEFECT [Sesamum indicum]	RecName: Full=Protein LHCP TRANSLOCATION DEFECT; AltName: Full=Protein GRANA-DEFICIENT CHLOROPLAST 1; Flags: Precursor;
augustus_masked-VaccDscaff1-processed-gene-441.6	15.22	16.29	14.76	29.65	29.71	33.5	14.1	10.37	10.4	170.21	186.92	212.33	geranylgeranyl diphosphate synthase [Camellia sinensis]	RecName: Full=Heterodimeric geranylgeranyl pyrophosphate synthase small subunit, chloroplastic; Flags: Precursor;
augustus_masked-VaccDscaff1-processed-gene-448.13	2.37	2.01	1.9	2.79	4.53	1.75	3.69	4.13	2.41	5.35	5.76	5.41	Serine O-acetyltransferase [Trema orientalis]	RecName: Full=Serine acetyltransferase 3, mitochondrial; Short=AtSAT-3; Short=AtSERAT2;2; Short=SAT-m; EC=2.3.1.30; Flags: Precursor;
augustus_masked-VaccDscaff1-processed-gene-449.0	1.56	0.68	3.12	1.29	1.55	1.72	0.92	0.85	0.45	1.88	1.72	2.47	uncharacterized protein LOC110663986 [Hevea brasiliensis]	--
augustus_masked-VaccDscaff1-processed-gene-449.10	11.02	8.86	8.52	5.18	7.86	6.92	9.16	6.42	9.22	0.85	1.08	1.31	hypothetical protein CFP56_58627 [Quercus suber]	--
augustus_masked-VaccDscaff1-processed-gene-459.9	3.23	3.54	4.73	2.44	3.79	4.36	3.61	5.62	3.96	0.2	0.2	0.17	PREDICTED: hydroquinone glucosyltransferase-like [Nicotiana sylvestris]	RecName: Full=Hydroquinone glucosyltransferase; EC=2.4.1.218; AltName: Full=Arbutin synthase;
augustus_masked-VaccDscaff1-processed-gene-46.4	0.05	0.05	0.23	0	0.13	0.16	0.16	0.1	0.16	0	0	0	hypothetical protein CCACVL1_30086 [Corchorus capsularis]	RecName: Full=Polyadenylate-binding protein 3; Short=PABP-3; Short=Poly(A)-binding protein 3;
augustus_masked-VaccDscaff1-processed-gene-461.1	5.23	8.48	4.93	6.83	11.14	5.75	4.68	5.96	4.08	9.66	8.96	10.23	PREDICTED: chloride channel protein CLC-f-like isoform X3 [Nicotiana tomentosiformis]	RecName: Full=Chloride channel protein CLC-f; Short=AtCLC-f; AltName: Full=CBS domain-containing protein CBSCLC1;
augustus_masked-VaccDscaff1-processed-gene-461.2	7.64	6.16	7.46	4.1	8.19	5.66	5.3	3.84	7.99	9.71	13.15	12.2	unnamed protein product [Coffea canephora]	RecName: Full=Putative 4-hydroxy-4-methyl-2-oxoglutarate aldolase 3; Short=HMG aldolase 3; EC=4.1.3.17; AltName: Full=Oxaloacetate decarboxylase; Short=OAA decarboxylase; EC=4.1.1.3; AltName: Full=Regulator of ribonuclease activity homolog 3; AltName: Full=RraA-like protein 3;
augustus_masked-VaccDscaff1-processed-gene-461.22	1.53	1.18	0.72	2.47	1.29	1.94	0.81	0.95	1.37	0.47	0.18	0.3	PREDICTED: uncharacterized protein LOC100259352 [Vitis vinifera]	--
augustus_masked-VaccDscaff1-processed-gene-47.4	1.06	0.84	0.43	0.73	0.73	1.74	0.79	0.74	0.63	15.26	15.31	9.91	--	--
augustus_masked-VaccDscaff1-processed-gene-55.4	0.08	0	0	0	0	0.07	0	0	0	2.27	2.95	1.38	flavonoid 3',5'-hydroxylase [Rhododendron x pulchrum]	RecName: Full=Flavonoid 3',5'-hydroxylase 1; Short=F3'5'H; EC=1.14.13.88; AltName: Full=CYPLXXVA1; AltName: Full=Cytochrome P450 75A1;
augustus_masked-VaccDscaff1-processed-gene-61.10	0	0.08	0	0.08	0	0.12	0	0	0	0.97	0.08	0.37	hypothetical protein SOVF_026910 [Spinacia oleracea]	--
augustus_masked-VaccDscaff1-processed-gene-64.0	6.42	6.2	7.16	8.74	9.95	8.62	0.91	1.1	1.9	5.2	6.58	3.85	unnamed protein product [Coffea canephora]	RecName: Full=Adenylate isopentenyltransferase 5, chloroplastic; Short=AtIPT5; EC=2.5.1.112; AltName: Full=Adenylate dimethylallyltransferase 5; AltName: Full=Cytokinin synthase 5; Flags: Precursor;
augustus_masked-VaccDscaff1-processed-gene-64.2	4.35	4.39	3.01	4.21	5.29	3.47	2.09	2.13	2.07	2	1.67	1.51	PREDICTED: uncharacterized protein LOC102598761 [Solanum tuberosum]	--
augustus_masked-VaccDscaff1-processed-gene-66.5	4.79	4.04	6.15	4.39	3.05	2.65	2.85	3.96	4.51	6.13	5.98	5.8	hypothetical protein TSUD_355220 [Trifolium subterraneum]	RecName: Full=Polyadenylate-binding protein 3; Short=PABP-3; Short=Poly(A)-binding protein 3;
augustus_masked-VaccDscaff1-processed-gene-68.5	90.38	88.21	93.09	81.02	74.57	77.27	98.44	98.51	90.62	11.33	11.29	11.5	photosystem I subunit D-1 [Diospyros kaki]	RecName: Full=Photosystem I reaction center subunit II, chloroplastic; AltName: Full=PS I subunit 5; AltName: Full=Photosystem I 20 kDa subunit; Short=PSI-D; Flags: Precursor;
augustus_masked-VaccDscaff1-processed-gene-7.11	7.22	2.97	2.55	4.5	3.16	4.33	3.72	3.88	2.64	0.8	0.51	0.87	PREDICTED: 30S ribosomal protein S1, chloroplastic [Prunus mume]	RecName: Full=30S ribosomal protein S1, chloroplastic {ECO:0000303|PubMed:10874039}; AltName: Full=CS1; AltName: Full=Chloroplastic small ribosomal subunit protein bS1c {ECO:0000303|PubMed:28007896}; Flags: Precursor;
augustus_masked-VaccDscaff1-processed-gene-70.2	27.57	26.22	32.18	34.33	27.9	33.19	21.12	17.37	17.05	104.77	123.1	118.42	--	--
augustus_masked-VaccDscaff1-processed-gene-71.2	1.35	0.69	3	0.45	0	0.07	6.69	6.44	2.71	0.13	0	0.27	histone-lysine N-methyltransferase SETD1A-like [Durio zibethinus]	--
augustus_masked-VaccDscaff1-processed-gene-76.0	6.95	5.87	5.54	6.15	5.01	6.24	4.48	4.96	5.47	11.09	9.29	9.34	PREDICTED: U3 small nucleolar ribonucleoprotein protein MPP10 isoform X2 [Solanum lycopersicum]	--
augustus_masked-VaccDscaff1-processed-gene-78.6	0.84	0.21	0.31	0.83	0.64	0.4	0.57	0.86	1.04	0	0.09	0	PREDICTED: pentatricopeptide repeat-containing protein At4g14820 [Vitis vinifera]	RecName: Full=Pentatricopeptide repeat-containing protein At4g14820;
augustus_masked-VaccDscaff1-processed-gene-78.7	2.26	2.84	4.55	3.91	4.27	2.63	2.44	3.97	4.54	0	0	0	hypothetical protein POPTR_0010s09740g [Populus trichocarpa]	RecName: Full=Ferredoxin, root R-B2;
augustus_masked-VaccDscaff1-processed-gene-79.1	3.52	3.95	4.38	2.9	1.24	2.12	3.2	3.66	3.49	4.9	4.87	5.57	--	--
augustus_masked-VaccDscaff1-processed-gene-79.3	0	0.47	0	0.37	0.57	0.08	0.66	0.29	0.35	1.2	0.76	1.43	hypothetical protein JCGZ_02201 [Jatropha curcas]	--
augustus_masked-VaccDscaff1-processed-gene-81.4	13.22	15.23	12.24	13.81	19.52	16.48	12.44	13.42	11.62	4.54	4.34	4.87	PREDICTED: protein NETWORKED 1A [Vitis vinifera]	RecName: Full=Protein NETWORKED 1A {ECO:0000303|PubMed:22840520};
augustus_masked-VaccDscaff1-processed-gene-82.0	34.62	30.44	34.22	30.89	35.09	36.84	32.76	35.4	34.98	1.85	3.96	2.68	PREDICTED: leucine-rich repeat extensin-like protein 6 [Vitis vinifera]	RecName: Full=Leucine-rich repeat extensin-like protein 6; Short=AtLRX6; Short=LRR/EXTENSIN6; AltName: Full=Cell wall hydroxyproline-rich glycoprotein; Flags: Precursor;
augustus_masked-VaccDscaff1-processed-gene-90.7	0.81	0.67	0.2	0.3	1.06	0.1	0.71	0.37	0.08	1.31	1.57	2	CBL-interacting serine/threonine-protein kinase 4-like [Malus domestica]	RecName: Full=CBL-interacting serine/threonine-protein kinase 7; EC=2.7.11.1; AltName: Full=SNF1-related kinase 3.10; AltName: Full=SOS2-like protein kinase PKS7; AltName: Full=Serine/threonine-protein kinase SR2; Short=AtSR2; Short=AtSRPK1;
augustus_masked-VaccDscaff1-processed-gene-90.8	6.78	7.44	5.98	6.36	9.72	8.55	8.36	10.88	7.66	0.9	0.72	0.74	acylamino-acid-releasing enzyme 1 [Quercus suber]	RecName: Full=Acylamino-acid-releasing enzyme {ECO:0000305}; Short=AARE {ECO:0000303|PubMed:12966075}; EC=3.4.19.1 {ECO:0000269|PubMed:12966075}; AltName: Full=Oxidized protein hydrolase {ECO:0000303|PubMed:22398639}; Short=OPH {ECO:0000303|PubMed:22398639};
augustus_masked-VaccDscaff1-processed-gene-96.3	3.24	3	3.61	1.7	2.07	2.92	4.34	4.36	2.48	0.48	0.9	0.83	Zinc finger, CCHC-type [Corchorus olitorius]	--
augustus_masked-VaccDscaff10-processed-gene-10.3	3.14	7.41	5.59	6.26	7.98	6.81	2.81	2.7	3.1	10.34	8.4	10.01	PREDICTED: tryptophan synthase beta chain 1-like [Solanum pennellii]	RecName: Full=Tryptophan synthase beta chain 2, chloroplastic; EC=4.2.1.20; Flags: Precursor;
augustus_masked-VaccDscaff10-processed-gene-105.8	0.43	0.59	0.33	0.61	0.12	0.06	0	0.12	0	0.06	0	0	PREDICTED: uncharacterized protein LOC108478812 [Gossypium arboreum]	--
augustus_masked-VaccDscaff10-processed-gene-109.7	0.18	0.11	0.14	0.04	0.22	0.04	0.13	0.4	0.17	0.04	0	0	PREDICTED: G-type lectin S-receptor-like serine/threonine-protein kinase SD2-5 [Vitis vinifera]	RecName: Full=G-type lectin S-receptor-like serine/threonine-protein kinase SD2-5; EC=2.7.11.1; AltName: Full=S-domain-2 (SD2) receptor kinase 5; Short=SD2-5; Flags: Precursor;
augustus_masked-VaccDscaff10-processed-gene-11.3	8.56	7.91	8.14	12.46	12.41	13.18	24.48	21.69	13.94	2.88	1.78	2.52	hypothetical protein LSAT_3X120800 [Lactuca sativa]	RecName: Full=Protein NDR1; AltName: Full=Non-race specific disease resistance protein 1; Short=AtNDR1; Flags: Precursor;
augustus_masked-VaccDscaff10-processed-gene-110.1	0.27	0.29	0.23	0.19	0.3	0.09	0.16	0.48	0.14	0	0	0.07	PREDICTED: G-type lectin S-receptor-like serine/threonine-protein kinase SD2-5 [Vitis vinifera]	RecName: Full=G-type lectin S-receptor-like serine/threonine-protein kinase SD2-5; EC=2.7.11.1; AltName: Full=S-domain-2 (SD2) receptor kinase 5; Short=SD2-5; Flags: Precursor;
augustus_masked-VaccDscaff10-processed-gene-110.5	4.52	3.38	4.33	2.3	2.47	4.82	4.45	3.36	4.4	1.31	1.9	1.38	hypothetical protein LSAT_8X141900 [Lactuca sativa]	RecName: Full=F-box/kelch-repeat protein At3g06240;
augustus_masked-VaccDscaff10-processed-gene-119.3	29.5	30.74	34.48	38.5	30.34	37.33	23.8	32.94	26.43	57.82	58.15	53.59	PREDICTED: uncharacterized protein LOC18600295 [Theobroma cacao]	RecName: Full=Casein kinase 1-like protein HD16 {ECO:0000305}; EC=2.7.11.1 {ECO:0000305}; AltName: Full=Os03g0793500 protein {ECO:0000312|EMBL:BAF13445.1}; AltName: Full=Protein EARLY FLOWERING 1 {ECO:0000303|PubMed:20400938}; AltName: Full=Protein HEADING DATE 16 {ECO:0000303|PubMed:23789941};
augustus_masked-VaccDscaff10-processed-gene-126.6	0.26	0.42	0.38	0.38	0.35	0.55	0.36	0.22	0.26	0.12	0.04	0	uncharacterized protein LOC110818334 [Carica papaya]	--
augustus_masked-VaccDscaff10-processed-gene-13.1	8.35	3.13	6.57	1.55	2.72	0.95	5.53	4.63	2.35	1.88	2.07	1.61	Ribonuclease H [Medicago truncatula]	--
augustus_masked-VaccDscaff10-processed-gene-13.2	0.83	1.44	0.79	2.96	2.08	2.1	1.79	1.98	1.79	0.76	0.9	0.83	scarecrow-like protein 21 [Sesamum indicum]	RecName: Full=Chitin-inducible gibberellin-responsive protein 1;
augustus_masked-VaccDscaff10-processed-gene-130.4	8.18	13	8.43	13.08	14.32	11.79	6.13	10.24	7.28	20.49	19.28	17.78	FT-interacting protein 1 [Sesamum indicum]	RecName: Full=FT-interacting protein 1 {ECO:0000303|PubMed:22529749};
augustus_masked-VaccDscaff10-processed-gene-134.0	23.38	8.06	9.73	10.77	8.49	14.55	10.75	9.15	7.67	19.55	15.25	13.8	hypothetical protein LSAT_1X13520 [Lactuca sativa]	RecName: Full=COMPASS-like H3K4 histone methylase component WDR5A {ECO:0000303|PubMed:19567704}; Short=AtWDR5A {ECO:0000303|PubMed:19567704};
augustus_masked-VaccDscaff10-processed-gene-134.4	1.55	1.32	0.48	2.58	0.7	0.84	2.48	1.7	1.32	0.33	0.22	0.17	hypothetical protein CFP56_18568 [Quercus suber]	--
augustus_masked-VaccDscaff10-processed-gene-134.6	1.34	1.11	0.56	1.31	0.88	2.08	1.22	0.77	0.69	0.69	0.3	0.47	PREDICTED: DNA-binding protein SMUBP-2 [Erythranthe guttata]	RecName: Full=Regulator of nonsense transcripts 1 homolog; EC=3.6.4.-; AltName: Full=ATP-dependent helicase UPF1;
augustus_masked-VaccDscaff10-processed-gene-140.1	0.05	0.31	0.27	0.27	0.37	0.6	0.05	0.1	0.11	0.39	0.63	0.42	hypothetical protein LR48_Vigan01g251100 [Vigna angularis]	RecName: Full=UPF0051 protein ABCI8, chloroplastic; AltName: Full=ABC transporter I family member 8; Short=ABC transporter ABCI.8; Short=AtABCI8; AltName: Full=Non-intrinsic ABC protein 1; Short=Protein ABC1; AltName: Full=Plastid sufB-like protein; AltName: Full=Protein LONG AFTER FAR-RED 6; Flags: Precursor;
augustus_masked-VaccDscaff10-processed-gene-144.11	0.18	0.22	0.03	0.1	0.1	0	0.09	0.09	0.23	0.31	1.14	0.94	PREDICTED: ABC transporter B family member 11 [Vitis vinifera]	RecName: Full=ABC transporter B family member 21; Short=ABC transporter ABCB.21; Short=AtABCB21; AltName: Full=Multidrug resistance protein 17; AltName: Full=P-glycoprotein 21;
augustus_masked-VaccDscaff10-processed-gene-148.6	7.68	4.26	3	5.7	3.12	5.17	4.31	3.43	3.17	8.62	6.76	8.18	hypothetical protein CDL12_07242 [Handroanthus impetiginosus]	--
augustus_masked-VaccDscaff10-processed-gene-152.0	0.67	0.75	1.09	0.75	0.1	0.29	1.12	0.31	1.32	1.8	1.06	1.17	PREDICTED: ribosomal RNA small subunit methyltransferase nep-1 [Vitis vinifera]	--
augustus_masked-VaccDscaff10-processed-gene-159.4	3.29	3.82	2.81	3.48	1.26	2.81	2.63	3.95	3.27	5.18	3.52	4.2	PREDICTED: hydroxymethylglutaryl-CoA lyase, mitochondrial-like [Citrus sinensis]	RecName: Full=Hydroxymethylglutaryl-CoA lyase, mitochondrial; Short=HL; Short=HMG-CoA lyase; EC=4.1.3.4; AltName: Full=3-hydroxy-3-methylglutarate-CoA lyase;
augustus_masked-VaccDscaff10-processed-gene-176.4	0	0	0.1	0.27	0	0	0.32	0.15	0.27	0	0	0	PREDICTED: serine/threonine-protein phosphatase PP1-like [Juglans regia]	RecName: Full=Serine/threonine-protein phosphatase PP1; EC=3.1.3.16;
augustus_masked-VaccDscaff10-processed-gene-178.6	7.54	9.77	7.72	10.57	12.78	10.8	5.89	6.96	5.34	12.8	12.83	11.43	receptor-like protein kinase FERONIA isoform X2 [Hevea brasiliensis]	RecName: Full=Receptor-like protein kinase FERONIA; EC=2.7.11.1; AltName: Full=Protein SIRENE; Flags: Precursor;
augustus_masked-VaccDscaff10-processed-gene-2.7	0.33	0.46	0.28	0.16	0.25	0.02	0.3	0.5	0.05	0.05	0	0.02	F-box protein At3g07870-like isoform X2 [Herrania umbratica]	RecName: Full=F-box/kelch-repeat protein At3g06240;
augustus_masked-VaccDscaff10-processed-gene-20.8	0.58	1.85	0.76	0.35	0.66	0.67	0.46	0.49	0.28	0.39	0.34	0.17	PREDICTED: double-strand break repair protein MRE11 isoform X2 [Vitis vinifera]	RecName: Full=Double-strand break repair protein MRE11; Short=AtMre11;
augustus_masked-VaccDscaff10-processed-gene-202.1	2.89	1.39	1.01	1.21	1.29	0.79	1.74	1.43	1.52	0.65	0.53	0.7	PREDICTED: pleiotropic drug resistance protein 2 [Eucalyptus grandis]	RecName: Full=ABC transporter G family member 34; Short=ABC transporter ABCG.34; Short=AtABCG34; AltName: Full=Pleiotropic drug resistance protein 6;
augustus_masked-VaccDscaff10-processed-gene-213.1	4.15	3.35	5.48	7.52	6.76	5.24	4.77	4.7	5.54	15.67	16.32	17.93	PREDICTED: UDP-glycosyltransferase 73D1 [Vitis vinifera]	RecName: Full=UDP-glycosyltransferase 73D1; EC=2.4.1.-;
augustus_masked-VaccDscaff10-processed-gene-214.8	5.62	2.9	5.39	3.53	1.49	3.73	10.67	8.29	3.57	0	0	0	--	--
augustus_masked-VaccDscaff10-processed-gene-218.13	0.74	0.98	1.22	2.55	2.79	3.16	1.01	1.29	0.41	0.68	0.04	0.55	uncharacterized protein LOC111372199 [Olea europaea var. sylvestris]	--
augustus_masked-VaccDscaff10-processed-gene-220.4	25.63	26.23	22.75	21.19	22.66	20.35	23.45	27.96	24.41	1.68	2.26	4.01	UDPGT domain-containing protein [Cephalotus follicularis]	RecName: Full=UDP-glycosyltransferase 86A1; EC=2.4.1.-;
augustus_masked-VaccDscaff10-processed-gene-221.9	0.76	1.01	0.77	0.37	0.96	1	0.69	0.73	0.56	1.55	1.41	1.43	PREDICTED: 3-isopropylmalate dehydrogenase, chloroplastic [Nicotiana sylvestris]	RecName: Full=3-isopropylmalate dehydrogenase, chloroplastic; Short=3-IPM-DH; Short=IMDH; EC=1.1.1.85; AltName: Full=Beta-IPM dehydrogenase; Flags: Precursor;
augustus_masked-VaccDscaff10-processed-gene-225.6	9.5	11.32	6.94	4.05	7.14	4.53	16.39	12.66	12.81	8.8	9.38	11.35	phenylalanine ammonia-lyase [Camellia sinensis]	RecName: Full=Phenylalanine ammonia-lyase; EC=4.3.1.24;
augustus_masked-VaccDscaff10-processed-gene-226.3	0.18	0.06	0.08	0.2	0	0.25	0.29	0.18	0.16	0.24	0.72	0.33	serine/threonine-protein kinase-like protein ccr1 [Quercus suber]	RecName: Full=Serine/threonine-protein kinase-like protein CCR1; EC=2.7.11.1; AltName: Full=Protein CRINKLY 4 RELATED 1; Short=AtCRR1; Flags: Precursor;
augustus_masked-VaccDscaff10-processed-gene-242.0	0.97	0.62	2.28	0.36	0.72	1.19	0.69	0.7	1.16	0.11	0	0	hypothetical protein VITISV_021358 [Vitis vinifera]	RecName: Full=F-box protein At2g39490;
augustus_masked-VaccDscaff10-processed-gene-245.2	0.22	0.19	0.04	0.2	0.27	0.25	0.31	0.36	0.38	0.02	0.04	0.04	pentatricopeptide repeat-containing protein At3g53700, chloroplastic [Sesamum indicum]	RecName: Full=Pentatricopeptide repeat-containing protein At3g53700, chloroplastic; AltName: Full=Protein MATERNAL EFFECT EMBRYO ARREST 40; Flags: Precursor;
augustus_masked-VaccDscaff10-processed-gene-25.5	4.65	3.2	2.91	3.79	1.4	2.96	3.43	1.77	2.69	0.97	0.66	0.86	VQ-like protein [Cynara cardunculus var. scolymus]	RecName: Full=VQ motif-containing protein 4 {ECO:0000303|PubMed:22535423}; Short=AtVQ4 {ECO:0000303|PubMed:22535423}; AltName: Full=MPK3/6-targeted VQ-motif-containing protein 1 {ECO:0000303|PubMed:24750137};
augustus_masked-VaccDscaff10-processed-gene-253.6	0.08	0.08	0.08	0.03	0.06	0	0.35	0.32	0.09	0.08	0.1	0.25	PREDICTED: delta-1-pyrroline-5-carboxylate synthase isoform X1 [Nelumbo nucifera]	RecName: Full=Delta-1-pyrroline-5-carboxylate synthase; Short=P5CS; Includes: RecName: Full=Glutamate 5-kinase; Short=GK; EC=2.7.2.11; AltName: Full=Gamma-glutamyl kinase; Includes: RecName: Full=Gamma-glutamyl phosphate reductase; Short=GPR; EC=1.2.1.41; AltName: Full=Glutamate-5-semialdehyde dehydrogenase; AltName: Full=Glutamyl-gamma-semialdehyde dehydrogenase;
augustus_masked-VaccDscaff10-processed-gene-254.5	0.3	0	0.28	0.28	0	0.14	0.16	0.84	0.4	0	0	0	General substrate transporter [Corchorus olitorius]	RecName: Full=Sugar transporter ERD6-like 7;
augustus_masked-VaccDscaff10-processed-gene-26.5	30.24	28.62	27.42	23.29	20.31	28.06	33.17	28.5	31	9.16	9.57	14.23	PREDICTED: ethylene-responsive transcription factor 4-like [Ziziphus jujuba]	RecName: Full=Ethylene-responsive transcription factor 4; Short=AtERF4; AltName: Full=Ethylene-responsive element-binding factor 4; Short=EREBP-4; AltName: Full=Protein RELATED TO APETALA2 5;
augustus_masked-VaccDscaff10-processed-gene-263.5	2.63	3.53	1.9	2.45	2.54	2.73	2.56	2.68	3.3	0.15	0.2	0.25	pentatricopeptide repeat-containing protein At5g13770, chloroplastic-like [Hevea brasiliensis]	RecName: Full=Pentatricopeptide repeat-containing protein At5g13770, chloroplastic; Flags: Precursor;
augustus_masked-VaccDscaff10-processed-gene-265.7	0.3	0.5	0.55	0.04	0.21	0.2	0.32	0.54	0.59	4.65	1.68	2.14	unnamed protein product [Coffea canephora]	RecName: Full=MACPF domain-containing protein At1g14780;
augustus_masked-VaccDscaff10-processed-gene-266.2	1.37	1.06	0.87	1.61	0.91	1.42	1.38	1.38	2.23	0.17	0.26	0.11	probable S-adenosylmethionine-dependent methyltransferase At5g37990 [Herrania umbratica]	RecName: Full=Probable S-adenosylmethionine-dependent methyltransferase At5g38100; EC=2.1.1.-;
augustus_masked-VaccDscaff10-processed-gene-275.3	0.88	0.81	1.66	0.69	0.76	1	2.37	0.77	0.83	0.17	0.13	0.27	PREDICTED: protein NRT1/ PTR FAMILY 5.2-like [Nelumbo nucifera]	RecName: Full=Protein NRT1/ PTR FAMILY 5.2; Short=AtNPF5.2; AltName: Full=Peptide transporter PTR3-A; Short=AtPTR3;
augustus_masked-VaccDscaff10-processed-gene-276.2	0.8	1.28	1.49	0.98	2.4	2	1.18	2.23	0.96	0.86	0.55	0.52	PREDICTED: tetratricopeptide repeat protein 7A isoform X1 [Vitis vinifera]	RecName: Full=Protein NPGR2 {ECO:0000303|PubMed:12928497}; AltName: Full=NO POLLEN GERMINATION RELATED 2 {ECO:0000303|PubMed:12928497};
augustus_masked-VaccDscaff10-processed-gene-283.3	2.2	1.9	2	4.91	3.81	3.66	1.57	2.37	2.08	4	4.33	3.19	PREDICTED: putative disease resistance protein RGA4 [Ipomoea nil]	RecName: Full=Putative disease resistance protein RGA3; AltName: Full=Blight resistance protein B149; AltName: Full=RGA1-blb;
augustus_masked-VaccDscaff10-processed-gene-288.4	0.75	0.62	0.55	1.81	1.14	2.04	0.54	1.15	0.26	0.46	0.42	0.28	--	--
augustus_masked-VaccDscaff10-processed-gene-290.5	0.18	0.09	0.25	0	0	0	0.36	0.31	0.26	0	0	0	phosphate transporter 4 [Camellia sinensis]	RecName: Full=Inorganic phosphate transporter 1-4; Short=AtPht1;4; AltName: Full=H(+)/Pi cotransporter;
augustus_masked-VaccDscaff10-processed-gene-291.3	11.19	9	11.73	6.85	9.74	6.75	12.31	8.42	18.83	19.16	34.79	23.86	--	--
augustus_masked-VaccDscaff10-processed-gene-299.1	0	0	0.21	0	0.23	0.21	0	0	0.12	1.59	1.83	1.96	AT-hook motif nuclear-localized protein 20-like [Durio zibethinus]	RecName: Full=AT-hook motif nuclear-localized protein 20 {ECO:0000312|EMBL:FAA00291.1};
augustus_masked-VaccDscaff10-processed-gene-309.3	1.61	0.87	1.57	4.02	1.9	3.46	0.98	1.82	2.02	3.59	3.46	3.69	--	--
augustus_masked-VaccDscaff10-processed-gene-319.7	0.5	0.99	0.43	0.41	0.52	0.37	0.54	0.4	0.33	0.75	1.37	1.29	hypothetical protein EUGRSUZ_H00214 [Eucalyptus grandis]	RecName: Full=Magnesium transporter MRS2-I;
augustus_masked-VaccDscaff10-processed-gene-329.3	11.26	9.79	13.83	10.76	11.37	11.35	9.39	10.68	7.11	1.51	2.77	1.06	PREDICTED: leucine-rich repeat extensin-like protein 6 [Vitis vinifera]	RecName: Full=Leucine-rich repeat extensin-like protein 6; Short=AtLRX6; Short=LRR/EXTENSIN6; AltName: Full=Cell wall hydroxyproline-rich glycoprotein; Flags: Precursor;
augustus_masked-VaccDscaff10-processed-gene-33.12	2.03	2.78	2.08	2.31	2.6	2.53	1.9	2.68	1.61	0.83	0.27	0.88	Peptide-N4-(N-acetyl-beta-glucosaminyl)asparagine amidase A [Cynara cardunculus var. scolymus]	RecName: Full=Peptide-N4-(N-acetyl-beta-glucosaminyl)asparagine amidase A; Short=PNGase A; EC=3.5.1.52; AltName: Full=Glycopeptide N-glycosidase; AltName: Full=N-glycanase; Contains: RecName: Full=Peptide-N4-(N-acetyl-beta-glucosaminyl)asparagine amidase A light chain; AltName: Full=PNGase A small chain; AltName: Full=PNGase A subunit B; Contains: RecName: Full=Peptide-N4-(N-acetyl-beta-glucosami…
augustus_masked-VaccDscaff10-processed-gene-33.5	60.4	48.23	54.29	55.01	53.3	62.88	65.11	22.55	28.9	148.66	164.74	163.83	PREDICTED: uncharacterized protein LOC104808152 [Tarenaya hassleriana]	--
augustus_masked-VaccDscaff10-processed-gene-333.0	18.87	15.96	14.06	18.79	13.65	19.51	16.26	15.57	13.75	1.89	1.65	0.42	PREDICTED: uncharacterized protein LOC104596560 [Nelumbo nucifera]	--
augustus_masked-VaccDscaff10-processed-gene-333.6	1.58	2.29	2.9	1.85	2.47	1.26	1.46	2.95	1.43	0	0	0	hypothetical protein POPTR_0010s09740g [Populus trichocarpa]	RecName: Full=Ferredoxin, root R-B2;
augustus_masked-VaccDscaff10-processed-gene-338.2	0.66	0.05	0.79	0.14	0.2	0.85	1.15	0.51	0.48	0	0	0	2-hydroxyisoflavanone dehydratase-like [Prunus avium]	RecName: Full=2-hydroxyisoflavanone dehydratase; EC=3.1.1.1; EC=4.2.1.105; AltName: Full=Carboxylesterase HIDM;
augustus_masked-VaccDscaff10-processed-gene-338.6	6.66	6.68	8.53	3.52	2.33	3.93	11.87	9.86	5.44	0.47	1.28	1.2	2-hydroxyisoflavanone dehydratase [Quercus suber]	RecName: Full=2-hydroxyisoflavanone dehydratase; EC=3.1.1.1; EC=4.2.1.105; AltName: Full=Carboxylesterase HIDM;
augustus_masked-VaccDscaff10-processed-gene-341.0	1.44	1.22	1.12	1.03	1.26	0.59	1.27	1	1.19	0.12	0.04	0.13	probable membrane-associated kinase regulator 1 [Durio zibethinus]	RecName: Full=Probable membrane-associated kinase regulator 1;
augustus_masked-VaccDscaff10-processed-gene-342.3	4.76	4.95	6.19	9.09	6.53	6.2	2.63	4.43	7.72	33.33	41.48	38.41	--	--
augustus_masked-VaccDscaff10-processed-gene-343.0	121	113.88	134.02	141.56	106.6	134.7	148.06	150.09	123.52	12.58	7.63	10.73	photosystem I subunit D-1 [Diospyros kaki]	RecName: Full=Photosystem I reaction center subunit II, chloroplastic; AltName: Full=PS I subunit 5; AltName: Full=Photosystem I 20 kDa subunit; Short=PSI-D; Flags: Precursor;
augustus_masked-VaccDscaff10-processed-gene-353.7	0.65	0.75	0.79	0.89	1.02	0.76	0	0.16	0.48	1.43	1.33	0.69	PREDICTED: F-box protein CPR30-like [Nelumbo nucifera]	RecName: Full=F-box protein CPR1; AltName: Full=Protein CONSTITUTIVE EXPRESSER OF PR GENES 1; AltName: Full=Protein CONSTITUTIVE EXPRESSER OF PR GENES 30 {ECO:0000303|PubMed:19682297};
augustus_masked-VaccDscaff10-processed-gene-360.7	0.54	0.28	0.17	0.11	0.33	0.49	0.65	0.39	0.92	0.15	0.09	0.09	BRCT domain-containing protein [Cynara cardunculus var. scolymus]	--
augustus_masked-VaccDscaff10-processed-gene-365.10	0	0	0	0.29	0	0.15	0	0.32	0	2.77	2.22	2.7	PREDICTED: monothiol glutaredoxin-S10 [Populus euphratica]	RecName: Full=Monothiol glutaredoxin-S10; Short=AtGrxS10; AltName: Full=Protein ROXY 3;
augustus_masked-VaccDscaff10-processed-gene-367.10	2.66	3.14	2.69	2.72	2.12	2.33	3.34	3.81	2.82	1.76	1.29	1.16	PREDICTED: 3-hydroxyisobutyryl-CoA hydrolase-like protein 3, mitochondrial isoform X2 [Juglans regia]	RecName: Full=3-hydroxyisobutyryl-CoA hydrolase-like protein 3, mitochondrial; EC=3.1.2.-; Flags: Precursor;
augustus_masked-VaccDscaff10-processed-gene-368.3	1.18	0.43	0.59	1.26	0.59	0.51	0.75	1.59	1.2	0.23	0	0	transcription termination factor mterf15, mitochondrial [Quercus suber]	RecName: Full=Transcription termination factor MTERF2, chloroplastic {ECO:0000305}; AltName: Full=Mitochondrial transcription termination factor 2 {ECO:0000303|PubMed:23087700}; AltName: Full=Protein EMBRYO DEFECTIVE 2219 {ECO:0000303|PubMed:15266054}; Flags: Precursor;
augustus_masked-VaccDscaff10-processed-gene-368.4	0.4	0.48	0.77	0.23	0.54	0	0.16	0.6	0.42	0.05	0	0	transcription termination factor mterf15, mitochondrial [Quercus suber]	RecName: Full=Transcription termination factor MTERF15, mitochondrial {ECO:0000305}; AltName: Full=Mitochondrial transcription termination factor 15 {ECO:0000303|PubMed:23087700}; Flags: Precursor;
augustus_masked-VaccDscaff10-processed-gene-370.11	0.23	0.07	0	0	0	0	0	0	0.16	2.59	2.45	3.43	Galactosyl transferase [Macleaya cordata]	RecName: Full=Xyloglucan 6-xylosyltransferase 1; Short=AtXT1; EC=2.4.2.39;
augustus_masked-VaccDscaff10-processed-gene-371.3	2.97	0.44	2.45	0.24	0.65	0.46	1.91	0.74	1.03	1.61	1.31	0.27	PREDICTED: isoleucine--tRNA ligase, chloroplastic/mitochondrial [Daucus carota subsp. sativus]	RecName: Full=Isoleucine--tRNA ligase, chloroplastic/mitochondrial {ECO:0000305}; EC=6.1.1.5 {ECO:0000305}; AltName: Full=Isoleucyl-tRNA synthetase {ECO:0000305}; Short=IleRS {ECO:0000305}; AltName: Full=Protein OVULE ABORTION 2 {ECO:0000303|PubMed:16297076}; Flags: Precursor;
augustus_masked-VaccDscaff10-processed-gene-373.11	7.56	10.1	7.19	8.89	8.9	6.15	8.18	5.81	4.66	0	0	0	sugar transporter [Camellia sinensis]	--
augustus_masked-VaccDscaff10-processed-gene-373.9	0.18	0.35	0.82	1.55	0.71	0.5	0.39	0.18	0.47	1.8	0.25	2.87	uncharacterized protein JHL23J11.5 [Jatropha curcas]	--
augustus_masked-VaccDscaff10-processed-gene-381.4	0.03	0.44	0.03	0.3	0	0.27	0	0.13	0.21	0	0	0	PREDICTED: uncharacterized protein LOC103454674 [Malus domestica]	--
augustus_masked-VaccDscaff10-processed-gene-383.3	0.61	0.64	0.84	1.28	0.77	1.2	0.58	1.08	0.79	0.29	0.29	0.39	PREDICTED: uncharacterized protein LOC100256774 isoform X1 [Vitis vinifera]	--
augustus_masked-VaccDscaff10-processed-gene-388.3	1.77	1.31	1.82	2.18	2.59	3.5	3.49	2.52	3.76	8.13	13.4	11.99	squidulin [Sesamum indicum]	RecName: Full=Probable calcium-binding protein CML36; AltName: Full=Calmodulin-like protein 36;
augustus_masked-VaccDscaff10-processed-gene-391.10	0.44	0.16	0.07	0.37	0.08	0.3	0	0.08	0	0.33	0.45	0.49	PREDICTED: transcription termination factor MTERF8, chloroplastic-like [Daucus carota subsp. sativus]	RecName: Full=Transcription termination factor MTERF5, chloroplastic {ECO:0000305}; AltName: Full=Mitochondrial transcription termination factor 5 {ECO:0000303|PubMed:23087700}; AltName: Full=Protein MTERF DEFECTIVE IN ARABIDOPSIS 1 {ECO:0000303|PubMed:22905186}; Flags: Precursor;
augustus_masked-VaccDscaff10-processed-gene-43.6	0.47	1.08	0.27	0.79	0.77	0.91	0.23	0.4	0.75	0.13	0.1	0.1	PREDICTED: receptor-like protein 12 [Vitis vinifera]	RecName: Full=Receptor like protein 7 {ECO:0000303|PubMed:18434605}; Short=AtRLP7 {ECO:0000303|PubMed:18434605}; Flags: Precursor;
augustus_masked-VaccDscaff10-processed-gene-43.7	0	0.21	0.12	0.15	0.08	0.2	0.06	0.03	0.23	1.09	0.98	1.32	9-cis-epoxycarotenoid dioxygenase 1 [Camellia sinensis]	RecName: Full=9-cis-epoxycarotenoid dioxygenase NCED1, chloroplastic; EC=1.13.11.51; AltName: Full=PvNCED1; Flags: Precursor;
augustus_masked-VaccDscaff10-processed-gene-44.2	9.91	8.61	11	14.51	8.33	15.54	9.85	6.67	6.53	99.24	99.05	111.21	hypothetical protein CFP56_14138 [Quercus suber]	--
augustus_masked-VaccDscaff10-processed-gene-44.8	21.83	21.44	22.49	28.44	31.3	27.97	22.02	20.06	18.34	5.07	6.82	6.4	PREDICTED: heme-binding protein 2-like [Juglans regia]	--
augustus_masked-VaccDscaff10-processed-gene-46.0	5.29	6.75	8.72	7.78	6.11	7.29	4.81	2.66	4.33	7.73	7.18	9.08	--	--
augustus_masked-VaccDscaff10-processed-gene-46.5	0.64	1.63	0.43	1.01	0.64	1.32	0.37	1.55	1.12	0.51	0.2	0.26	alpha,alpha-trehalose-phosphate synthase 1 [Camellia sinensis]	RecName: Full=Alpha,alpha-trehalose-phosphate synthase [UDP-forming] 1; EC=2.4.1.15; AltName: Full=Trehalose-6-phosphate synthase 1; Short=AtTPS1;
augustus_masked-VaccDscaff10-processed-gene-53.6	0.38	0.04	0.58	0.08	0.13	0.2	0.63	0.13	0.27	0.5	0.62	0.51	f-box/kelch-repeat protein [Quercus suber]	RecName: Full=F-box/kelch-repeat protein At3g06240;
augustus_masked-VaccDscaff10-processed-gene-54.4	0.05	0.05	0	0	0	0	0.33	0.21	0.33	0	0	0	terpene synthase 2 [Camellia sinensis]	RecName: Full=Tricyclene synthase EBOS, chloroplastic; EC=4.2.3.105; AltName: Full=(E)-beta-ocimene synthase; Short=LjEBOS; Short=LjEbetaOS; EC=4.2.3.106; AltName: Full=Terpenoid synthase 2; Short=LjTPS2; Flags: Precursor;
augustus_masked-VaccDscaff10-processed-gene-59.3	0.14	0.33	0.06	0	0.34	0.06	0	0	0	2.45	3.06	2.32	Short-chain dehydrogenase/reductase SDR [Macleaya cordata]	RecName: Full=Short-chain dehydrogenase reductase 3b; Short=AtSDR3b; EC=1.1.1.-;
augustus_masked-VaccDscaff10-processed-gene-6.0	3.45	2.33	4.32	8.77	7.3	11.32	2.43	2.81	2.49	61.97	48.71	60.07	geranylgeranyl diphosphate synthase [Camellia sinensis]	RecName: Full=Heterodimeric geranylgeranyl pyrophosphate synthase small subunit, chloroplastic; Flags: Precursor;
augustus_masked-VaccDscaff10-processed-gene-60.4	4.42	4.89	6.4	3.88	4.09	5.17	4.61	3.38	0.28	0.05	0.05	0.4	--	--
augustus_masked-VaccDscaff10-processed-gene-64.3	3.82	1.55	2.37	3.64	3.63	2.9	1.64	2.06	4.43	0.82	0.75	0.08	PREDICTED: uncharacterized protein LOC104213267 [Nicotiana sylvestris]	--
augustus_masked-VaccDscaff10-processed-gene-69.1	2.96	2.02	1.12	2.54	1.91	2.27	1.88	3.5	5.35	0.32	0.32	0	PREDICTED: uncharacterized protein LOC108192706 [Daucus carota subsp. sativus]	--
augustus_masked-VaccDscaff10-processed-gene-70.4	0.37	0.19	0.5	0.11	0.14	0.1	0.31	0.55	0.07	0	0	0	hypothetical protein PRUPE_4G288400 [Prunus persica]	RecName: Full=Protein SUPPRESSOR OF GENE SILENCING 3; AltName: Full=SlSGS3;
augustus_masked-VaccDscaff10-processed-gene-74.11	0.44	0.04	0.44	0.33	0.63	0.19	0.69	0.72	0.59	0.22	0.07	0.07	hypothetical protein COLO4_15974 [Corchorus olitorius]	RecName: Full=F-box/kelch-repeat protein At3g06240;
augustus_masked-VaccDscaff10-processed-gene-81.9	1.86	1.53	2.44	0.3	1.21	0.65	1.56	1.87	0.44	0	0.26	0.13	PREDICTED: flavonol synthase/flavanone 3-hydroxylase-like [Nicotiana sylvestris]	RecName: Full=Protein DOWNY MILDEW RESISTANCE 6 {ECO:0000303|PubMed:15986928}; Short=AtDMR6 {ECO:0000303|PubMed:15986928}; EC=1.14.11.- {ECO:0000255|PROSITE-ProRule:PRU00805}; AltName: Full=2-oxoglutarate (2OG)-Fe(II) oxygenase-like protein DMR6 {ECO:0000303|PubMed:18248595}; AltName: Full=Salicylate 3-hydroxylase DMR6 {ECO:0000305}; Short=S3H DMR6 {ECO:0000305}; Short=SA 3-hydroxylase DMR6 {ECO:…
augustus_masked-VaccDscaff10-processed-gene-82.3	1.36	1.61	1.25	1.24	1.51	3.53	1.47	0	1.12	41.98	30.22	38.15	hypothetical protein LSAT_3X40041 [Lactuca sativa]	--
augustus_masked-VaccDscaff10-processed-gene-86.8	0.54	1.35	0.74	0	0.75	0.6	1.34	0.76	0.68	0	0.05	0	PREDICTED: F-box protein At3g07870-like [Daucus carota subsp. sativus]	RecName: Full=F-box protein At3g07870;
augustus_masked-VaccDscaff10-processed-gene-90.0	0.79	0.59	0.88	1.08	0.65	1.22	1.18	0.4	0.93	0.12	0.16	0.04	PREDICTED: serine/arginine repetitive matrix protein 1 [Solanum tuberosum]	--
augustus_masked-VaccDscaff10-processed-gene-94.1	11.25	9.32	11.71	3.81	3.87	3.7	15.68	10.29	3.67	58.58	59.58	62.36	unnamed protein product [Coffea canephora]	RecName: Full=Zinc finger CCCH domain-containing protein 2; Short=AtC3H2; AltName: Full=Protein SOMNUS; Short=SOM;
augustus_masked-VaccDscaff10-processed-gene-95.6	4.85	5.26	4.34	6.24	4.91	5.65	7.75	8.43	5.64	1.08	1.31	1.74	--	--
augustus_masked-VaccDscaff100-processed-gene-3.6	0.15	0	0	0	0	0.14	0.11	0.08	0.32	0	0	0	hypothetical protein LSAT_5X131521 [Lactuca sativa]	RecName: Full=Serine/arginine-rich splicing factor SC35; Short=At-SC35; Short=AtSC35; AltName: Full=SC35-like splicing factor;
augustus_masked-VaccDscaff1009-processed-gene-0.0	5.49	5.29	4.67	7.08	7.03	6.72	4.58	7.21	5.08	12.16	9.62	9.15	PREDICTED: uncharacterized protein LOC100255258 isoform X3 [Vitis vinifera]	--
augustus_masked-VaccDscaff102-processed-gene-1.4	0	0	0	0.44	0	1.13	0	0	0	7.8	8.38	7.45	PREDICTED: uncharacterized protein LOC103961441 [Pyrus x bretschneideri]	--
augustus_masked-VaccDscaff102-processed-gene-1.5	0	0.35	0	0.33	0	0	0	0	0.39	2.69	7	3.11	uncharacterized protein LOC110690533 [Chenopodium quinoa]	--
augustus_masked-VaccDscaff102-processed-gene-3.0	5.21	1.63	4.19	2.92	2.56	4.71	3.56	3.63	2.8	6.84	6.8	9.61	PREDICTED: transcription factor TCP20-like, partial [Juglans regia]	RecName: Full=Transcription factor TCP20;
augustus_masked-VaccDscaff1026-processed-gene-0.0	2.78	2.09	1.98	9.56	3.07	3.16	1.17	3.11	4.74	0.28	0.86	1.46	uncharacterized protein LOC105632779 [Jatropha curcas]	--
augustus_masked-VaccDscaff103-processed-gene-1.1	1.47	2.08	0.99	1.9	1.18	1.1	1.36	1.41	0.91	0.49	0.43	0.34	uncharacterized protein LOC110879946 [Helianthus annuus]	RecName: Full=Geranylgeranyl diphosphate reductase, chloroplastic; EC=1.3.1.83; AltName: Full=Geranylgeranyl reductase; Flags: Precursor;
augustus_masked-VaccDscaff103-processed-gene-2.3	3.01	2.69	2.75	2.43	2.92	2.85	2.63	2.94	2.74	0.89	0.67	1.01	PREDICTED: G-type lectin S-receptor-like serine/threonine-protein kinase At1g11300 [Vitis vinifera]	RecName: Full=G-type lectin S-receptor-like serine/threonine-protein kinase At1g11330; EC=2.7.11.1; Flags: Precursor;
augustus_masked-VaccDscaff1032-processed-gene-0.0	0.08	0	0	0.8	0.24	0.07	0	0.08	0.25	0	0	0	PREDICTED: putative E3 ubiquitin-protein ligase XBAT35 isoform X2 [Nicotiana sylvestris]	RecName: Full=Putative E3 ubiquitin-protein ligase XBAT35; EC=2.3.2.27; AltName: Full=Ankyrin repeat domain and RING finger-containing protein XBAT35; AltName: Full=Protein XB3 homolog 5; AltName: Full=RING-type E3 ubiquitin transferase XBAT35;
augustus_masked-VaccDscaff1032-processed-gene-0.1	0.11	0.02	0	0.08	0	0	0.04	0.07	0.07	1.23	0.79	1.14	probable LRR receptor-like serine/threonine-protein kinase At1g53430 [Prunus persica]	RecName: Full=Probable LRR receptor-like serine/threonine-protein kinase At1g53430; EC=2.7.11.1; Flags: Precursor;
augustus_masked-VaccDscaff1047-processed-gene-0.1	8.59	11.98	15.39	9.78	5.92	4.47	5.27	4.99	13.57	0.45	0.39	0.78	dehydration-responsive element-binding protein 2D-like [Manihot esculenta]	RecName: Full=Dehydration-responsive element-binding protein 2D; Short=Protein DREB2D;
augustus_masked-VaccDscaff1049-processed-gene-0.1	565.78	534.89	549.06	192.88	255.77	255.08	703.17	457.38	163.09	1.47	3.31	3.99	2S albumin [Corylus avellana]	RecName: Full=2S sulfur-rich seed storage protein 2; Contains: RecName: Full=2S sulfur-rich seed storage protein small chain 2; AltName: Full=2S albumin 2 small subunit; Contains: RecName: Full=2S sulfur-rich seed storage protein large chain 2; AltName: Full=2S albumin 2 large subunit; Flags: Precursor;
augustus_masked-VaccDscaff105-processed-gene-3.8	27.85	29.21	32.13	31.13	33.08	33.58	19.24	21.62	26.54	47.79	47.75	46.64	GTP-binding family protein [Populus trichocarpa]	RecName: Full=GTP-binding protein YPTM2;
augustus_masked-VaccDscaff1051-processed-gene-0.0	0.07	0.04	0	0.1	0.04	0.03	0.1	0.48	0.04	0	0	0	PREDICTED: 7-deoxyloganetin glucosyltransferase-like [Juglans regia]	RecName: Full=7-deoxyloganetin glucosyltransferase; EC=2.4.1.324; AltName: Full=Genipin glucosyltransferase; AltName: Full=UDP-glucose glucosyltransferase 2; Short=GjUGT2; AltName: Full=UDP-glycosyltransferase 85A24;
augustus_masked-VaccDscaff106-processed-gene-1.0	2.5	1.41	3.86	3.94	3.01	2.99	2.14	1.31	1.58	3.28	3.44	2.39	uncharacterized protein LOC110610669 [Manihot esculenta]	RecName: Full=O-fucosyltransferase 23 {ECO:0000305}; Short=O-FucT-23 {ECO:0000305}; EC=2.4.1.- {ECO:0000305}; AltName: Full=O-fucosyltransferase family protein {ECO:0000305};
augustus_masked-VaccDscaff106-processed-gene-3.1	1.32	1.87	1.32	2.72	1.33	2.69	1.86	2.6	2.31	0.7	1.27	0.4	unnamed protein product, partial [Vitis vinifera]	--
augustus_masked-VaccDscaff106-processed-gene-4.12	0.04	0.04	0	0.08	0	0.16	0.05	0	0	0.34	0.2	0.12	unnamed protein product [Coffea canephora]	RecName: Full=FT-interacting protein 1 {ECO:0000303|PubMed:22529749};
augustus_masked-VaccDscaff1060-processed-gene-0.0	4.16	7.99	4.06	3.65	6.65	4.19	2.39	2.83	2.29	2.03	2.04	1.79	PREDICTED: pentatricopeptide repeat-containing protein At1g19720 [Vitis vinifera]	RecName: Full=Jacalin-related lectin 3; AltName: Full=Mannose-binding lectin superfamily protein;
augustus_masked-VaccDscaff1084-processed-gene-0.0	0.05	0.09	0	0.09	0	0.27	1	0.54	0	0	0	0	PREDICTED: non-specific lipid-transfer protein 2-like [Nicotiana sylvestris]	RecName: Full=Non-specific lipid-transfer protein 2; Short=LTP 2;
augustus_masked-VaccDscaff11-processed-gene-1.8	0.08	2.27	0.11	0.22	0	7.13	0	0	0.09	0.04	1.59	0.11	Ubiquitin--protein ligase [Handroanthus impetiginosus]	RecName: Full=E3 ubiquitin-protein ligase SIRP1 {ECO:0000305}; EC=2.3.2.27 {ECO:0000269|PubMed:27118216}; AltName: Full=Salt-induced RING finger protein 1 {ECO:0000303|PubMed:27118216}; Short=OsSIRP1 {ECO:0000303|PubMed:27118216};
augustus_masked-VaccDscaff11-processed-gene-112.3	1.68	0.83	1.54	2.49	2.57	1.82	1.65	1.73	1.99	0.47	0.76	0.15	uncharacterized protein LOC109838931 [Asparagus officinalis]	--
augustus_masked-VaccDscaff11-processed-gene-113.5	1.8	1.97	0.65	0.64	0.62	0.51	2.96	1.1	2.82	0.14	0.22	0.22	unnamed protein product [Coffea canephora]	RecName: Full=NDR1/HIN1-like protein 1 {ECO:0000303|Ref.1};
augustus_masked-VaccDscaff11-processed-gene-117.3	17.33	19.99	15.18	17.06	13.87	13.83	26.91	23.62	20.56	0.11	1.13	1.43	hypothetical protein CICLE_v10016074mg [Citrus clementina]	RecName: Full=Chlorophyll a-b binding protein 21, chloroplastic; AltName: Full=LHCII type I CAB-21; Short=LHCP; Flags: Precursor;
augustus_masked-VaccDscaff11-processed-gene-118.0	30.71	35.22	35.27	13.53	13.16	16.48	47.24	63.81	36.88	1.73	0.82	1.07	hypothetical protein CDL12_03673 [Handroanthus impetiginosus]	RecName: Full=Chlorophyll a-b binding protein 21, chloroplastic; AltName: Full=LHCII type I CAB-21; Short=LHCP; Flags: Precursor;
augustus_masked-VaccDscaff11-processed-gene-12.10	8.13	7.44	8.17	7.13	6.79	8.11	11.52	10.85	8.05	1.82	1.13	1.17	probable polyamine transporter At3g13620 [Prunus avium]	RecName: Full=Probable polyamine transporter At3g13620;
augustus_masked-VaccDscaff11-processed-gene-127.6	7.36	4.65	4.32	6.89	2.65	6.58	6.19	3.81	8.02	1.31	0.95	1.16	BRCA1-A complex subunit Abraxas [Jatropha curcas]	--
augustus_masked-VaccDscaff11-processed-gene-136.2	0.2	0	0	0	0	0	0	0.4	0	0.55	0	1.22	hypothetical protein PRUPE_4G061400 [Prunus persica]	RecName: Full=Cyclic dof factor 4; AltName: Full=Dof zinc finger protein DOF2.3; Short=AtDOF2.3;
augustus_masked-VaccDscaff11-processed-gene-150.4	1.49	1.45	2.13	3.33	0.99	3.33	10.51	9.36	12.32	0	0	0	PREDICTED: rac-like GTP-binding protein RAC13 [Nicotiana sylvestris]	RecName: Full=Rac-like GTP-binding protein RAC13; Flags: Precursor;
augustus_masked-VaccDscaff11-processed-gene-155.5	0.44	0.56	0.44	0.26	0.19	0.18	0.31	0.19	0.87	0	0	0	serine/threonine-protein kinase-like protein ACR4 [Sesamum indicum]	RecName: Full=Serine/threonine-protein kinase-like protein ACR4; EC=2.7.11.1; AltName: Full=Protein CRINKLY 4; Short=AtCR4; Flags: Precursor;
augustus_masked-VaccDscaff11-processed-gene-167.7	0.78	1.42	1.28	1.9	1.7	1.75	0.59	0.67	0.68	0.04	0	0.02	probable polyol transporter 4 [Durio zibethinus]	RecName: Full=Probable polyol transporter 4;
augustus_masked-VaccDscaff11-processed-gene-17.1	6.89	7.34	5.94	3.87	1.25	2.14	12.58	5.46	3.1	0.06	0.13	0.13	PREDICTED: dirigent protein 22-like [Juglans regia]	RecName: Full=Dirigent protein 20; Short=AtDIR20; Flags: Precursor;
augustus_masked-VaccDscaff11-processed-gene-17.2	32.97	26.33	37.52	44.7	28.84	38.12	29.29	18.84	23.67	234.37	205.27	292.41	PREDICTED: dirigent protein 22-like [Juglans regia]	RecName: Full=Dirigent protein 19; Short=AtDIR19; Flags: Precursor;
augustus_masked-VaccDscaff11-processed-gene-18.0	2.56	1.47	1.97	1.53	1.5	2.04	2.32	2.14	1.57	0.89	0.78	0.88	metal tolerance protein 4-like [Sesamum indicum]	RecName: Full=Metal tolerance protein 4; Short=OsMTP4;
augustus_masked-VaccDscaff11-processed-gene-185.8	0.51	1.63	0.36	0.71	1.25	1.06	0.47	1.07	0.71	0.22	0.18	0.11	PREDICTED: ankyrin repeat-containing protein ITN1-like [Nicotiana attenuata]	RecName: Full=Ankyrin repeat-containing protein BDA1 {ECO:0000305}; AltName: Full=Protein BIAN DA 1 {ECO:0000303|PubMed:22740615};
augustus_masked-VaccDscaff11-processed-gene-198.0	18.21	20.65	21.29	22.29	27.22	23.53	19.06	17.83	18.88	36.4	36.97	39.52	probable dolichyl-diphosphooligosaccharide--protein glycosyltransferase subunit 3B [Durio zibethinus]	RecName: Full=Probable dolichyl-diphosphooligosaccharide--protein glycosyltransferase subunit 3B; Flags: Precursor;
augustus_masked-VaccDscaff11-processed-gene-2.0	4.28	3.24	4.09	3.39	5.92	2.43	1.01	2.43	0.79	3.92	3.47	7.89	pyruvate kinase [Trifolium pratense]	RecName: Full=Pyruvate kinase, cytosolic isozyme; Short=PK; EC=2.7.1.40;
augustus_masked-VaccDscaff11-processed-gene-20.10	46.45	44.47	44.97	11.95	15.42	16.83	81.22	53.85	23.27	0.5	0.56	0.71	delta-12 fatty acid desaturase [Davidia involucrata]	RecName: Full=Delta(12)-acyl-lipid-desaturase {ECO:0000303|PubMed:12354116}; EC=1.14.19.- {ECO:0000305}; AltName: Full=Delta(12)-oleate desaturase {ECO:0000303|PubMed:12464604}; Short=PgFAD2 {ECO:0000303|PubMed:12464604};
augustus_masked-VaccDscaff11-processed-gene-202.6	47.79	39.03	45.55	43.6	33.71	34.78	56.58	51.24	71.24	13.09	11.87	11.02	PREDICTED: uncharacterized protein LOC109242030 [Nicotiana attenuata]	--
augustus_masked-VaccDscaff11-processed-gene-203.2	8.36	9.68	12.63	10.87	10.42	9.46	7.16	13.31	9.76	0.16	0	0.17	ATP synthase gamma chain, chloroplastic [Cucurbita maxima]	RecName: Full=ATP synthase gamma chain 1, chloroplastic; AltName: Full=F-ATPase gamma subunit 1; Flags: Precursor;
augustus_masked-VaccDscaff11-processed-gene-206.0	16.26	18.55	17.56	15.84	15.4	15.18	20.78	16.91	17.28	4.9	6.9	4.21	PREDICTED: probable F-box protein At4g22030 [Vitis vinifera]	RecName: Full=Aminomethyltransferase, mitochondrial; EC=2.1.2.10; AltName: Full=Glycine cleavage system T protein; Short=GCVT; Flags: Precursor;
augustus_masked-VaccDscaff11-processed-gene-207.5	0.15	0	0.03	0.03	0.04	0	0	0	0.04	0.17	0.34	0.24	hypothetical protein L195_g049040, partial [Trifolium pratense]	--
augustus_masked-VaccDscaff11-processed-gene-211.7	0	0.34	0.18	0.18	0	0	0	0	0	0.14	0.28	0.28	hypothetical protein CDL12_21140 [Handroanthus impetiginosus]	--
augustus_masked-VaccDscaff11-processed-gene-212.3	0	0.32	0	0.61	0.08	0	0	0.17	0	1.07	1.01	1.1	death-associated inhibitor of apoptosis 1-like isoform X2 [Olea europaea var. sylvestris]	RecName: Full=Probable E3 ubiquitin-protein ligase LUL4; EC=2.3.2.27; AltName: Full=Probable RING-type E3 ubiquitin transferase LUL4 {ECO:0000305}; AltName: Full=Protein LOG2-LIKE UBIQUITIN LIGASE 4; AltName: Full=RING finger protein 208;
augustus_masked-VaccDscaff11-processed-gene-212.5	2.42	2.31	2.28	2.08	1.24	1.9	2.36	2.54	2.13	0.7	1.16	0.65	hypothetical protein COLO4_27331 [Corchorus olitorius]	--
augustus_masked-VaccDscaff11-processed-gene-214.4	1.63	1.35	1.42	1.55	2.7	1.81	0.67	0.55	0.9	26.04	36.86	28.08	PREDICTED: uncharacterized protein LOC104594128 [Nelumbo nucifera]	--
augustus_masked-VaccDscaff11-processed-gene-214.5	2.72	2.7	2.42	2.87	2.73	3.31	1.45	2.95	3.08	5.53	6.87	5.78	probable carboxylesterase SOBER1-like isoform X1 [Carica papaya]	RecName: Full=Probable carboxylesterase SOBER1-like {ECO:0000305}; EC=3.1.1.- {ECO:0000305};
augustus_masked-VaccDscaff11-processed-gene-216.6	2.24	2.47	2.41	1.32	1.46	1.25	3.45	4.11	3.87	0.08	0.2	0.08	PREDICTED: cellulose synthase-like protein E1 isoform X2 [Vitis vinifera]	RecName: Full=Cellulose synthase-like protein E6; EC=2.4.1.-; AltName: Full=OsCslE6;
augustus_masked-VaccDscaff11-processed-gene-222.8	0.83	0.83	1	0.92	0.93	0.9	0.36	0.89	0.99	2.81	2.85	2.07	PREDICTED: galactan beta-1,4-galactosyltransferase GALS3 [Vitis vinifera]	RecName: Full=Galactan beta-1,4-galactosyltransferase GALS2 {ECO:0000305}; EC=2.4.1.- {ECO:0000305}; AltName: Full=Beta-1,4-galactan synthase; AltName: Full=Galactan synthase 2 {ECO:0000303|PubMed:23243126};
augustus_masked-VaccDscaff11-processed-gene-226.10	0	0.42	0.4	0	0	0	0.19	0	0.18	0.64	0.89	0.16	PREDICTED: uncharacterized protein LOC104234333 [Nicotiana sylvestris]	--
augustus_masked-VaccDscaff11-processed-gene-226.7	631.46	766.64	612.95	191.87	268.01	217.9	1168.73	760.78	358.99	1.06	0.86	2.47	--	--
augustus_masked-VaccDscaff11-processed-gene-236.5	0	0	0	0	0	0	0	0	0	73.53	56.07	85.54	hypothetical protein CISIN_1g037706mg, partial [Citrus sinensis]	RecName: Full=Probable aspartyl protease At4g16563 {ECO:0000305}; EC=3.4.23.- {ECO:0000305}; Flags: Precursor;
augustus_masked-VaccDscaff11-processed-gene-242.7	0.87	0.44	0.11	0.68	0.37	0.81	0.81	0.46	0.57	0.08	0.12	0	PREDICTED: uncharacterized protein LOC108204973 isoform X1 [Daucus carota subsp. sativus]	RecName: Full=Transcription termination factor MTERF6, chloroplastic/mitochondrial {ECO:0000305}; AltName: Full=Mitochondrial transcription termination factor 6 {ECO:0000303|PubMed:23087700}; AltName: Full=Protein PIGMENT DEFECTIVE 191 {ECO:0000305}; Flags: Precursor;
augustus_masked-VaccDscaff11-processed-gene-246.6	16.57	19.68	17.15	9.98	10.32	11.83	32.45	32.47	27.18	0.71	0.33	0.59	berberine bridge enzyme-like 15 [Sesamum indicum]	RecName: Full=Berberine bridge enzyme-like 15 {ECO:0000303|PubMed:26037923}; Short=AtBBE-like 15 {ECO:0000303|PubMed:26037923}; EC=1.1.1.194 {ECO:0000269|PubMed:26037923}; EC=1.1.1.195 {ECO:0000269|PubMed:26037923}; AltName: Full=Protein EMBRYO SAC DEVELOPMENT ARREST 28 {ECO:0000303|PubMed:15634699}; AltName: Full=Protein MATERNAL EFFECT EMBRYO ARREST 23 {ECO:0000303|PubMed:15634699}; Flags: Prec…
augustus_masked-VaccDscaff11-processed-gene-246.8	0.06	0	0	0	0	0	0	0	0	0.23	0.4	0.12	daurichromenic acid synthase like protein1 [Rhododendron dauricum]	RecName: Full=Berberine bridge enzyme-like 25 {ECO:0000303|PubMed:26037923}; Short=AtBBE-like 25 {ECO:0000303|PubMed:26037923}; EC=1.1.1.- {ECO:0000250|UniProtKB:O64743}; Flags: Precursor;
augustus_masked-VaccDscaff11-processed-gene-247.0	0.95	1.44	1.42	0.63	0.76	0.32	1.99	2.9	1.38	1.1	1.18	0.84	uncharacterized protein LOC109838931 [Asparagus officinalis]	--
augustus_masked-VaccDscaff11-processed-gene-249.0	0	0	0	0	0	0	0	0	0	0.22	0.11	0.23	daurichromenic acid synthase [Rhododendron dauricum]	RecName: Full=Berberine bridge enzyme-like 18 {ECO:0000303|PubMed:26037923}; Short=AtBBE-like 18 {ECO:0000303|PubMed:26037923}; EC=1.1.1.- {ECO:0000250|UniProtKB:O64743}; Flags: Precursor;
augustus_masked-VaccDscaff11-processed-gene-25.8	0.08	0	0.15	0.07	0.87	0.29	0	0	0	0.87	0.07	0.6	lipoxygenase [Camellia sinensis]	RecName: Full=Linoleate 13S-lipoxygenase 2-1, chloroplastic; EC=1.13.11.12; AltName: Full=Lipoxygenase 2-1; Flags: Precursor;
augustus_masked-VaccDscaff11-processed-gene-250.7	1.41	1.2	0.71	1.02	1.15	1.46	0.95	1.4	1.77	0.32	0.45	0.73	Cytochrome P450 [Macleaya cordata]	RecName: Full=Cytochrome P450 71A9; EC=1.14.-.-; AltName: Full=Cytochrome P450 CP1;
augustus_masked-VaccDscaff11-processed-gene-251.0	0	0	0	0	0	0	0	0	0	13.71	15.4	13.21	--	--
augustus_masked-VaccDscaff11-processed-gene-251.1	1.19	0.69	0.44	2.81	3.78	3.65	0	0	0	156.89	186.21	187.63	PREDICTED: uncharacterized protein LOC100257624 [Vitis vinifera]	--
augustus_masked-VaccDscaff11-processed-gene-253.2	155.8	152.26	185.04	98.75	59.58	93.55	303.22	180.31	141.82	13.45	11.84	15.66	--	--
augustus_masked-VaccDscaff11-processed-gene-259.11	1.2	0.84	2.41	0.9	0.58	1.75	0.95	0.62	0.6	1.49	1.41	1.87	PREDICTED: probable galacturonosyltransferase 3 isoform X1 [Nicotiana tabacum]	RecName: Full=Probable galacturonosyltransferase 3; EC=2.4.1.-;
augustus_masked-VaccDscaff11-processed-gene-259.12	18.47	11.18	12.07	6.23	6.23	7.79	13.37	11.78	14.03	2.27	2.78	2.33	hypothetical protein CFP56_48476 [Quercus suber]	--
augustus_masked-VaccDscaff11-processed-gene-260.8	0.34	0.54	0.72	0.92	1.12	0.42	0.85	2.37	0.95	3.09	3.24	5.18	hypothetical protein MIMGU_mgv1a015109mg [Erythranthe guttata]	--
augustus_masked-VaccDscaff11-processed-gene-260.9	1.68	0.54	1.75	2.04	2.57	1.25	0.85	0.11	1.31	21.6	27.05	24.84	hypothetical protein MIMGU_mgv1a015109mg [Erythranthe guttata]	--
augustus_masked-VaccDscaff11-processed-gene-262.0	20.58	21.09	19.79	36.5	25.26	19.1	24.49	23.61	33.45	10.01	6.39	9.27	Werner Syndrome-like exonuclease [Olea europaea var. sylvestris]	RecName: Full=Werner Syndrome-like exonuclease; EC=3.1.-.-;
augustus_masked-VaccDscaff11-processed-gene-264.1	0.24	1.23	0.13	0.2	1.97	0.37	0.42	0.57	0.26	0.26	1.92	0.81	PREDICTED: ABC transporter C family member 2 [Theobroma cacao]	RecName: Full=ABC transporter C family member 2; Short=ABC transporter ABCC.2; Short=AtABCC2; EC=3.6.3.44; AltName: Full=ATP-energized glutathione S-conjugate pump 2; AltName: Full=Glutathione S-conjugate-transporting ATPase 2; AltName: Full=Multidrug resistance-associated protein 2;
augustus_masked-VaccDscaff11-processed-gene-264.4	3.18	2.4	3.7	6.07	3.91	6.35	3.17	3.15	5.01	8.17	6.16	7.5	cell division cycle protein 123 homolog [Sesamum indicum]	--
augustus_masked-VaccDscaff11-processed-gene-266.5	1.4	2.02	1.64	1.84	2.7	1.88	5.12	3.74	2.63	1.21	1.23	1.68	probable 6-phosphogluconolactonase 4, chloroplastic, partial [Olea europaea var. sylvestris]	RecName: Full=Probable 6-phosphogluconolactonase 4, chloroplastic; Short=6PGL 4; EC=3.1.1.31; Flags: Precursor;
augustus_masked-VaccDscaff11-processed-gene-271.7	0.29	0.27	0.18	0.37	0.24	0.4	0.08	0.19	0.1	0	0	0	probable LRR receptor-like serine/threonine-protein kinase At3g47570 [Herrania umbratica]	RecName: Full=LRR receptor-like serine/threonine-protein kinase FLS2; EC=2.7.11.1; AltName: Full=Protein FLAGELLIN-SENSING 2; AltName: Full=Protein FLAGELLIN-SENSITIVE 2; Flags: Precursor;
augustus_masked-VaccDscaff11-processed-gene-272.4	0.93	0.5	0.18	0.91	0.8	0.42	1.29	1.49	0.75	0	0	0.06	PREDICTED: tyrosine/DOPA decarboxylase 2-like [Nelumbo nucifera]	RecName: Full=Tyrosine/DOPA decarboxylase 2; Includes: RecName: Full=DOPA decarboxylase; Short=DDC; EC=4.1.1.28; Includes: RecName: Full=Tyrosine decarboxylase; EC=4.1.1.25;
augustus_masked-VaccDscaff11-processed-gene-276.0	0.17	0.08	0.11	0.28	0.27	0.23	0.22	0.12	0.13	0	0	0.04	PREDICTED: pentatricopeptide repeat-containing protein At4g20770 [Vitis vinifera]	RecName: Full=Pentatricopeptide repeat-containing protein At4g20770;
augustus_masked-VaccDscaff11-processed-gene-278.6	5.25	9.37	8.71	17.66	23.94	12.43	2.18	3.45	1.28	126.6	100.16	110.49	hypothetical protein CDL15_Pgr007065 [Punica granatum]	RecName: Full=9-cis-epoxycarotenoid dioxygenase NCED3, chloroplastic; Short=AtNCED3; EC=1.13.11.51; AltName: Full=Protein SALT TOLERANT 1; Flags: Precursor;
augustus_masked-VaccDscaff11-processed-gene-278.8	24.04	30.23	27.09	61.83	65.13	52.87	8.63	10.56	7.59	341.89	342.04	327.61	9-cis-epoxycarotenoid dioxygenase 2 [Camellia sinensis]	RecName: Full=Probable 9-cis-epoxycarotenoid dioxygenase NCED5, chloroplastic; Short=AtNCED5; EC=1.13.11.51; Flags: Precursor;
augustus_masked-VaccDscaff11-processed-gene-286.3	0.65	2.57	1.96	0.72	0.83	2.02	2.61	1.37	1.23	7.86	1.55	4.65	PREDICTED: pleiotropic drug resistance protein 2-like [Juglans regia]	RecName: Full=Pleiotropic drug resistance protein 2; AltName: Full=NpPDR2;
augustus_masked-VaccDscaff11-processed-gene-293.4	8.71	9.12	5.67	5.11	5.76	4.91	10.86	12.46	6.48	4.04	4.59	3.94	increased dna methylation 1 [Quercus suber]	RecName: Full=Increased DNA methylation 1 {ECO:0000303|PubMed:22700931}; AltName: Full=Histone H3 acetyltransferase IDM1 {ECO:0000305}; EC=2.3.1.- {ECO:0000255|PROSITE-ProRule:PRU00532}; AltName: Full=Protein ROS4 {ECO:0000303|PubMed:22733760}; AltName: Full=Repressor of silencing 4 {ECO:0000303|PubMed:22733760};
augustus_masked-VaccDscaff11-processed-gene-294.5	0	0	0.41	0	0	0.48	0.42	0.13	0.68	6.24	7.06	6.23	PREDICTED: zinc finger protein ZAT5-like [Gossypium raimondii]	RecName: Full=Zinc finger protein ZAT5;
augustus_masked-VaccDscaff11-processed-gene-297.0	6.31	9.03	5.28	6.84	10.15	6.18	5.15	6.92	6.26	12.31	12.76	10.93	AAA domain-containing protein/CDC48_N domain-containing protein/CDC48_2 domain-containing protein [Cephalotus follicularis]	RecName: Full=Cell division cycle protein 48 homolog; AltName: Full=Valosin-containing protein homolog; Short=VCP;
augustus_masked-VaccDscaff11-processed-gene-302.2	23.44	18.26	19.98	36.16	28.69	21.46	21.33	20.39	22.21	10.12	11.44	8.32	ubiquitin-like protein 5 [Setaria italica]	RecName: Full=Ubiquitin-like protein 5;
augustus_masked-VaccDscaff11-processed-gene-302.6	3.25	0.99	0.34	2.12	3.7	1.99	1.01	2.99	2.66	0.85	0.35	0.53	PREDICTED: uncharacterized protein LOC104218792 [Nicotiana sylvestris]	--
augustus_masked-VaccDscaff11-processed-gene-31.1	1.59	2.32	1.97	2.55	1.7	2.99	3.94	3.19	3.86	1.06	1.22	1.41	PREDICTED: uncharacterized protein LOC103967838 [Pyrus x bretschneideri]	--
augustus_masked-VaccDscaff11-processed-gene-310.2	1.84	1.1	0.77	1.42	0.79	1.16	0.99	0.75	0.39	3.12	2.89	2.97	probable serine/threonine-protein kinase PBL7 [Olea europaea var. sylvestris]	RecName: Full=Probable serine/threonine-protein kinase PBL5 {ECO:0000305}; EC=2.7.11.1 {ECO:0000305}; AltName: Full=PBS1-like protein 5 {ECO:0000303|PubMed:20413097}; AltName: Full=Serine/threonine-protein kinase RLCKVII {ECO:0000305};
augustus_masked-VaccDscaff11-processed-gene-312.1	0	0	0	0	0	0	0	0	0	0.2	1.54	0.41	hypothetical protein [Camellia sinensis]	--
augustus_masked-VaccDscaff11-processed-gene-321.1	14.23	7.84	14.75	4.92	7.08	7.69	28.93	16.32	18.55	0	0	0	--	--
augustus_masked-VaccDscaff11-processed-gene-324.3	0	0.67	2.37	0.05	0.06	0.05	1.53	0.25	0.24	0.05	0	0	Vacuolar cation/proton exchanger 3 isoform 4, partial [Theobroma cacao]	RecName: Full=Vacuolar cation/proton exchanger 3; AltName: Full=Ca(2+)/H(+) antiporter CAX3; AltName: Full=Ca(2+)/H(+) exchanger 3; AltName: Full=Protein CATION EXCHANGER 3;
augustus_masked-VaccDscaff11-processed-gene-324.5	0.31	1.35	0.51	0.64	1.08	0.91	0.91	0.74	0.48	1.64	1.92	1.78	PREDICTED: inositol 3-kinase [Vitis vinifera]	RecName: Full=Inositol 3-kinase {ECO:0000305}; EC=2.7.1.64 {ECO:0000250|UniProtKB:Q5GA22}; AltName: Full=Myo-inositol kinase {ECO:0000305}; Short=AtMIK {ECO:0000303|PubMed:21698461};
augustus_masked-VaccDscaff11-processed-gene-325.3	0.07	0	0	0	0	0	0	0.07	0.07	0.06	0.26	0.26	PREDICTED: 3-ketoacyl-CoA synthase 12-like [Nicotiana sylvestris]	RecName: Full=3-ketoacyl-CoA synthase 12 {ECO:0000303|PubMed:18465198}; Short=KCS-12 {ECO:0000303|PubMed:18465198}; EC=2.3.1.199 {ECO:0000305}; AltName: Full=Very long-chain fatty acid condensing enzyme 12 {ECO:0000303|PubMed:18465198}; Short=VLCFA condensing enzyme 12 {ECO:0000303|PubMed:18465198}; Flags: Precursor;
augustus_masked-VaccDscaff11-processed-gene-325.5	0.51	0.32	0.31	1.31	1	0.84	0.5	0.36	0.65	0.73	1.1	0.7	exocyst complex component EXO70H1-like [Manihot esculenta]	RecName: Full=Exocyst complex component EXO70H1 {ECO:0000303|PubMed:16942608}; Short=AtExo70h1 {ECO:0000303|PubMed:16942608}; AltName: Full=Exocyst subunit Exo70 family protein H1 {ECO:0000303|PubMed:16942608};
augustus_masked-VaccDscaff11-processed-gene-327.7	32.76	26.88	29.95	22.29	23.29	25.22	37.88	36.89	48.52	12.08	11.64	10.25	PREDICTED: uncharacterized protein LOC104594601 [Nelumbo nucifera]	--
augustus_masked-VaccDscaff11-processed-gene-333.0	0.07	0.39	0.08	0.12	0.31	0.17	0.19	0.23	0.24	1.11	1.21	1.7	putative domain XH [Macleaya cordata]	RecName: Full=Protein INVOLVED IN DE NOVO 2 {ECO:0000303|PubMed:19915591}; AltName: Full=Protein RNA-DIRECTED DNA METHYLATION 12 {ECO:0000303|PubMed:20059743};
augustus_masked-VaccDscaff11-processed-gene-334.4	23.44	17.57	15.54	11.42	9.15	13.11	26.39	28.87	20.89	2.2	5.89	3.52	--	--
augustus_masked-VaccDscaff11-processed-gene-334.6	0.26	0.08	0.36	0.15	0.17	0.25	0.25	0.15	0.15	0.08	0.02	0	Scarecrow-like protein 33 [Glycine soja]	RecName: Full=Scarecrow-like protein 14; Short=AtSCL14; AltName: Full=GRAS family protein 2; Short=AtGRAS-2;
augustus_masked-VaccDscaff11-processed-gene-335.5	0.87	0.82	0.4	0.22	0.96	0.54	0.73	1.22	0.97	1.57	1.46	1.14	hypothetical protein BC332_32153 [Capsicum chinense]	RecName: Full=Scarecrow-like protein 33; Short=AtSCL33; AltName: Full=GRAS family protein 12; Short=AtGRAS-12;
augustus_masked-VaccDscaff11-processed-gene-336.6	8.74	11.25	7.79	9.85	11.02	9.7	10.34	8.79	8.81	2.48	2.35	2.6	PREDICTED: E3 ubiquitin-protein ligase RDUF1 [Vitis vinifera]	RecName: Full=E3 ubiquitin-protein ligase SDIR1 {ECO:0000305}; EC=2.3.2.27 {ECO:0000269|PubMed:17573536}; AltName: Full=Protein SALT- AND DROUGHT-INDUCED RING FINGER 1 {ECO:0000303|PubMed:17573536}; AltName: Full=RING-type E3 ubiquitin transferase SDIR1 {ECO:0000305};
augustus_masked-VaccDscaff11-processed-gene-339.1	0	1.12	0.86	0.45	0.4	1.21	0.68	0.22	0.33	1.64	1.12	1.26	PREDICTED: uncharacterized protein LOC108998480 isoform X2 [Juglans regia]	--
augustus_masked-VaccDscaff11-processed-gene-339.5	17.28	17.06	18.97	19.92	19.86	25.62	20.58	9.99	15.39	2.28	4.28	4.42	PREDICTED: 17.3 kDa class I heat shock protein-like [Cicer arietinum]	RecName: Full=18.5 kDa class I heat shock protein; AltName: Full=HSP 18.5;
augustus_masked-VaccDscaff11-processed-gene-339.7	17.25	11.77	14.31	4.62	6.95	8.27	3.7	5.1	7.26	0.12	0.24	0.36	unnamed protein product, partial [Vitis vinifera]	RecName: Full=Copper transporter 1; Short=AtCOPT1;
augustus_masked-VaccDscaff11-processed-gene-343.7	16.09	16.39	16.7	22.3	19.74	19.54	13.42	15.7	21.13	4.47	3.89	3.73	PREDICTED: pathogenesis-related genes transcriptional activator PTI6-like [Prunus mume]	RecName: Full=Pathogenesis-related genes transcriptional activator PTI6; AltName: Full=PTO-interacting protein 6;
augustus_masked-VaccDscaff11-processed-gene-343.8	15.53	10.77	17.04	11.74	8.01	16.02	20.1	12.83	21.21	6.83	5.43	6.19	PREDICTED: ubiquitin-conjugating enzyme E2-17 kDa-like [Nicotiana sylvestris]	RecName: Full=Ubiquitin-conjugating enzyme E2-17 kDa; EC=2.3.2.23; AltName: Full=E2 ubiquitin-conjugating enzyme; AltName: Full=Ubiquitin carrier protein; AltName: Full=Ubiquitin-protein ligase;
augustus_masked-VaccDscaff11-processed-gene-347.3	0.34	0.41	0.39	1.32	0.85	0.48	0.68	0.23	0.27	0.23	0.26	0.11	PREDICTED: formin-like protein 1 [Juglans regia]	RecName: Full=Formin-like protein 1; Short=AtFH1; Short=AtFORMIN-8; Flags: Precursor;
augustus_masked-VaccDscaff11-processed-gene-354.1	2.29	0.63	1.46	0.89	0.49	1.49	0.71	1.56	0.74	0	0.08	0	hypothetical protein L484_007008 [Morus notabilis]	--
augustus_masked-VaccDscaff11-processed-gene-354.2	0.41	0.74	0.41	0.37	0.32	0.34	1.42	1.09	0.34	0.08	0.08	0.17	hypothetical protein POPTR_0002s24750g [Populus trichocarpa]	RecName: Full=Ethylene-responsive transcription factor-like protein At4g13040;
augustus_masked-VaccDscaff11-processed-gene-361.1	2.38	2.44	2.56	3.01	2.14	2.31	2.37	2.01	2.47	0.36	0.18	0.35	hypothetical protein F511_08277 [Dorcoceras hygrometricum]	RecName: Full=Receptor-like serine/threonine-protein kinase ALE2; EC=2.7.11.1; AltName: Full=Protein ABNORMAL LEAF SHAPE 2; Flags: Precursor;
augustus_masked-VaccDscaff11-processed-gene-365.3	0.03	0	0.16	0	0.11	0	0.28	0.97	0.54	0.1	0	0.08	beta-amyrin 28-oxidase-like [Olea europaea var. sylvestris]	RecName: Full=Beta-amyrin 28-oxidase; EC=1.14.13.-; AltName: Full=Cytochrome P450 CYP716A52v2;
augustus_masked-VaccDscaff11-processed-gene-365.9	2.35	5.73	4.13	1.4	1.43	2.57	7.08	4.73	3.03	0	0	0	--	--
augustus_masked-VaccDscaff11-processed-gene-368.7	0	0	0	0	0	0	0	0.07	0	0.44	0.31	0.14	--	--
augustus_masked-VaccDscaff11-processed-gene-373.3	1.08	1.26	1.08	1.4	1.08	1.5	0.71	1.01	0.88	2.53	1.58	2.24	PREDICTED: calcium-transporting ATPase 12, plasma membrane-type isoform X1 [Vitis vinifera]	RecName: Full=Calcium-transporting ATPase 12, plasma membrane-type; EC=3.6.3.8; AltName: Full=Ca(2+)-ATPase isoform 12;
augustus_masked-VaccDscaff11-processed-gene-373.5	0.91	0.81	0.68	0.93	1.26	0.92	0.23	0.93	0.9	2.15	1.64	2.41	PREDICTED: calcium-transporting ATPase 12, plasma membrane-type isoform X1 [Vitis vinifera]	RecName: Full=Calcium-transporting ATPase 12, plasma membrane-type; EC=3.6.3.8; AltName: Full=Ca(2+)-ATPase isoform 12;
augustus_masked-VaccDscaff11-processed-gene-374.5	0.17	0.14	0.07	0.16	0.16	0.2	0.09	0.15	0.12	0.29	0.4	0.25	protein SPIRRIG [Prunus persica]	RecName: Full=Protein SPIRRIG {ECO:0000303|PubMed:19392685}; AltName: Full=BEACH domain-containing protein A1 {ECO:0000303|PubMed:25618824}; AltName: Full=BEACH-domain homolog A1 {ECO:0000305};
augustus_masked-VaccDscaff11-processed-gene-376.6	0.48	1.06	0.57	1.06	0.55	0.83	0.3	0.21	0	3.71	2.87	5.81	hypothetical protein LSAT_5X184400 [Lactuca sativa]	RecName: Full=Transcription repressor OFP11; AltName: Full=Ovate family protein 11; Short=AtOFP11;
augustus_masked-VaccDscaff11-processed-gene-379.0	3.59	3.3	2.63	2.66	3.88	2.6	2.87	2.19	3.02	4.48	3.82	5.8	PREDICTED: mitochondrial Rho GTPase 1 [Solanum lycopersicum]	RecName: Full=Mitochondrial Rho GTPase 1 {ECO:0000305}; Short=AtMIRO1 {ECO:0000303|PubMed:21494602}; EC=3.6.5.- {ECO:0000305}; AltName: Full=Miro-related GTPase 1 {ECO:0000305};
augustus_masked-VaccDscaff11-processed-gene-380.3	1.94	1.76	2.3	2.96	1.81	3.34	1.88	1.71	2.16	1.09	1.33	0.8	Isomerase protein [Gossypium arboreum]	--
augustus_masked-VaccDscaff11-processed-gene-382.11	2.82	2.3	1.48	2.23	4.25	4.46	3.2	1.52	1.86	0.69	1.06	1.1	PREDICTED: auxin-binding protein T85 [Ipomoea nil]	RecName: Full=Auxin-binding protein T85; Short=ABP; Flags: Precursor;
augustus_masked-VaccDscaff11-processed-gene-382.5	2.44	3.84	2.9	3.79	3.51	2.11	2.05	0.73	1.53	12.28	7.08	6.82	hypothetical protein CFOL_v3_22180 [Cephalotus follicularis]	--
augustus_masked-VaccDscaff11-processed-gene-385.0	0.08	0.08	0	0.08	0	0	0	0	0	0.27	0.74	1.45	PREDICTED: F-box/kelch-repeat protein At1g57790-like [Daucus carota subsp. sativus]	RecName: Full=F-box protein At3g56470;
augustus_masked-VaccDscaff11-processed-gene-385.7	1.25	2.35	1.87	0.85	1.88	1.41	1.62	0.86	1.26	8.09	7.25	5.67	potassium transporter 5-like [Prunus avium]	RecName: Full=Potassium transporter 5; AltName: Full=OsHAK5;
augustus_masked-VaccDscaff11-processed-gene-386.2	2.23	2.39	3.46	1.43	1.26	1.6	3.49	3.18	2.14	0	0.06	0.11	unnamed protein product, partial [Vitis vinifera]	RecName: Full=Glutathione S-transferase PARB; EC=2.5.1.18; AltName: Full=GST class-phi;
augustus_masked-VaccDscaff11-processed-gene-391.5	8.73	6.99	3.78	8.59	7	9.82	2.82	4.14	7.45	4.05	2.99	2.75	hypothetical protein CDL12_28732 [Handroanthus impetiginosus]	--
augustus_masked-VaccDscaff11-processed-gene-392.10	0.68	0.44	0.5	0.32	0.38	0.06	1.18	0.97	1.02	0	0	0	uncharacterized protein LOC105163055 [Sesamum indicum]	--
augustus_masked-VaccDscaff11-processed-gene-392.2	0	0	0	0.13	0.15	0	0	0	0	0.27	0.82	0.97	uncharacterized protein LOC110659211 [Hevea brasiliensis]	--
augustus_masked-VaccDscaff11-processed-gene-392.3	6.16	6.29	4.84	21.71	18.04	21.89	17.79	13.98	12.86	20.58	14.1	17.92	PREDICTED: uncharacterized protein LOC105118384 [Populus euphratica]	--
augustus_masked-VaccDscaff11-processed-gene-395.0	0	0	0	0	0	0	0	0	0	25.48	30.08	19.68	PREDICTED: transcription factor UPBEAT1-like [Daucus carota subsp. sativus]	RecName: Full=Transcription factor UPBEAT1; AltName: Full=Basic helix-loop-helix protein 151; Short=AtbHLH151; Short=bHLH 151; AltName: Full=Transcription factor EN 146; AltName: Full=Transcription factor bHLH151; AltName: Full=bHLH transcription factor bHLH151;
augustus_masked-VaccDscaff11-processed-gene-400.11	3.01	2.71	3.41	1.29	0.81	0.84	0.57	0.8	3.19	1.61	3.78	1.18	PREDICTED: probable sugar phosphate/phosphate translocator At3g17430 [Ipomoea nil]	RecName: Full=Probable sugar phosphate/phosphate translocator At3g17430;
augustus_masked-VaccDscaff11-processed-gene-43.4	0.54	0.48	0.39	0.47	1.25	0.71	0.49	0.52	0.67	6.46	7.46	4.54	PREDICTED: aldehyde dehydrogenase family 3 member F1-like [Nicotiana sylvestris]	RecName: Full=Aldehyde dehydrogenase family 3 member F1; EC=1.2.1.3;
augustus_masked-VaccDscaff11-processed-gene-5.3	17.7	12.83	16.08	11.56	14.21	15.56	17.52	14.61	15.75	0.84	0.93	1.1	PREDICTED: uncharacterized protein LOC105955926 [Erythranthe guttata]	--
augustus_masked-VaccDscaff11-processed-gene-62.4	52.42	53.05	55.81	37.27	44.1	42.95	58.21	68.86	64.56	4.65	4.89	6.13	Aminotransferase [Macleaya cordata]	RecName: Full=Serine--glyoxylate aminotransferase; EC=2.6.1.45 {ECO:0000269|PubMed:18235971, ECO:0000269|PubMed:23098902}; AltName: Full=Alanine--glyoxylate aminotransferase; Short=AGT; EC=2.6.1.44 {ECO:0000269|PubMed:18235971, ECO:0000269|PubMed:23098902}; AltName: Full=Asparagine aminotransferase; EC=2.6.1.-; AltName: Full=Serine--pyruvate aminotransferase; EC=2.6.1.51 {ECO:0000269|PubMed:23098…
augustus_masked-VaccDscaff11-processed-gene-63.4	5.37	4.49	4.93	7.57	8.23	6.71	5.02	5.44	6.55	3.01	3.49	2.65	hypothetical protein LSAT_3X112881 [Lactuca sativa]	--
augustus_masked-VaccDscaff11-processed-gene-71.3	3.86	4.65	5.63	4	4.04	5.37	5.28	5.22	5.02	0.87	1.13	1.32	PREDICTED: uncharacterized protein LOC100255166 [Vitis vinifera]	--
augustus_masked-VaccDscaff11-processed-gene-91.5	0.99	0.85	1.17	1.21	2.03	1.05	1.13	0.97	0.57	7.83	7.61	6.96	PREDICTED: cation/calcium exchanger 1 [Vitis vinifera]	RecName: Full=Cation/calcium exchanger 1; Short=AtCCX1; AltName: Full=Protein CATION EXCHANGER 7;
augustus_masked-VaccDscaff11-processed-gene-96.6	2.41	2.09	1.8	2.35	2.55	2.5	1.93	1.66	1.47	2.88	3.07	3.15	PREDICTED: UBP1-associated protein 2A-like [Ziziphus jujuba]	RecName: Full=UBP1-associated protein 2B;
augustus_masked-VaccDscaff110-processed-gene-1.1	1.18	1.06	1.15	0.26	0.49	1.36	2.59	1.8	1.08	0.07	0.11	0.15	PREDICTED: RING-H2 finger protein ATL54 [Vitis vinifera]	RecName: Full=RING-H2 finger protein ATL54; EC=2.3.2.27 {ECO:0000305}; AltName: Full=RING-type E3 ubiquitin transferase ATL54 {ECO:0000305};
augustus_masked-VaccDscaff1102-processed-gene-0.1	6.27	5.39	3.79	4.15	4.05	3.07	10.84	8.28	9.91	2.64	3.27	3.17	hypothetical protein VITISV_025424 [Vitis vinifera]	RecName: Full=Vestitone reductase; EC=1.1.1.348;
augustus_masked-VaccDscaff111-processed-gene-1.4	0.57	0.45	0.63	0.54	0.6	0.83	0.51	0.64	0.52	1.12	1.02	0.96	PREDICTED: uncharacterized protein LOC18599407, partial [Theobroma cacao]	RecName: Full=Disease resistance protein At4g27190;
augustus_masked-VaccDscaff111-processed-gene-3.9	1.12	0.89	0.93	0.93	0.76	1.41	1.42	1.08	0.85	0.4	0.44	0.24	nucleotide-binding site leucine-rich repeat protein, partial [Rhododendron kanehirae]	RecName: Full=Disease resistance protein At4g27190;
augustus_masked-VaccDscaff1111-processed-gene-0.0	6.93	5.7	5.69	6.43	6.01	6.37	7.57	9.42	7.59	3.3	2.83	2.23	unnamed protein product, partial [Vitis vinifera]	RecName: Full=Pentatricopeptide repeat-containing protein At1g08070, chloroplastic {ECO:0000305}; AltName: Full=Protein ORGANELLE TRANSCRIPT PROCESSING 82 {ECO:0000303|PubMed:19845878}; Flags: Precursor;
augustus_masked-VaccDscaff112-processed-gene-0.1	0.7	0.6	0.49	0.34	0.37	0.23	1.63	1.03	0.5	0.64	0.39	0.28	RecName: Full=Premnaspirodiene oxygenase; Short=HPO; AltName: Full=Cytochrome P450 71D55 ABS00393.1 cytochrome P450 hydroxylase [Hyoscyamus muticus]	RecName: Full=Premnaspirodiene oxygenase; Short=HPO; EC=1.14.13.121; AltName: Full=Cytochrome P450 71D55;
augustus_masked-VaccDscaff112-processed-gene-3.13	0	0	0	0	0	0	0	0	0	0.37	0.63	1.01	hypothetical protein VITISV_013491 [Vitis vinifera]	RecName: Full=Cysteine proteinase inhibitor 1 {ECO:0000303|PubMed:14697268}; Short=KCPI1 {ECO:0000303|PubMed:14697268}; AltName: Full=Phytocystatin {ECO:0000312|EMBL:AAR92223.1}; AltName: Allergen=Act d 4; Flags: Precursor;
augustus_masked-VaccDscaff114-processed-gene-0.2	0.3	0.65	0.78	0.24	0.57	0.75	0.18	0.48	0.26	0.17	0.18	0.08	PREDICTED: putative E3 ubiquitin-protein ligase RF298 isoform X1 [Solanum tuberosum]	RecName: Full=Putative E3 ubiquitin-protein ligase RF298; EC=2.3.2.27; AltName: Full=RING finger protein 298; AltName: Full=RING-type E3 ubiquitin transferase RF298 {ECO:0000305};
augustus_masked-VaccDscaff1142-processed-gene-0.2	0.88	1.1	0.93	1.38	1.35	1.32	0.86	1.28	1.01	2.16	1.73	1.43	PREDICTED: vacuolar protein sorting-associated protein 53 A isoform X1 [Vitis vinifera]	RecName: Full=Vacuolar protein sorting-associated protein 53 A; Short=AtVPS53; AltName: Full=Protein HEAT-INTOLERANT 1;
augustus_masked-VaccDscaff115-processed-gene-2.10	0.6	0.85	0.84	0.75	1.12	1.18	0.81	1.07	0.97	0.07	0	0.11	protein PLASTID MOVEMENT IMPAIRED 1 [Jatropha curcas]	RecName: Full=Protein PLASTID MOVEMENT IMPAIRED 1 {ECO:0000303|PubMed:16113226};
augustus_masked-VaccDscaff115-processed-gene-3.1	1.3	2.75	0.89	1.44	0.86	2.06	0.15	0.3	0.79	1.68	0.65	2.83	PREDICTED: microtubule-associated protein futsch isoform X2 [Vitis vinifera]	RecName: Full=Proton pump-interactor 1;
augustus_masked-VaccDscaff1156-processed-gene-0.0	2.7	1.41	2.68	2.41	2.53	2.96	1.94	1.94	3.36	0.46	0.41	0.26	NC domain-containing family protein [Populus trichocarpa]	--
augustus_masked-VaccDscaff1169-processed-gene-0.0	1.35	1.12	1.8	1.63	1.18	0.61	1.18	0.97	0.44	4.73	5.26	4.45	PREDICTED: protein DMR6-LIKE OXYGENASE 2-like [Juglans regia]	RecName: Full=Protein DMR6-LIKE OXYGENASE 2 {ECO:0000303|PubMed:25376907}; EC=1.14.11.- {ECO:0000255|PROSITE-ProRule:PRU00805}; AltName: Full=2-oxoglutarate (2OG)-Fe(II) oxygenase-like protein DLO2 {ECO:0000303|PubMed:25376907}; AltName: Full=Salicylate 3-hydroxylase DLO2 {ECO:0000305}; Short=S3H DLO2 {ECO:0000305}; Short=SA 3-hydroxylase DLO2 {ECO:0000305}; Short=Salicylic acid 3-hydroxylase DLO…
augustus_masked-VaccDscaff117-processed-gene-2.5	0.65	0.48	0.17	0.57	0.42	0.79	0.44	0.6	0.63	0.15	0.03	0.16	PREDICTED: putative pentatricopeptide repeat-containing protein At2g01510 [Prunus mume]	RecName: Full=Putative pentatricopeptide repeat-containing protein At2g01510;
augustus_masked-VaccDscaff117-processed-gene-3.13	0.11	0.24	0.19	0.05	0.47	0.31	0.03	0.08	0.16	0.04	0	0	PREDICTED: uncharacterized protein LOC101307011 [Fragaria vesca subsp. vesca]	--
augustus_masked-VaccDscaff1173-processed-gene-0.1	1.49	0.62	0.95	1.62	1.28	0.73	0.85	1.36	1.36	1.76	1.59	2.42	PREDICTED: uncharacterized protein LOC108193317 [Daucus carota subsp. sativus]	RecName: Full=Fasciclin-like arabinogalactan protein 21; Flags: Precursor;
augustus_masked-VaccDscaff118-processed-gene-1.9	1.41	0.72	0.77	2.41	2.41	0.82	1.67	1.6	0.47	0.32	0.41	0.58	PREDICTED: uncharacterized protein LOC100240762 [Vitis vinifera]	--
augustus_masked-VaccDscaff118-processed-gene-3.13	19.35	16.2	14.58	4.81	5.3	6.03	57.57	43.01	16.21	0.08	0.21	0.09	Bidirectional sugar transporter SWEET10-like [Trema orientalis]	RecName: Full=Bidirectional sugar transporter NEC1; AltName: Full=NEC1;
augustus_masked-VaccDscaff118-processed-gene-3.9	6.72	5.2	1.44	3.27	1.56	0.42	2.91	3.83	3.56	0	0	0.21	glutaredoxin-C13 [Olea europaea var. sylvestris]	RecName: Full=Monothiol glutaredoxin-S9; Short=AtGrxS9; AltName: Full=Protein ROXY 7;
augustus_masked-VaccDscaff119-processed-gene-2.6	22.59	18.4	20.83	21.19	14.19	19.19	18.06	13.32	13.21	47.19	36.1	43.14	PREDICTED: chitin-binding lectin 1 [Vitis vinifera]	--
augustus_masked-VaccDscaff119-processed-gene-2.7	1.34	1.3	1.44	1.84	1	1.46	3.03	1.47	1.19	0	0.21	0.21	--	--
augustus_masked-VaccDscaff12-processed-gene-1.6	0.73	0.37	0.71	0.31	0.15	0.54	0.48	0.85	0.97	0.23	0.13	0.12	CHD3-type chromatin-remodeling factor PICKLE [Morus notabilis]	--
augustus_masked-VaccDscaff12-processed-gene-10.2	0.4	0.22	0.1	0.62	0.4	0.11	0.25	0.23	0.06	5.19	5.56	5.04	glycosyltransferase family 92 protein At1g27200 [Olea europaea var. sylvestris]	RecName: Full=Glycosyltransferase family 92 protein Os08g0121900; EC=2.4.1.- {ECO:0000305};
augustus_masked-VaccDscaff12-processed-gene-103.1	0.05	0.2	0.14	0.02	0.18	0.05	0.08	0.31	0.16	0	0	0	PREDICTED: putative receptor protein kinase ZmPK1 [Juglans regia]	RecName: Full=Putative receptor protein kinase ZmPK1; EC=2.7.11.1; Flags: Precursor;
augustus_masked-VaccDscaff12-processed-gene-104.10	55.49	50.72	61.18	55.31	51.44	59.01	55.21	51.16	76.14	13.3	17.99	16.44	GA signaling F-Box [Actinidia deliciosa]	RecName: Full=F-box protein GID2; AltName: Full=Protein SLEEPY 1;
augustus_masked-VaccDscaff12-processed-gene-109.0	1.5	1.58	1.21	1.36	0.76	1.59	1.17	0.81	0.89	0.26	0	0.07	glycosyltransferase [Actinidia deliciosa]	RecName: Full=UDP-glycosyltransferase 89A2; EC=2.4.1.-;
augustus_masked-VaccDscaff12-processed-gene-109.7	2.29	1.67	3.04	1.79	1.68	1.48	2.12	2.3	2.03	3	3.66	5.16	cytochrome b5 [Camellia sinensis var. sinensis]	RecName: Full=Cytochrome B5 isoform D {ECO:0000303|PubMed:19054355}; Short=AtCb5-D {ECO:0000303|PubMed:19054355}; AltName: Full=Cytochrome b5 isoform B {ECO:0000303|PubMed:22384013}; Short=AtCb5-B {ECO:0000303|PubMed:22384013};
augustus_masked-VaccDscaff12-processed-gene-110.0	67.98	80.13	71.76	68.76	84.75	77.22	56.5	72.7	61.42	16.6	13.76	14.95	PREDICTED: subtilisin-like protease SBT1.7 [Ricinus communis]	RecName: Full=Subtilisin-like protease SBT1.7 {ECO:0000303|PubMed:16193095}; EC=3.4.21.- {ECO:0000305}; AltName: Full=Cucumisin-like serine protease; AltName: Full=Subtilase subfamily 1 member 7 {ECO:0000303|PubMed:16193095}; Short=AtSBT1.7 {ECO:0000303|PubMed:16193095}; AltName: Full=Subtilisin-like serine protease 1 {ECO:0000303|PubMed:12702015}; Short=At-SLP1 {ECO:0000303|PubMed:12702015}; Fla…
augustus_masked-VaccDscaff12-processed-gene-111.6	1.63	2.28	2.22	1.27	1.45	1.24	3.47	1.7	2.18	0	0.06	0	LOW QUALITY PROTEIN: LOB domain-containing protein 38-like [Sesamum indicum]	RecName: Full=LOB domain-containing protein 39; AltName: Full=ASYMMETRIC LEAVES 2-like protein 41; Short=AS2-like protein 41;
augustus_masked-VaccDscaff12-processed-gene-12.12	0.26	0.19	0.18	0.35	0.19	0.06	0.14	0.33	0	4.27	3.98	4.76	glucan endo-1,3-beta-glucosidase 12 [Jatropha curcas]	RecName: Full=Glucan endo-1,3-beta-glucosidase 11; EC=3.2.1.39; AltName: Full=(1->3)-beta-glucan endohydrolase 11; Short=(1->3)-beta-glucanase 11; AltName: Full=Beta-1,3-endoglucanase 11; Short=Beta-1,3-glucanase 11; Flags: Precursor;
augustus_masked-VaccDscaff12-processed-gene-124.3	2.18	2.18	2.46	1.09	1.51	1.71	2.51	2.27	2.06	0.56	0.34	0.66	anti-sigma-i factor rsgi6 [Quercus suber]	--
augustus_masked-VaccDscaff12-processed-gene-13.0	0.21	0	0.25	0.12	0	0	0	0	0	0.41	0.45	0.19	UDP-glycosyltransferase 89B2 [Prunus persica]	RecName: Full=UDP-glycosyltransferase 89B1; EC=2.4.1.-; AltName: Full=Flavonol 3-O-glucosyltransferase UGT89B1; EC=2.4.1.91; AltName: Full=Flavonol 7-O-glucosyltransferase UGT89B1;
augustus_masked-VaccDscaff12-processed-gene-130.0	6.72	6.61	5.49	8.88	9.09	8.54	3.84	3.01	5.1	24.89	26.82	21.79	PREDICTED: phosphoglycerate mutase-like protein 1 isoform X2 [Citrus sinensis]	RecName: Full=Phosphoglycerate mutase-like protein 1 {ECO:0000305};
augustus_masked-VaccDscaff12-processed-gene-136.0	1.64	0.98	1.35	1.34	1.29	1.47	4.39	6.58	3.17	0.78	1.26	0.74	AT-hook motif nuclear-localized protein 17 [Arabidopsis lyrata subsp. lyrata]	RecName: Full=AT-hook motif nuclear-localized protein 17 {ECO:0000312|EMBL:FAA00288.1};
augustus_masked-VaccDscaff12-processed-gene-137.3	1.54	2.01	1.23	4.52	4.79	1.94	6.01	6.63	3.73	7.33	5.73	9.59	Mitochondrial brown fat uncoupling protein [Macleaya cordata]	RecName: Full=Mitochondrial uncoupling protein 5; Short=AtPUMP5; AltName: Full=Mitochondrial dicarboxylate carrier 1;
augustus_masked-VaccDscaff12-processed-gene-138.6	49.08	50.56	52.55	50.62	54.33	52.93	35.24	32.44	37.94	68.26	61.29	76.12	2-alkenal reductase (nadp(+)-dependent) [Quercus suber]	RecName: Full=2-alkenal reductase (NADP(+)-dependent); EC=1.3.1.102 {ECO:0000269|PubMed:17945329, ECO:0000269|Ref.3, ECO:0000269|Ref.4}; AltName: Full=Alkenal double bound reductase; AltName: Full=Allylic alcohol dehydrogenase 1 {ECO:0000303|PubMed:11117876}; Short=allyl-ADH1 {ECO:0000303|PubMed:11117876}; AltName: Full=Flavin-free double bond reductase {ECO:0000303|Ref.4}; Short=NtDBR; AltName: …
augustus_masked-VaccDscaff12-processed-gene-144.2	0.22	0.3	0.57	0.31	0.78	1.08	0.44	0.25	0.3	0.11	0	0.18	PREDICTED: serine/threonine-protein kinase-like protein At3g51990 [Nicotiana attenuata]	RecName: Full=Serine/threonine-protein kinase-like protein At1g28390; EC=2.7.11.1; AltName: Full=CRINKLY 4-related kinase;
augustus_masked-VaccDscaff12-processed-gene-151.0	0.73	0.71	0.86	0.3	0.04	1.25	1.67	1.23	0.43	0.04	0.3	0.15	PREDICTED: RING-H2 finger protein ATL54 [Vitis vinifera]	RecName: Full=RING-H2 finger protein ATL54; EC=2.3.2.27 {ECO:0000305}; AltName: Full=RING-type E3 ubiquitin transferase ATL54 {ECO:0000305};
augustus_masked-VaccDscaff12-processed-gene-16.7	1.62	1.5	1.45	1.97	0.97	2.42	1.5	2.17	1.89	2.38	2.48	3.02	uncharacterized protein LOC110611237 [Manihot esculenta]	--
augustus_masked-VaccDscaff12-processed-gene-171.2	6.1	5.65	7.14	11.63	11.42	7.04	6.17	7.38	4.6	8.41	10.38	13.74	EF-hand domain pair [Trema orientalis]	--
augustus_masked-VaccDscaff12-processed-gene-201.2	0	0	0	0.12	0	0	0.21	0.16	0	0	0	0	unnamed protein product [Coffea canephora]	RecName: Full=Protein MAINTENANCE OF MERISTEMS {ECO:0000303|PubMed:23607329};
augustus_masked-VaccDscaff12-processed-gene-209.5	100.37	83.03	101.37	122.97	100.22	107.77	122.89	108.02	97.14	49.37	38.02	46.9	ethylene response factor 1, partial [Diospyros kaki]	RecName: Full=Ethylene-responsive transcription factor RAP2-4; AltName: Full=Ethylene-responsive transcription factor ERF059; AltName: Full=Protein RELATED TO APETALA2 4;
augustus_masked-VaccDscaff12-processed-gene-21.6	0	0.04	0.05	0.05	0.15	0.09	0.02	0.06	0	4.22	2.64	4	PREDICTED: ABC transporter B family member 13 isoform X2 [Vitis vinifera]	RecName: Full=ABC transporter B family member 13; Short=ABC transporter ABCB.13; Short=AtABCB13; AltName: Full=P-glycoprotein 13; AltName: Full=Putative multidrug resistance protein 15;
augustus_masked-VaccDscaff12-processed-gene-211.5	2.28	3.36	1.18	1.86	1.94	1.82	3.55	3.64	3.38	0.65	1.24	0.72	PREDICTED: F-box protein At1g78100 [Nicotiana tomentosiformis]	RecName: Full=F-box protein At1g78100;
augustus_masked-VaccDscaff12-processed-gene-228.1	1.1	1.07	0.75	0.62	0.71	0.44	2.27	1.77	0.53	0.31	0.12	0.22	unnamed protein product, partial [Vitis vinifera]	--
augustus_masked-VaccDscaff12-processed-gene-230.2	8.67	11.76	15.52	11.72	5.43	3.91	17.09	11.53	15.12	14.24	13.29	9.23	--	--
augustus_masked-VaccDscaff12-processed-gene-237.0	2.05	2.13	3.46	9.03	9.14	9.38	6.98	6.07	4.95	18.58	13.98	24.18	PREDICTED: protein EXORDIUM-like [Nicotiana tomentosiformis]	RecName: Full=Protein EXORDIUM; Flags: Precursor;
augustus_masked-VaccDscaff12-processed-gene-238.4	0.06	0.53	0.06	0.5	1.04	1.09	0.66	0.31	0	1.07	0.74	1.16	PREDICTED: protein EXORDIUM [Vitis vinifera]	RecName: Full=Protein EXORDIUM; Flags: Precursor;
augustus_masked-VaccDscaff12-processed-gene-238.6	0.06	0.28	0.32	1.71	1.58	0.49	0.25	0.65	0.44	4.09	3.77	8.79	PREDICTED: protein EXORDIUM [Vitis vinifera]	RecName: Full=Protein EXORDIUM; Flags: Precursor;
augustus_masked-VaccDscaff12-processed-gene-239.1	73.46	89.57	68.86	59.18	79.33	67.77	93.24	99.76	72.52	37.94	35.05	38.81	2-dehydro-3-deoxyphosphoheptonate aldolase family protein [Populus trichocarpa]	RecName: Full=Phospho-2-dehydro-3-deoxyheptonate aldolase 1, chloroplastic; EC=2.5.1.54; AltName: Full=3-deoxy-D-arabino-heptulosonate 7-phosphate synthase 1; AltName: Full=DAHP synthase 1; AltName: Full=Phospho-2-keto-3-deoxyheptonate aldolase 1; Flags: Precursor;
augustus_masked-VaccDscaff12-processed-gene-241.5	1.09	0.42	1	0.4	0.65	1.22	1.42	0.22	0	3.8	1.63	3.81	PREDICTED: uncharacterized protein LOC104608638 [Nelumbo nucifera]	--
augustus_masked-VaccDscaff12-processed-gene-248.7	2.05	2.99	2.98	1.59	3.81	2.63	3.1	3.15	2.09	0.43	0.4	0.15	xylulose 5-phosphate/phosphate translocator, chloroplastic [Sesamum indicum]	RecName: Full=Xylulose 5-phosphate/phosphate translocator, chloroplastic; Short=Xul-5-P/phosphate translocator; Flags: Precursor;
augustus_masked-VaccDscaff12-processed-gene-251.7	1.88	4.04	3.82	5.97	5.89	1.13	6.25	3.35	2.42	5.03	8.18	9.72	PREDICTED: eukaryotic translation initiation factor 3 subunit B [Vitis vinifera]	RecName: Full=Eukaryotic translation initiation factor 3 subunit B {ECO:0000255|HAMAP-Rule:MF_03001}; Short=eIF3b {ECO:0000255|HAMAP-Rule:MF_03001}; AltName: Full=eIF-3-eta {ECO:0000255|HAMAP-Rule:MF_03001}; AltName: Full=eIF3 p110 {ECO:0000255|HAMAP-Rule:MF_03001};
augustus_masked-VaccDscaff12-processed-gene-254.0	0.86	0.77	0.66	0.31	0.76	0.39	1.49	0.69	1.1	0	0	0	probable purine permease 11 isoform X2 [Prunus avium]	RecName: Full=Probable purine permease 11; Short=AtPUP11;
augustus_masked-VaccDscaff12-processed-gene-255.3	0.49	1.18	0.9	1.28	0.43	0.8	1.12	2.4	1.16	0	0	0	PREDICTED: chlorophyll a-b binding protein of LHCII type 1 [Ziziphus jujuba]	RecName: Full=Chlorophyll a-b binding protein 40, chloroplastic; AltName: Full=LHCII type I CAB-40; Short=LHCP; Flags: Precursor;
augustus_masked-VaccDscaff12-processed-gene-26.1	6.48	5.37	7.65	7.73	4.46	6.76	0.5	0.31	3.11	42.49	47.91	36.68	auxin early response protein SAUR15 [Camellia sinensis]	RecName: Full=Auxin-responsive protein SAUR50 {ECO:0000303|PubMed:12036261}; AltName: Full=Protein SMALL AUXIN UP RNA 50 {ECO:0000303|PubMed:12036261};
augustus_masked-VaccDscaff12-processed-gene-261.2	0	0	0	0	0.17	0	0	0	0	0.16	0.16	1.68	PREDICTED: uncharacterized protein LOC107945578 [Gossypium hirsutum]	--
augustus_masked-VaccDscaff12-processed-gene-261.3	0	0	0	0	0	0.16	0	0.18	0	0.57	0.9	1.49	PREDICTED: uncharacterized protein LOC107945578 [Gossypium hirsutum]	--
augustus_masked-VaccDscaff12-processed-gene-262.5	2.56	1.79	3	0	1.13	0.66	4.92	0.43	0.3	0.13	0.66	0.54	--	--
augustus_masked-VaccDscaff12-processed-gene-269.3	0.56	0.49	0.72	0.23	0.46	0.69	0.88	1.05	0.83	0.32	0.26	0.28	transcription termination factor mtef18, mitochondrial [Quercus suber]	RecName: Full=Transcription termination factor MTEF18, mitochondrial {ECO:0000305}; AltName: Full=Mitochondrial transcription termination factor 18 {ECO:0000303|PubMed:23087700}; AltName: Full=Protein SUPPRESSOR OF HOT1-4 1 {ECO:0000303|PubMed:22942382}; Flags: Precursor;
augustus_masked-VaccDscaff12-processed-gene-283.3	0	0	0.12	0.03	0	0.34	0.11	0.13	0.63	0	0	0	SOC1 [Monotropa hypopitys]	RecName: Full=MADS-box transcription factor 50; Short=OsMADS50; AltName: Full=Protein AGAMOUS-like 20; AltName: Full=Protein SUPPRESSOR OF CONSTANS OVEREXPRESSION 1-like; Short=OsSOC1; AltName: Full=RMADS208;
augustus_masked-VaccDscaff12-processed-gene-290.4	4.51	4.26	4.33	5.13	4.28	4.8	4.92	6.1	5.97	0.53	0.46	0.81	unnamed protein product, partial [Vitis vinifera]	--
augustus_masked-VaccDscaff12-processed-gene-290.7	0.24	0.99	0.94	0.05	0.06	0.06	0.98	0.79	0.45	0	0.06	0.03	cytochrome P450 CYP86A91 [Salvia miltiorrhiza]	RecName: Full=Cytochrome P450 86A8; EC=1.14.14.1; AltName: Full=Protein LACERATA;
augustus_masked-VaccDscaff12-processed-gene-293.4	4.57	3.72	4.1	4.51	7.36	7.82	2.19	3.42	2.55	6.78	5.86	6.39	PREDICTED: probable receptor-like protein kinase At5g24010 [Vitis vinifera]	RecName: Full=Probable receptor-like protein kinase At5g24010; EC=2.7.11.-; Flags: Precursor;
augustus_masked-VaccDscaff12-processed-gene-296.8	1.14	1.84	0.7	0.87	0.66	0.27	1.95	0.19	0.6	7.16	7.89	8.07	late embryogenesis abundant protein [Camellia sinensis]	RecName: Full=Desiccation protectant protein Lea14 homolog;
augustus_masked-VaccDscaff12-processed-gene-297.1	2.12	1.85	2.91	2.48	1.54	2.16	2.42	2.78	2.24	0.75	0.57	0.27	hypothetical protein CFP56_51977 [Quercus suber]	--
augustus_masked-VaccDscaff12-processed-gene-299.3	0	0	0	0	0	0.12	0	0.45	0.14	0.95	0	0.49	C2 calcium-dependent membrane targeting [Macleaya cordata]	--
augustus_masked-VaccDscaff12-processed-gene-299.6	2.93	2.84	2.9	3.91	3.71	2.31	2.07	2.5	2.87	4.97	6.21	6.39	eukaryotic translation initiation factor 1A-like [Solanum tuberosum]	RecName: Full=Eukaryotic translation initiation factor 1A; Short=eIF-1A; AltName: Full=Eukaryotic translation initiation factor 4C; Short=eIF-4C;
augustus_masked-VaccDscaff12-processed-gene-30.4	1.53	1.85	2.35	2.1	2.07	1.61	2.11	1.9	2.27	0.03	0.3	0.42	probable plastid-lipid-associated protein 12, chloroplastic [Prunus avium]	RecName: Full=Probable plastid-lipid-associated protein 12, chloroplastic; AltName: Full=Fibrillin-10; Flags: Precursor;
augustus_masked-VaccDscaff12-processed-gene-301.1	0.77	0.71	0.86	0.25	0.56	1.27	1.58	2.95	1.7	1.54	1.46	1.74	UDP-glucose:glucosyltransferase [Lycium barbarum]	RecName: Full=Hydroquinone glucosyltransferase; EC=2.4.1.218; AltName: Full=Arbutin synthase;
augustus_masked-VaccDscaff12-processed-gene-301.2	20.7	17.99	16.84	16.95	16.9	12.62	21.22	21.81	20.79	2.06	1.59	1.3	PREDICTED: hydroquinone glucosyltransferase-like [Nicotiana sylvestris]	RecName: Full=Hydroquinone glucosyltransferase; EC=2.4.1.218; AltName: Full=Arbutin synthase;
augustus_masked-VaccDscaff12-processed-gene-301.6	1.3	0	1.73	0.13	0	0.13	0.63	0	0.31	4.25	6.07	5.33	--	--
augustus_masked-VaccDscaff12-processed-gene-314.2	5.52	6.18	7.37	5.38	2.99	2.62	1.68	3.21	1.33	1.6	1.44	0.37	--	--
augustus_masked-VaccDscaff12-processed-gene-314.6	14.87	13.01	15.52	16.18	16.2	13.16	8.9	11.57	17.14	23.51	21.87	27.51	PREDICTED: oligosaccharyltransferase complex subunit ostc-like [Populus euphratica]	--
augustus_masked-VaccDscaff12-processed-gene-318.4	0.13	0.03	0.23	0.63	0.38	0.29	0	0.03	0	0	0.06	0	orcinol synthase [Rhododendron dauricum]	RecName: Full=Chalcone synthase 3; EC=2.3.1.74; AltName: Full=Naringenin-chalcone synthase 3;
augustus_masked-VaccDscaff12-processed-gene-322.7	3.19	2.35	1.32	2.99	1.67	1.89	2.68	1.78	2.1	1.04	0.33	1.2	Mitogen-activated protein kinase kinase kinase [Trema orientalis]	RecName: Full=Probable serine/threonine-protein kinase PBL17 {ECO:0000305}; EC=2.7.11.1 {ECO:0000305}; AltName: Full=PBS1-like protein 17 {ECO:0000303|PubMed:20413097};
augustus_masked-VaccDscaff12-processed-gene-324.5	1.91	1.7	1.95	2.35	1.96	2.89	1.71	3.21	1.09	0.67	0.82	0.66	SBP-box transcription factor [Betula luminifera]	RecName: Full=Squamosa promoter-binding-like protein 12;
augustus_masked-VaccDscaff12-processed-gene-325.1	3.56	2.46	3.58	5.25	3.88	5.21	3.67	4.35	3.95	1.01	2.13	0.48	--	--
augustus_masked-VaccDscaff12-processed-gene-335.0	1.86	1.29	1.59	0	0.26	0.25	1.73	1.61	2.26	0	0	0	hypothetical protein COLO4_34902 [Corchorus olitorius]	--
augustus_masked-VaccDscaff12-processed-gene-340.3	4.34	8.22	8.07	6.83	6.53	8.9	4.82	5.62	4.55	1.11	1.13	0.61	heme-binding-like protein, chloroplastic [Quercus suber]	RecName: Full=Heme-binding-like protein At3g10130, chloroplastic; Flags: Precursor;
augustus_masked-VaccDscaff12-processed-gene-341.3	3.55	2.99	2.91	3.37	4.71	4.51	2.3	4.21	2.95	0.86	0.59	0.65	PREDICTED: receptor-like protein 12 [Nicotiana tabacum]	RecName: Full=Receptor like protein 7 {ECO:0000303|PubMed:18434605}; Short=AtRLP7 {ECO:0000303|PubMed:18434605}; Flags: Precursor;
augustus_masked-VaccDscaff12-processed-gene-342.4	0.16	0.14	0.15	0.29	0.27	0.29	0.19	0.23	0.14	0.07	0.04	0.01	PREDICTED: receptor-like protein 12 [Nicotiana tabacum]	RecName: Full=Receptor like protein 6 {ECO:0000303|PubMed:18434605}; Short=AtRLP6 {ECO:0000303|PubMed:18434605}; Flags: Precursor;
augustus_masked-VaccDscaff12-processed-gene-343.0	0.26	0.12	0.04	0.32	0.06	0.06	0.26	0.33	0.16	0.03	0.03	0	PREDICTED: receptor-like protein 12 [Nicotiana tabacum]	RecName: Full=Receptor like protein 6 {ECO:0000303|PubMed:18434605}; Short=AtRLP6 {ECO:0000303|PubMed:18434605}; Flags: Precursor;
augustus_masked-VaccDscaff12-processed-gene-344.7	1.97	2.47	1.95	2.33	2.33	2.58	2.4	1.33	2.48	31.02	27.63	32.08	PREDICTED: organic cation/carnitine transporter 3 [Theobroma cacao]	RecName: Full=Organic cation/carnitine transporter 3; Short=AtOCT3;
augustus_masked-VaccDscaff12-processed-gene-344.8	0.18	0.35	0.24	0	0.08	0.02	0.23	0.47	0.17	0.02	0	0	PREDICTED: organic cation/carnitine transporter 3-like [Gossypium arboreum]	RecName: Full=Organic cation/carnitine transporter 3; Short=AtOCT3;
augustus_masked-VaccDscaff12-processed-gene-345.9	28.02	24.64	24.94	28.62	23.52	27.13	22.72	21.89	31.15	5.42	5.19	4.23	hypothetical protein AQUCO_00300896v1 [Aquilegia coerulea]	RecName: Full=Probable indole-3-pyruvate monooxygenase YUCCA10; EC=1.14.13.168; AltName: Full=Flavin-containing monooxygenase YUCCA10;
augustus_masked-VaccDscaff12-processed-gene-348.6	4.75	2.76	3.59	4.41	4.6	4.62	4.02	3.96	4.17	1.35	1.08	0.88	PREDICTED: dihydrofolate synthetase isoform X1 [Vitis vinifera]	RecName: Full=Dihydrofolate synthetase {ECO:0000303|PubMed:11752472}; Short=AtDFA {ECO:0000303|PubMed:11752472}; EC=6.3.2.12 {ECO:0000269|PubMed:11752472}; AltName: Full=Protein GLOBULAR ARREST 1 {ECO:0000303|PubMed:12535338}; Flags: Precursor;
augustus_masked-VaccDscaff12-processed-gene-349.2	4.91	5.52	6.77	4.76	5.94	5.01	4.53	5.17	4.35	10.12	10.79	9.4	heme oxygenase-like [Trema orientalis]	RecName: Full=Heme oxygenase 1, chloroplastic; EC=1.14.14.18 {ECO:0000250|UniProtKB:O48782}; AltName: Full=Protein PHOTOPERIODIC SENSITIVITY 5; Flags: Precursor;
augustus_masked-VaccDscaff12-processed-gene-353.5	0.33	0.76	0.71	1.19	3.04	1.17	0.98	0.61	2.43	1.09	1.35	3.52	wd repeat-containing protein 11 [Quercus suber]	--
augustus_masked-VaccDscaff12-processed-gene-354.0	0.54	0.95	0.27	0.34	4.13	0.57	0.64	0.4	0.18	2.01	1.4	0.21	topless-related protein 4-like isoform X2 [Durio zibethinus]	RecName: Full=Protein TPR3 {ECO:0000303|PubMed:24336200}; AltName: Full=Aberrant spikelet and panicle1-related 1 {ECO:0000303|PubMed:22136599}; AltName: Full=Protein ASP1-RELATED 1 {ECO:0000303|PubMed:22136599}; Short=OsASPR1 {ECO:0000303|PubMed:22136599}; AltName: Full=Topless-related protein 1 {ECO:0000303|PubMed:26601214}; Short=OsTPR1 {ECO:0000303|PubMed:26601214}; AltName: Full=Topless-relat…
augustus_masked-VaccDscaff12-processed-gene-36.8	0.04	0.22	0.48	0.19	0.12	0.31	0.27	0	0.31	0.34	0.58	0.77	PREDICTED: FACT complex subunit SPT16 [Vitis vinifera]	RecName: Full=FACT complex subunit SPT16; AltName: Full=Facilitates chromatin transcription complex subunit SPT16;
augustus_masked-VaccDscaff12-processed-gene-365.8	2.7	3.38	1.75	1.45	3.32	2.07	2.58	2.24	3.54	0	0.15	0.15	unnamed protein product [Coffea canephora]	--
augustus_masked-VaccDscaff12-processed-gene-366.11	2.35	1.51	2.16	3.32	2.52	2.62	1.69	1.85	1.32	5.5	5.37	7.04	PREDICTED: protein YLS9 [Vitis vinifera]	RecName: Full=NDR1/HIN1-like protein 6 {ECO:0000303|PubMed:26849212};
augustus_masked-VaccDscaff12-processed-gene-37.1	0.37	0.65	2.52	1.22	0.52	0.9	0.16	0.9	0.47	0.2	0.14	0.14	PREDICTED: fasciclin-like arabinogalactan protein 1, partial [Nicotiana tabacum]	RecName: Full=Fasciclin-like arabinogalactan protein 1; Flags: Precursor;
augustus_masked-VaccDscaff12-processed-gene-37.8	0.31	0.11	0.31	0.23	0.37	0.27	0.09	0.14	0.09	2.59	2.48	1.35	glycosyltransferase family 92 protein At1g27200 [Olea europaea var. sylvestris]	RecName: Full=Glycosyltransferase family 92 protein Os08g0121900; EC=2.4.1.- {ECO:0000305};
augustus_masked-VaccDscaff12-processed-gene-370.11	0.45	0.07	0.49	0.34	0.38	0.47	0.58	0.64	0.22	0.16	0.08	0.14	LRR and NB-ARC domains-containing disease resistance protein, putative [Theobroma cacao]	RecName: Full=Putative disease resistance RPP13-like protein 1;
augustus_masked-VaccDscaff12-processed-gene-373.4	9.4	8.99	12.16	10.53	11.19	13.46	13.41	18.3	8.28	1.04	1.2	1.5	hypothetical protein T459_04323 [Capsicum annuum]	RecName: Full=Protein PIN-LIKES 1 {ECO:0000303|PubMed:22504182}; AltName: Full=Auxin efflux carrier-like protein 1 {ECO:0000303|PubMed:22504182};
augustus_masked-VaccDscaff12-processed-gene-376.7	1.59	4.04	3.03	3.94	4.54	4.1	1.89	2.1	1.73	5.75	5.66	5.05	amino acid transporter AVT3B-like [Manihot esculenta]	RecName: Full=Amino acid transporter AVT3C {ECO:0000305}; Short=AtAvt3C {ECO:0000303|PubMed:27925655}; AltName: Full=Aromatic and neutral amino acid transporter-like protein 2 {ECO:0000305};
augustus_masked-VaccDscaff12-processed-gene-380.9	27.58	33.92	29.92	34.18	39.35	31.27	34.58	32.88	27.08	69.91	66.28	74.43	PREDICTED: phosphoserine aminotransferase 2, chloroplastic [Vitis vinifera]	RecName: Full=Phosphoserine aminotransferase 1, chloroplastic; Short=AtPSAT1; EC=2.6.1.52; AltName: Full=Phosphohydroxythreonine aminotransferase; Flags: Precursor;
augustus_masked-VaccDscaff12-processed-gene-382.8	151.53	158.65	138.11	32.64	28.67	28.55	272.51	279.29	161.64	11.43	9.03	8.95	class II chitinase [Vaccinium corymbosum]	RecName: Full=Endochitinase CH5B; EC=3.2.1.14; Flags: Precursor;
augustus_masked-VaccDscaff12-processed-gene-383.5	0.43	0	0.1	0.1	0	0	0	0	0	0.4	1.52	0.92	hypothetical protein COLO4_22518 [Corchorus olitorius]	--
augustus_masked-VaccDscaff12-processed-gene-388.2	1.71	0.78	0.83	0.09	0	0	3.26	2.73	0.64	0	0	0	E3 ubiquitin-protein ligase RHA2A [Hevea brasiliensis]	RecName: Full=Receptor homology region, transmembrane domain- and RING domain-containing protein 4; Short=AtRMR4; Flags: Precursor;
augustus_masked-VaccDscaff12-processed-gene-394.8	3.69	2.17	4.53	2.83	2.99	1.8	4.63	4.86	5.26	2.15	1.74	2.28	hypothetical protein CRG98_009579 [Punica granatum]	RecName: Full=Protein CHAPERONE-LIKE PROTEIN OF POR1, chloroplastic {ECO:0000303|PubMed:24151298}; Short=NbCPP1 {ECO:0000303|PubMed:24151298}; Flags: Precursor;
augustus_masked-VaccDscaff12-processed-gene-4.1	0.08	0.04	0.72	0	0.16	0	0.34	0.08	0	0.4	0.88	0.97	PREDICTED: ornithine decarboxylase-like [Juglans regia]	RecName: Full=Ornithine decarboxylase; Short=ODC; EC=4.1.1.17;
augustus_masked-VaccDscaff12-processed-gene-4.2	6.91	6.87	8.85	4.43	6.21	4.81	9.69	9.4	4.75	0	0.45	0.18	PREDICTED: plastocyanin B'/B'' [Ricinus communis]	RecName: Full=Plastocyanin, chloroplastic; Flags: Precursor;
augustus_masked-VaccDscaff12-processed-gene-40.8	6.83	6.6	7.42	4.42	1.97	1.84	20.03	6.15	7.43	1.81	6.37	4.92	Mediator of RNA polymerase II transcription subunit 26 [Dorcoceras hygrometricum]	--
augustus_masked-VaccDscaff12-processed-gene-40.9	0.49	0.19	1.45	0.18	0.79	0.64	1.07	0.89	0.1	0	0	0	Complex 1 LYR protein [Cynara cardunculus var. scolymus]	--
augustus_masked-VaccDscaff12-processed-gene-42.2	1.24	1.2	0.89	1.08	0.54	0.55	2.21	0.92	0.34	0.2	0.15	0	hypothetical protein Ccrd_018629 [Cynara cardunculus var. scolymus]	--
augustus_masked-VaccDscaff12-processed-gene-43.8	0.24	0.27	0.22	0.07	0.08	0	0.34	0.04	0.42	0.69	0.59	1.26	PREDICTED: ornithine decarboxylase-like [Juglans regia]	RecName: Full=Ornithine decarboxylase; Short=ODC; EC=4.1.1.17;
augustus_masked-VaccDscaff12-processed-gene-46.9	1.17	1.68	0.82	1.42	0.9	2.79	0.7	0.59	1.82	1.96	3.64	1.4	PREDICTED: histidinol dehydrogenase, chloroplastic isoform X4 [Vitis vinifera]	RecName: Full=Histidinol dehydrogenase, chloroplastic; Short=HDH; EC=1.1.1.23; AltName: Full=Protein HISTIDINE BIOSYNTHESIS 8; Flags: Precursor;
augustus_masked-VaccDscaff12-processed-gene-51.9	0.94	0.66	2.28	2.65	0.94	1.36	0.93	1.72	1.18	10.06	7.35	8.48	--	--
augustus_masked-VaccDscaff12-processed-gene-52.8	79.79	76.72	95.52	70.54	58.61	66.05	90.21	96.61	97.17	13.55	8.22	18.94	chaperone protein dnaJ 11, chloroplastic-like [Durio zibethinus]	RecName: Full=Chaperone protein dnaJ 11, chloroplastic; Short=AtDjC11; Short=AtJ11; Flags: Precursor;
augustus_masked-VaccDscaff12-processed-gene-55.3	9.88	6.86	7.93	13.07	7.99	7.48	0.33	0.78	4.09	45.04	53.66	42.07	auxin early response protein SAUR15 [Camellia sinensis]	RecName: Full=Auxin-responsive protein SAUR50 {ECO:0000303|PubMed:12036261}; AltName: Full=Protein SMALL AUXIN UP RNA 50 {ECO:0000303|PubMed:12036261};
augustus_masked-VaccDscaff12-processed-gene-55.6	7.34	7.06	7.1	7.2	6.77	5.45	6.61	8.64	5.72	0.62	0.79	0.45	PREDICTED: filament-like plant protein 4 isoform X1 [Vitis vinifera]	RecName: Full=Filament-like plant protein 4; Short=AtFPP4;
augustus_masked-VaccDscaff12-processed-gene-59.0	0.33	0.26	0.33	0.27	0.12	0.17	0.93	0.63	0.31	0	0	0	PREDICTED: aldehyde oxidase GLOX-like [Daucus carota subsp. sativus]	RecName: Full=Aldehyde oxidase GLOX {ECO:0000305}; EC=1.2.3.1 {ECO:0000305}; AltName: Full=Glyoxal oxidase {ECO:0000303|Ref.1}; Short=VpGLOX {ECO:0000303|PubMed:20512385}; Flags: Precursor;
augustus_masked-VaccDscaff12-processed-gene-60.10	52.91	55.97	49.18	45.5	59.39	42.83	55.41	67.88	64.25	5.86	7.46	5.64	PREDICTED: lon protease 2 [Ricinus communis]	--
augustus_masked-VaccDscaff12-processed-gene-60.8	0.48	2.57	0.67	1.91	1.12	3.23	2.7	0.81	2.56	0.52	0	0	dehydration-responsive element-binding protein 2D-like [Manihot esculenta]	RecName: Full=Dehydration-responsive element-binding protein 2D; Short=Protein DREB2D;
augustus_masked-VaccDscaff12-processed-gene-65.6	0.07	0.2	0.06	0.19	0.07	0.13	0.3	0.48	0.73	0	0	0	PREDICTED: uncharacterized protein LOC101245645 [Solanum lycopersicum]	--
augustus_masked-VaccDscaff12-processed-gene-68.13	8.79	8.44	9.56	7.01	9.53	8.3	8.98	10.48	8.93	0.11	0.06	0.57	zinc-finger homeodomain protein 5 [Sesamum indicum]	RecName: Full=Zinc-finger homeodomain protein 5; Short=AtZHD5; AltName: Full=Homeobox protein 33; Short=AtHB-33;
augustus_masked-VaccDscaff12-processed-gene-68.7	0.7	2.72	2.58	1.44	1.23	0.98	4.38	3.54	9.14	0	0	0	unnamed protein product [Coffea canephora]	RecName: Full=Protein RADIALIS-like 3; Short=AtRL3; Short=Protein RAD-like 3;
augustus_masked-VaccDscaff12-processed-gene-74.6	4.97	7.13	7.36	9.79	6.87	9.42	4.86	3.55	4.42	8.83	9.87	7.87	--	--
augustus_masked-VaccDscaff12-processed-gene-76.2	1.32	1.61	0.71	0.71	0.86	0.59	1.27	0.64	0.7	0.11	0.13	0.11	glycosyltransferase family GT8 protein [Populus deltoides]	RecName: Full=Probable galacturonosyltransferase-like 1; EC=2.4.1.-; AltName: Full=Protein GAOLAOZHUANGREN 1; AltName: Full=Protein PARVUS;
augustus_masked-VaccDscaff12-processed-gene-77.5	2.83	1.98	2.56	4.14	3.92	4.47	2.1	2.93	3.34	5.74	5.5	7.89	PREDICTED: protein DA1 isoform X1 [Nicotiana tomentosiformis]	RecName: Full=Protein DA1; AltName: Full=Protein SUPPRESSOR OF LARGE SEED AND ORGAN PHENOTYPES OF DA1-1 1;
augustus_masked-VaccDscaff12-processed-gene-78.6	0	0	0	0.39	0.43	0.13	0	0.07	0.15	3.24	3.02	7.61	uncharacterized protein LOC18790808 isoform X2 [Prunus persica]	--
augustus_masked-VaccDscaff12-processed-gene-81.7	3.9	2.4	4.53	1.88	3.58	2.76	4.78	5.19	3.64	1.59	1.18	1.53	PREDICTED: B3 domain-containing protein REM16-like [Juglans regia]	RecName: Full=B3 domain-containing protein REM16; AltName: Full=Auxin response factor 36; AltName: Full=Protein REPRODUCTIVE MERISTEM 16;
augustus_masked-VaccDscaff12-processed-gene-83.4	0.46	0.82	0.66	0.63	0.41	0.31	1.67	0.96	1.28	2.34	2.47	0.83	cytochrome p450 82a4 [Quercus suber]	RecName: Full=Cytochrome P450 82A3; EC=1.14.-.-; AltName: Full=Cytochrome P450 CP6;
augustus_masked-VaccDscaff12-processed-gene-84.16	0.49	0.27	1.02	0.13	0.28	0.26	1.51	0.7	0.52	0.13	0	0.13	MYB transcription factor MYB124 [Glycine max]	RecName: Full=Transcription factor MYB77 {ECO:0000303|PubMed:11597504}; AltName: Full=Myb-related protein 77 {ECO:0000303|PubMed:11597504}; Short=AtMYB77 {ECO:0000303|PubMed:11597504}; AltName: Full=Myb-related protein R2 {ECO:0000303|PubMed:9678577}; Short=AtMYBR2 {ECO:0000303|PubMed:9678577};
augustus_masked-VaccDscaff12-processed-gene-91.4	2.55	2.36	3.77	2.48	1.44	3.1	2.52	1.73	2.23	0.87	0.72	0.1	PREDICTED: BRI1 kinase inhibitor 1 [Fragaria vesca subsp. vesca]	RecName: Full=BRI1 kinase inhibitor 1;
augustus_masked-VaccDscaff12-processed-gene-92.10	1.08	0.43	0.52	0.87	0.88	1.24	0.62	1.34	1.01	0.17	0.12	0.12	putative calcium-binding protein cml10 [Quercus suber]	RecName: Full=Probable calcium-binding protein CML26; AltName: Full=Calmodulin-like protein 26;
augustus_masked-VaccDscaff12-processed-gene-92.11	0.58	0.56	0.45	0.85	0.53	0.55	0.74	0.81	0.49	0.16	0.22	0.1	a-b binding protein [Pyrus x bretschneideri]	RecName: Full=Protein CYPRO4;
augustus_masked-VaccDscaff12-processed-gene-97.0	0.41	0.04	0.2	0.31	0.23	0.28	0.18	0.13	0.25	1.02	1.05	0.48	PREDICTED: subtilisin-like protease SBT1.9 [Vitis vinifera]	RecName: Full=Subtilisin-like protease SBT1.9 {ECO:0000303|PubMed:16193095}; EC=3.4.21.- {ECO:0000255|PROSITE-ProRule:PRU10082}; AltName: Full=Subtilase subfamily 1 member 9 {ECO:0000303|PubMed:16193095}; Short=AtSBT1.9 {ECO:0000303|PubMed:16193095}; Flags: Precursor;
augustus_masked-VaccDscaff12-processed-gene-97.5	0.17	0.06	0.12	0.47	0.09	0	0.28	0.28	0.45	0	0	0	PREDICTED: subtilisin-like protease SBT1.9 [Vitis vinifera]	RecName: Full=Subtilisin-like protease SBT1.9 {ECO:0000303|PubMed:16193095}; EC=3.4.21.- {ECO:0000255|PROSITE-ProRule:PRU10082}; AltName: Full=Subtilase subfamily 1 member 9 {ECO:0000303|PubMed:16193095}; Short=AtSBT1.9 {ECO:0000303|PubMed:16193095}; Flags: Precursor;
augustus_masked-VaccDscaff12-processed-gene-98.1	2.96	3.27	5.71	2.21	1.37	3.54	4.45	2.87	1.79	15.69	23.02	15.53	PREDICTED: ethylene-responsive transcription factor RAP2-1-like [Juglans regia]	RecName: Full=Ethylene-responsive transcription factor ERF008;
augustus_masked-VaccDscaff120-processed-gene-0.9	0	0.11	0	0.2	0.16	0.2	1.06	0.55	0.52	0.8	0.41	0.31	Bacterial transferase hexapeptide repeat [Macleaya cordata]	RecName: Full=Serine acetyltransferase 1, chloroplastic; Short=AtSAT-1; EC=2.3.1.30; AltName: Full=AtSERAT2;1; AltName: Full=SAT-p;
augustus_masked-VaccDscaff120-processed-gene-1.2	0.3	0.43	0.55	0	0	0	0	0	0	26.34	26.76	30.58	PREDICTED: uncharacterized protein LOC8282528 [Ricinus communis]	--
augustus_masked-VaccDscaff120-processed-gene-1.3	0.15	0	0	0	0.08	0	0	0	0	0.7	0.5	0.22	hypothetical protein POPTR_0016s00910g [Populus trichocarpa]	--
augustus_masked-VaccDscaff1200-processed-gene-0.0	0.16	0.31	0.6	0.15	0.81	0	0	0.16	0	2.24	1.89	4.83	PREDICTED: uncharacterized protein LOC101256630 [Solanum lycopersicum]	--
augustus_masked-VaccDscaff121-processed-gene-2.5	0.78	0.3	0.61	0.49	0.39	0.62	0.47	0.41	0.51	0.19	0.18	0.1	PREDICTED: pentatricopeptide repeat-containing protein At3g26782, mitochondrial [Vitis vinifera]	RecName: Full=Pentatricopeptide repeat-containing protein At3g26782, mitochondrial; Flags: Precursor;
augustus_masked-VaccDscaff1210-processed-gene-0.0	51.43	48.68	49.16	58.36	60.19	59.35	40.27	38.53	46.83	8.81	7.49	9.7	E3 ubiquitin-protein ligase RHA1B [Carica papaya]	RecName: Full=E3 ubiquitin-protein ligase RHA1B {ECO:0000305}; EC=2.3.2.27; AltName: Full=RING-H2 finger A1b {ECO:0000303|PubMed:9781696}; AltName: Full=RING-H2 zinc finger protein RHA1b {ECO:0000305}; AltName: Full=RING-type E3 ubiquitin transferase RHA1B {ECO:0000305};
augustus_masked-VaccDscaff1212-processed-gene-0.0	0.89	0.74	0.41	1.15	0.73	0.49	1.21	0.67	0.92	0.19	0.14	0.3	hypothetical protein MANES_17G072100 [Manihot esculenta]	RecName: Full=Putative disease resistance RPP13-like protein 1;
augustus_masked-VaccDscaff1216-processed-gene-0.0	0.05	0.18	0	0	0.09	0.18	0	0	0	0.09	0.93	0.27	hypothetical protein CDL12_14425 [Handroanthus impetiginosus]	RecName: Full=E3 ubiquitin-protein ligase ATL4 {ECO:0000305}; EC=2.3.2.27 {ECO:0000269|PubMed:15644464}; AltName: Full=Protein ARABIDOPSIS TOXICOS EN LEVADURA 4 {ECO:0000303|PubMed:10480382}; Short=Protein ATL4 {ECO:0000303|PubMed:10480382}; AltName: Full=RING-H2 finger X1a {ECO:0000303|PubMed:9781696}; AltName: Full=RING-H2 zinc finger protein ATL4 {ECO:0000305}; AltName: Full=RING-H2 zinc finge…
augustus_masked-VaccDscaff124-processed-gene-1.3	8.84	6.93	9.01	6.59	7.63	6.29	14.08	8.4	7.53	2.62	2.01	0.59	--	--
augustus_masked-VaccDscaff126-processed-gene-0.2	34.57	27.95	32.26	46.32	44.54	39.22	25.77	28.79	21.81	100.76	88.25	102.74	arginine decarboxylase [Sesamum indicum]	RecName: Full=Arginine decarboxylase; Short=ADC; Short=ARGDC; EC=4.1.1.19;
augustus_masked-VaccDscaff127-processed-gene-3.11	23.88	20.62	22.79	26.27	19.19	17.73	18.22	17.56	26.07	37.04	44.28	38.86	uncharacterized protein At1g15400-like [Olea europaea var. sylvestris]	RecName: Full=Uncharacterized protein At1g15400;
augustus_masked-VaccDscaff127-processed-gene-3.7	0.22	0.32	0.15	0.2	0.05	0.1	0.65	0.71	0.52	0.4	0.86	0.56	PREDICTED: cytochrome P450 CYP82D47-like isoform X1 [Solanum tuberosum]	RecName: Full=Cytochrome P450 82C4; EC=1.14.-.-;
augustus_masked-VaccDscaff1287-processed-gene-0.0	10.57	11.16	8.22	10.64	12.98	12.01	8.42	9.54	9.01	39.54	36.82	37.2	PREDICTED: myosin-binding protein 1 isoform X1 [Vitis vinifera]	RecName: Full=Myosin-binding protein 1 {ECO:0000303|PubMed:23995081};
augustus_masked-VaccDscaff13-processed-gene-10.6	1.84	0.59	1.59	6.8	2.65	2.86	2.43	2.47	0.76	0.19	1.14	0.48	nuclear transcription factor Y subunit B-3-like [Durio zibethinus]	RecName: Full=Nuclear transcription factor Y subunit B-3; Short=AtNF-YB-3; AltName: Full=Transcriptional activator HAP3C;
augustus_masked-VaccDscaff13-processed-gene-102.3	0.1	0	0	0	0	0	0.63	0	0	0.66	0.81	1.09	UPF0496 protein At1g20180 isoform X1 [Herrania umbratica]	RecName: Full=UPF0496 protein At1g20180;
augustus_masked-VaccDscaff13-processed-gene-103.12	0	0	0	0	0	0.06	0.13	0	0	1.48	3.74	3.11	PREDICTED: transcription factor bHLH83-like [Nicotiana tomentosiformis]	RecName: Full=Transcription factor bHLH83; AltName: Full=Basic helix-loop-helix protein 83; Short=AtbHLH83; Short=bHLH 83; AltName: Full=Transcription factor EN 112; AltName: Full=bHLH transcription factor bHLH083;
augustus_masked-VaccDscaff13-processed-gene-106.1	0.2	0.13	0.14	0.34	0.39	0.04	0.19	0.13	0	0.85	0.31	0.23	PREDICTED: uncharacterized protein LOC104890621 isoform X1 [Beta vulgaris subsp. vulgaris]	--
augustus_masked-VaccDscaff13-processed-gene-107.8	0.66	0.2	0.32	1.11	0.69	0.36	0.3	0.56	0.37	4.18	5.57	3.44	PREDICTED: F-box/LRR-repeat protein 3 [Juglans regia]	RecName: Full=F-box/LRR-repeat protein 4; Short=AtFBL4;
augustus_masked-VaccDscaff13-processed-gene-108.1	17.8	21.68	20.05	19.19	21.51	17.5	19.53	24.22	22.75	0.98	1.17	1.68	PREDICTED: leucine-rich repeat receptor-like serine/threonine-protein kinase BAM1 [Nicotiana tabacum]	RecName: Full=Leucine-rich repeat receptor-like serine/threonine-protein kinase BAM1; EC=2.7.11.1; AltName: Full=Protein BARELY ANY MERISTEM 1; Flags: Precursor;
augustus_masked-VaccDscaff13-processed-gene-11.0	4.17	6.48	3.69	7.11	4.39	4.42	8.13	5.68	7.92	1.49	2.81	2.21	PREDICTED: NADPH-dependent 1-acyldihydroxyacetone phosphate reductase [Vitis vinifera]	RecName: Full=11-beta-hydroxysteroid dehydrogenase 1B; EC=1.1.1.146; AltName: Full=17-beta-hydroxysteroid dehydrogenase 1B; EC=1.1.1.-; AltName: Full=Hydroxysteroid dehydrogenase 1; Short=AtHSD1;
augustus_masked-VaccDscaff13-processed-gene-11.6	0	0.06	0	0.06	0.13	0.5	0	0.2	0.04	0.25	0.31	0.47	protein NEN4 [Herrania umbratica]	RecName: Full=Protein NEN4 {ECO:0000303|PubMed:25081480}; AltName: Full=NAC45/NAC86-dependent exonuclease-domain protein 4 {ECO:0000303|PubMed:25081480}; EC=3.1.11.-;
augustus_masked-VaccDscaff13-processed-gene-111.3	3.79	5.13	7.46	2.37	2.16	2.02	13.59	7.19	4.59	0	0	0	hypothetical protein MANES_13G109200 [Manihot esculenta]	--
augustus_masked-VaccDscaff13-processed-gene-111.4	0.65	0.55	0.38	0.6	0.73	0.76	0.35	0.41	0.17	2.63	3.97	5.4	bZIP transcription factor 14 [Camellia sinensis]	RecName: Full=bZIP transcription factor 2 {ECO:0000305}; Short=AtbZIP2 {ECO:0000303|PubMed:11906833}; AltName: Full=G-box-binding factor 5 {ECO:0000303|Ref.1}; AltName: Full=Protein FLORAL TRANSITION AT THE MERISTEM 3 {ECO:0000303|PubMed:22319055};
augustus_masked-VaccDscaff13-processed-gene-119.4	0	0	0	0	0	0	0	0	0	0.96	0.97	1.81	PREDICTED: uncharacterized protein LOC104879917 [Vitis vinifera]	RecName: Full=Precursor of CEP16 {ECO:0000305}; Short=PCEP16 {ECO:0000305}; Contains: RecName: Full=C-terminally encoded peptide 16 {ECO:0000305}; Short=CEP16 {ECO:0000305}; Flags: Precursor;
augustus_masked-VaccDscaff13-processed-gene-121.0	0.3	0.24	0.22	0.28	0.64	0.45	0.73	0.28	1.03	0	0.03	0.06	UPF0481 protein At3g47200 [Sesamum indicum]	RecName: Full=UPF0481 protein At3g47200;
augustus_masked-VaccDscaff13-processed-gene-121.7	3.07	3.71	4.78	1.96	1.53	1.72	7.58	6.53	3.58	0.14	0.29	0	PREDICTED: protein IRX15-LIKE-like [Solanum tuberosum]	RecName: Full=Protein IRX15-LIKE;
augustus_masked-VaccDscaff13-processed-gene-126.5	0.41	0.39	0.5	3.1	1.76	1.99	6.03	5.33	1.63	0.42	0	0.43	MEKK [Handroanthus impetiginosus]	RecName: Full=Mitogen-activated protein kinase kinase kinase 17 {ECO:0000303|PubMed:25720833}; EC=2.7.11.25 {ECO:0000250|UniProtKB:Q9ZVP5, ECO:0000255|PROSITE-ProRule:PRU00159};
augustus_masked-VaccDscaff13-processed-gene-126.6	52.68	52.84	69.48	73.94	54.43	69.78	32.44	34.04	36.12	15.01	19.64	29.34	protein RALF-like 34 [Carica papaya]	RecName: Full=Protein RALF-like 34; Flags: Precursor;
augustus_masked-VaccDscaff13-processed-gene-132.5	3.11	3.88	2.24	1.81	1.65	1.62	3.54	2.67	1.19	0.19	0.54	0.39	PREDICTED: peroxidase 10-like [Nicotiana sylvestris]	RecName: Full=Peroxidase 10; Short=Atperox P10; EC=1.11.1.7; AltName: Full=ATP5a; Flags: Precursor;
augustus_masked-VaccDscaff13-processed-gene-140.4	1.44	1.46	1.24	1.26	2.14	1.52	1.61	2.57	1.86	0.07	0.26	0.54	unnamed protein product [Coffea canephora]	RecName: Full=Molybdenum cofactor sulfurase {ECO:0000255|HAMAP-Rule:MF_03050}; Short=MCS {ECO:0000255|HAMAP-Rule:MF_03050}; Short=MOS {ECO:0000255|HAMAP-Rule:MF_03050}; Short=MoCo sulfurase {ECO:0000255|HAMAP-Rule:MF_03050}; EC=2.8.1.9 {ECO:0000255|HAMAP-Rule:MF_03050, ECO:0000269|PubMed:11553608, ECO:0000269|PubMed:15561708}; AltName: Full=Abscisic acid protein 3; AltName: Full=Low expression of…
augustus_masked-VaccDscaff13-processed-gene-149.7	0.52	0.59	1.12	1.98	1.47	0.81	0.47	0	0.55	46.32	46.56	57.86	PREDICTED: probable calcium-binding protein CML41 [Solanum tuberosum]	RecName: Full=Probable calcium-binding protein CML41; AltName: Full=Calmodulin-like protein 41;
augustus_masked-VaccDscaff13-processed-gene-15.11	1.72	1.26	0.72	0.38	1.09	0.34	3.16	1.89	1.1	0	0.19	0.1	zinc finger protein [Macleaya cordata]	RecName: Full=E3 ubiquitin-protein ligase ATL31; EC=2.3.2.27 {ECO:0000269|PubMed:19702666}; AltName: Full=Protein CARBON/NITROGEN INSENSITIVE 1; AltName: Full=Protein SUPER SURVIVAL 1; AltName: Full=RING-H2 finger protein ATL31; AltName: Full=RING-type E3 ubiquitin transferase ATL31 {ECO:0000305}; Flags: Precursor;
augustus_masked-VaccDscaff13-processed-gene-15.7	0.37	0.35	0.34	0.1	0	0	1.19	0.32	0.28	0.34	0.34	1.04	unnamed protein product, partial [Vitis vinifera]	RecName: Full=E3 ubiquitin-protein ligase ATL6; EC=2.3.2.27 {ECO:0000269|PubMed:15644464}; AltName: Full=RING-H2 finger protein ATL6; AltName: Full=RING-type E3 ubiquitin transferase ATL6 {ECO:0000305}; Flags: Precursor;
augustus_masked-VaccDscaff13-processed-gene-150.4	0.39	0.97	0.46	0.86	0.83	1.45	1.57	1.57	1.36	0.46	0	0.1	PREDICTED: elongation of fatty acids protein 3-like [Ipomoea nil]	RecName: Full=Elongation of fatty acids protein 3-like; Short=Protein ELO3-like; EC=2.3.1.-; AltName: Full=Protein HIGH EXPRESSION OF OSMOTICALLY RESPONSIVE GENES 3; AltName: Full=Very long-chain fatty acid condensing enzyme HOS3; Short=VLCFA condensing enzyme HOS3;
augustus_masked-VaccDscaff13-processed-gene-151.7	4.08	6.15	6.66	3.31	5.65	5.67	4.85	6.24	6.57	1.54	1.29	2.08	Protein of unknown function DUF677 [Macleaya cordata]	RecName: Full=UPF0496 protein At4g34320;
augustus_masked-VaccDscaff13-processed-gene-16.9	2.39	1.56	1.61	0.58	2.66	1.44	0.53	0.57	0.97	0	0.13	0.33	--	--
augustus_masked-VaccDscaff13-processed-gene-169.0	2.97	2.17	1.03	2.04	1.38	4.8	1.71	1.39	1.82	0.12	0	0	unnamed protein product [Coffea canephora]	--
augustus_masked-VaccDscaff13-processed-gene-169.7	7.05	0.93	0.97	1.7	1.34	0.85	0.81	1.09	1.1	0.71	0.82	0.49	PREDICTED: salicylate carboxymethyltransferase-like [Gossypium hirsutum]	RecName: Full=Salicylate carboxymethyltransferase; EC=2.1.1.274; AltName: Full=S-adenosyl-L-methionine:salicylate acid carboxylmethyltransferase; Short=CbSAMT; AltName: Full=Salicylate O-methyltransferase;
augustus_masked-VaccDscaff13-processed-gene-18.5	0.9	1.66	0.55	0.65	0.46	0.75	1.43	0.73	1.3	0.99	1.29	1.21	protein ecdysoneless like [Quercus suber]	RecName: Full=Protein ecdysoneless homolog {ECO:0000250|UniProtKB:Q9W032};
augustus_masked-VaccDscaff13-processed-gene-180.8	0.13	0.1	0.14	0.21	0.08	0.1	0.06	0.05	0.11	0.21	0.27	0.46	hypothetical protein L195_g043715, partial [Trifolium pratense]	RecName: Full=Polyadenylate-binding protein 8; Short=PABP-8; Short=Poly(A)-binding protein 8;
augustus_masked-VaccDscaff13-processed-gene-19.6	0	0	0	0	0	0.13	0	0	0	0.47	0.71	0.19	UDP-glycosyltransferase 91A4 [Camellia sinensis]	RecName: Full=UDP-glycosyltransferase 91D1 {ECO:0000303|PubMed:15610349}; EC=2.4.1.- {ECO:0000305};
augustus_masked-VaccDscaff13-processed-gene-193.4	5.93	3.63	6.36	5.78	5.57	6.54	4.24	6.38	5.04	9.65	9.41	9.13	L-Ala-D/L-amino acid epimerase-like isoform X2 [Hevea brasiliensis]	RecName: Full=L-Ala-D/L-amino acid epimerase; EC=5.1.1.-; AltName: Full=L-Ala-D/L-Xxx epimerase;
augustus_masked-VaccDscaff13-processed-gene-214.0	4.51	1.6	3.05	2.59	1.65	2.65	7.82	5.25	6.16	0.65	2.43	1.79	PREDICTED: uncharacterized protein LOC100261105 [Vitis vinifera]	--
augustus_masked-VaccDscaff13-processed-gene-215.14	8.85	8.46	13.31	1.69	4.82	3.07	10.46	6.94	5.56	1.23	1.15	2.72	Oleosin [Parasponia andersonii]	RecName: Full=Oleosin 1;
augustus_masked-VaccDscaff13-processed-gene-222.4	0.1	0.41	1.06	0.19	1.46	0.59	0.11	1.27	1.56	0	0	0	PREDICTED: rRNA biogenesis protein rrp36-like [Juglans regia]	--
augustus_masked-VaccDscaff13-processed-gene-228.1	21.3	22.49	23.44	23.56	24.28	20.79	7.81	12.66	15.99	3.61	3.86	3.61	hypothetical protein CICLE_v10020894mg [Citrus clementina]	RecName: Full=Flavonol 3-sulfotransferase; Short=F3-ST; EC=2.8.2.-;
augustus_masked-VaccDscaff13-processed-gene-233.3	1.52	2.08	1.84	2.58	1.52	1.74	2.31	2.49	2.78	0.06	0.18	0.21	PREDICTED: protein LONGIFOLIA 1 [Vitis vinifera]	RecName: Full=Protein LONGIFOLIA 1; AltName: Full=Protein TON1 RECRUITING MOTIF 2;
augustus_masked-VaccDscaff13-processed-gene-239.1	1.51	1.8	1.33	1.36	2.2	1.71	1.6	1.49	1.07	2.99	2.32	2.9	uncharacterized protein LOC110599906 isoform X2 [Manihot esculenta]	RecName: Full=Cytochrome P450 78A5; EC=1.14.-.-; AltName: Full=Protein KLUH;
augustus_masked-VaccDscaff13-processed-gene-245.2	15.81	12.26	17.37	5.87	6.22	4.83	30.6	20.31	10.56	0.05	0.09	0.28	PREDICTED: uncharacterized protein LOC100260477 [Vitis vinifera]	--
augustus_masked-VaccDscaff13-processed-gene-253.3	1.7	0.87	1.12	0.82	0.9	0.94	1.32	1.71	1.13	0.2	0.1	0.15	PREDICTED: photosynthetic NDH subunit of subcomplex B 4, chloroplastic-like [Vitis vinifera]	RecName: Full=Photosynthetic NDH subunit of subcomplex B 4, chloroplastic {ECO:0000303|PubMed:21785130}; Short=Protein PnsB4 {ECO:0000303|PubMed:21785130}; AltName: Full=NDH DEPENDENT FLOW 6 {ECO:0000303|PubMed:18535009}; AltName: Full=NDH-DEPENDENT CYCLIC ELECTRON FLOW 6 {ECO:0000305}; Flags: Precursor;
augustus_masked-VaccDscaff13-processed-gene-254.6	0.16	0	0	0.66	0	0.45	0	0	0	1.55	2.39	2.19	PREDICTED: probable calcium-binding protein CML45 [Populus euphratica]	RecName: Full=Probable calcium-binding protein CML30; AltName: Full=Calmodulin-like protein 30;
augustus_masked-VaccDscaff13-processed-gene-254.7	2.06	0.54	2.74	1.45	0.74	1.05	1.92	0.47	0.2	4.89	8.54	6.7	PREDICTED: probable calcium-binding protein CML45 [Nelumbo nucifera]	RecName: Full=Probable calcium-binding protein CML30; AltName: Full=Calmodulin-like protein 30;
augustus_masked-VaccDscaff13-processed-gene-258.2	3.51	1.9	3.34	2.32	2.63	1.6	4.34	4.42	4.08	0.08	0.04	0.16	hypothetical protein DCAR_016540 [Daucus carota subsp. sativus]	RecName: Full=Transcription factor TCP15;
augustus_masked-VaccDscaff13-processed-gene-263.2	0.28	0.34	0.39	0.62	0.44	0.41	0.68	0.26	0.84	0.17	0.07	0.03	PREDICTED: pentatricopeptide repeat-containing protein At3g09040, mitochondrial [Vitis vinifera]	RecName: Full=Pentatricopeptide repeat-containing protein At3g09040, mitochondrial; Flags: Precursor;
augustus_masked-VaccDscaff13-processed-gene-271.3	1.47	1.06	2.13	0.78	0.43	1.25	3.04	1.17	0.58	0	0	0	PREDICTED: BURP domain-containing protein BNM2C-like [Vitis vinifera]	RecName: Full=BURP domain-containing protein BNM2A {ECO:0000303|PubMed:19714473}; AltName: Full=Brassica napus microspore-derived embryo protein 2 {ECO:0000303|PubMed:9790599}; Short=BNM2 {ECO:0000303|PubMed:9790599}; Flags: Precursor;
augustus_masked-VaccDscaff13-processed-gene-272.2	13.08	15.04	15.62	16.36	17.57	17.2	9.47	12.48	12.47	23.14	22.89	25.76	PREDICTED: cyclase-associated protein 1-like [Solanum tuberosum]	RecName: Full=Cyclase-associated protein 1; Short=AtCAP1; AltName: Full=Adenylyl cyclase-associated protein;
augustus_masked-VaccDscaff13-processed-gene-273.2	10.21	10.81	7.87	7.71	9.84	5.26	15.74	13.71	20.72	8.57	11.84	7.78	glycine-rich RNA binding protein [Raphanus sativus var. raphanistroides]	RecName: Full=Glycine-rich RNA-binding protein;
augustus_masked-VaccDscaff13-processed-gene-284.5	0	0.11	0.11	0.16	0.06	0.03	0.29	0.15	0.28	0	0	0	uncharacterized protein LOC109838931 [Asparagus officinalis]	--
augustus_masked-VaccDscaff13-processed-gene-286.3	0.11	0.56	0.43	0.69	0.65	0.27	0.39	0.84	0.27	0.73	1.25	1.85	hypothetical protein F511_05787 [Dorcoceras hygrometricum]	RecName: Full=Multiple organellar RNA editing factor 8, chloroplastic/mitochondrial {ECO:0000305}; AltName: Full=RNA editing-interacting protein 1 {ECO:0000303|PubMed:22566615}; Flags: Precursor;
augustus_masked-VaccDscaff13-processed-gene-29.3	1.48	1.26	0.72	1.59	1.39	1.95	0.56	1.14	0.83	0.08	0.24	0	auxin early response protein SAUR41 [Camellia sinensis]	RecName: Full=Auxin-responsive protein SAUR41 {ECO:0000305}; AltName: Full=Protein SMALL AUXIN UP RNA 41 {ECO:0000303|PubMed:12036261};
augustus_masked-VaccDscaff13-processed-gene-29.6	4.72	6.34	8.04	5.08	4.52	7.2	2.85	4.75	4.09	11.02	11.54	12.95	PREDICTED: uncharacterized protein LOC109212171 [Nicotiana attenuata]	--
augustus_masked-VaccDscaff13-processed-gene-291.3	10.3	10.84	16.4	10.35	4.07	3.25	16.06	18.29	18.62	0.28	0.14	0.57	Small auxin-up RNA [Parasponia andersonii]	RecName: Full=Auxin-responsive protein SAUR50 {ECO:0000303|PubMed:12036261}; AltName: Full=Protein SMALL AUXIN UP RNA 50 {ECO:0000303|PubMed:12036261};
augustus_masked-VaccDscaff13-processed-gene-292.3	1.08	0.3	2.12	1.27	0.61	0.72	0	0	0	15.16	25.9	14.27	hypothetical protein CICLE_v10029871mg [Citrus clementina]	RecName: Full=Auxin-responsive protein SAUR19 {ECO:0000305}; AltName: Full=Protein SMALL AUXIN UP RNA 19 {ECO:0000303|PubMed:12036261};
augustus_masked-VaccDscaff13-processed-gene-292.6	7.31	5.22	6.41	9.84	3.8	11.55	0.69	1.76	0	16.47	29.17	18.28	unnamed protein product [Coffea canephora]	RecName: Full=Auxin-responsive protein SAUR22 {ECO:0000305}; AltName: Full=Protein SMALL AUXIN UP RNA 22 {ECO:0000303|PubMed:12036261};
augustus_masked-VaccDscaff13-processed-gene-292.8	0.85	0.33	0.23	0.16	0.13	0.32	0.18	0	0	1.56	0.99	0.56	hypothetical protein COLO4_10609 [Corchorus olitorius]	RecName: Full=Auxin-responsive protein SAUR24 {ECO:0000305}; AltName: Full=Protein SMALL AUXIN UP RNA 24 {ECO:0000303|PubMed:12036261};
augustus_masked-VaccDscaff13-processed-gene-292.9	0	0	0	0	0.55	0	0	0	0	2.8	1.16	0.78	PREDICTED: auxin-responsive protein SAUR23 [Theobroma cacao]	RecName: Full=Auxin-responsive protein SAUR24 {ECO:0000305}; AltName: Full=Protein SMALL AUXIN UP RNA 24 {ECO:0000303|PubMed:12036261};
augustus_masked-VaccDscaff13-processed-gene-300.0	1.45	0.91	1.26	1.45	0.79	1.65	0.35	0.76	0.92	0.13	0.03	0.07	PI-PLC X-box domain-containing protein DDB_G0293730-like [Carica papaya]	--
augustus_masked-VaccDscaff13-processed-gene-301.3	38.82	51.99	36.09	36.07	49.06	39.96	44.57	54.53	37.82	4.28	4.4	4.89	subtilisin-like protease SBT1.6 [Olea europaea var. sylvestris]	RecName: Full=Subtilisin-like protease SBT1.6 {ECO:0000303|PubMed:16193095}; EC=3.4.21.- {ECO:0000305}; AltName: Full=Subtilase subfamily 1 member 6 {ECO:0000303|PubMed:16193095}; Short=AtSBT1.6 {ECO:0000303|PubMed:16193095}; AltName: Full=Subtilisin-like serine protease 2 {ECO:0000303|PubMed:12702015}; Short=At-SLP2 {ECO:0000303|PubMed:12702015}; Flags: Precursor;
augustus_masked-VaccDscaff13-processed-gene-306.7	0	0	0	0	0	0	0	0	0	0.26	0.26	0.29	hypothetical protein TSUD_272280 [Trifolium subterraneum]	RecName: Full=Serine/arginine-rich splicing factor SC35; Short=At-SC35; Short=AtSC35; AltName: Full=SC35-like splicing factor;
augustus_masked-VaccDscaff13-processed-gene-307.3	0.11	0.13	0.2	0.33	0.44	0.15	0.24	0.06	0.12	0	0	0.03	hypothetical protein CCACVL1_30086 [Corchorus capsularis]	RecName: Full=Polyadenylate-binding protein 5; Short=PABP-5; Short=Poly(A)-binding protein 5;
augustus_masked-VaccDscaff13-processed-gene-327.2	0.2	0.59	0.25	0.74	0.34	2.38	0.73	0.75	0.71	0.06	0.13	0	dehydration-responsive element-binding protein 3-like [Durio zibethinus]	RecName: Full=Dehydration-responsive element-binding protein 3; AltName: Full=Protein TINY 2;
augustus_masked-VaccDscaff13-processed-gene-330.5	0.24	0.4	2.25	0.27	0	0.11	0.06	0	0	0	0	0.06	unnamed protein product, partial [Vitis vinifera]	--
augustus_masked-VaccDscaff13-processed-gene-332.7	0	0.39	0.34	0.11	0.4	0.35	0.07	0.13	0.2	26.8	26.09	28.22	protein DETOXIFICATION 52-like [Olea europaea var. sylvestris]	RecName: Full=Protein DETOXIFICATION 51 {ECO:0000303|PubMed:11739388}; Short=AtDTX51 {ECO:0000303|PubMed:11739388}; AltName: Full=Multidrug and toxic compound extrusion protein 51 {ECO:0000305}; Short=MATE protein 51 {ECO:0000305}; AltName: Full=Protein ABNORMAL SHOOT 3 {ECO:0000303|PubMed:26160579}; AltName: Full=Protein ACTIVATED DISEASE SUSCEPTIBILITY 1 {ECO:0000303|PubMed:21762165}; Short=Pro…
augustus_masked-VaccDscaff13-processed-gene-333.5	27.4	26.11	33.09	18.67	24.14	14.51	48.61	40.65	56.82	10.67	14.52	10.23	hypothetical protein L484_006989 [Morus notabilis]	--
augustus_masked-VaccDscaff13-processed-gene-338.3	13.94	5.66	15.84	1.66	2.61	1.41	14.86	9.65	4.71	40.22	45.47	38.86	putative transport protein subunit [Arabidopsis thaliana]	RecName: Full=Protein transport protein Sec61 subunit beta;
augustus_masked-VaccDscaff13-processed-gene-34.4	0.31	0.17	0.53	0.48	0.26	0.41	0.86	1.2	0.56	0.08	0	0	unnamed protein product [Coffea canephora]	RecName: Full=Protein RKD5; Short=AtRKD5; AltName: Full=RWP-RK domain-containing protein 5;
augustus_masked-VaccDscaff13-processed-gene-34.7	0.96	0.52	0.55	1.44	0.69	0.88	0.68	0.94	0.99	0.43	0.26	0.29	hypothetical protein MANES_17G072100 [Manihot esculenta]	RecName: Full=Putative disease resistance RPP13-like protein 1;
augustus_masked-VaccDscaff13-processed-gene-354.0	0.85	0.75	0.85	0.74	0.8	1.12	0.71	1.29	0.43	0.13	0.11	0.3	hypothetical protein COLO4_18220 [Corchorus olitorius]	RecName: Full=Probable acyl-[acyl-carrier-protein]--UDP-N-acetylglucosamine O-acyltransferase, mitochondrial; Short=UDP-N-acetylglucosamine acyltransferase; EC=2.3.1.129; AltName: Full=Protein LIPID X A; Short=AtLpxA; Flags: Precursor;
augustus_masked-VaccDscaff13-processed-gene-354.9	4.73	4.48	3.89	4.34	5.65	5.04	4.45	5.67	3.26	11.09	9.12	9.26	Type I phosphodiesterase/nucleotide pyrophosphatase/phosphate transferase [Corchorus olitorius]	--
augustus_masked-VaccDscaff13-processed-gene-355.7	2.54	4.24	3.18	2.58	2.17	2.45	4.13	3.93	2.88	0	0.14	0.23	PREDICTED: probable polyamine oxidase 5 [Vitis vinifera]	RecName: Full=Probable polyamine oxidase 5; Short=AtPAO5; EC=1.5.3.-;
augustus_masked-VaccDscaff13-processed-gene-36.6	0.21	0.08	0.08	0.08	0.17	0	0.18	0	0	14	15.05	8.98	unnamed protein product [Coffea canephora]	RecName: Full=Protein STRICTOSIDINE SYNTHASE-LIKE 5 {ECO:0000303|PubMed:10777701}; Short=AtSSL5 {ECO:0000303|PubMed:10777701}; AltName: Full=Protein YELLOW-LEAF-SPECIFIC GENE 2 {ECO:0000303|PubMed:11230571}; Flags: Precursor;
augustus_masked-VaccDscaff13-processed-gene-36.9	1.71	1.35	1.47	1.63	1.85	0.79	2.1	2.78	2.12	0.66	0.45	0.93	hypothetical protein LSAT_3X70301 [Lactuca sativa]	RecName: Full=Protein DETOXIFICATION 45, chloroplastic {ECO:0000303|PubMed:11739388}; Short=AtDTX45 {ECO:0000303|PubMed:11739388}; AltName: Full=Multidrug and toxic compound extrusion protein 45 {ECO:0000305}; Short=MATE protein 45 {ECO:0000305}; Flags: Precursor;
augustus_masked-VaccDscaff13-processed-gene-374.3	1.58	0.89	0.12	0.12	0.66	0.49	1.57	2.12	0.42	0.12	0.12	0.12	--	--
augustus_masked-VaccDscaff13-processed-gene-376.4	0.27	0.25	0.5	0.38	0.08	0.12	0.22	0.38	0.37	0	0	0.07	formin-like protein 20 [Olea europaea var. sylvestris]	--
augustus_masked-VaccDscaff13-processed-gene-386.4	7.36	7.85	7.31	6.33	7.56	6.85	7.48	9.48	9.31	0.27	0.47	0.4	uncharacterized protein LOC111409212 isoform X3 [Olea europaea var. sylvestris]	--
augustus_masked-VaccDscaff13-processed-gene-386.6	0	0	0	0	0.71	0.44	0	0	0	0.44	0.15	0.75	hypothetical protein TorRG33x02_298800 [Trema orientalis]	--
augustus_masked-VaccDscaff13-processed-gene-388.8	2.13	2.35	2.88	2.56	2.52	2.62	2.36	4.22	2.66	4.7	4.07	4.07	PREDICTED: cation/calcium exchanger 4-like [Nelumbo nucifera]	RecName: Full=Cation/calcium exchanger 4; Short=AtCCX4; AltName: Full=Protein CATION CALCIUM EXCHANGER 4; AltName: Full=Protein CATION EXCHANGER 10;
augustus_masked-VaccDscaff13-processed-gene-391.11	0.59	0.22	0.27	2.64	1.93	2.22	6.44	1.95	3.7	0	0.07	0	PREDICTED: ethylene-responsive transcription factor ERF017 [Ziziphus jujuba]	RecName: Full=Ethylene-responsive transcription factor ERF016;
augustus_masked-VaccDscaff13-processed-gene-391.3	1.23	0.83	1.02	0.67	0.86	2.87	0.27	0.87	0.65	0	0	0.23	PREDICTED: UPF0481 protein At3g47200-like [Nicotiana tabacum]	--
augustus_masked-VaccDscaff13-processed-gene-392.7	46.87	34.03	48.27	39.39	33.91	33.05	35.87	45.99	50.71	6.25	4.12	4.25	pectinesterase inhibitor 3 [Herrania umbratica]	RecName: Full=Pectinesterase inhibitor 3 {ECO:0000305}; AltName: Full=Pectin methylesterase inhibitor 3 {ECO:0000303|PubMed:19097903}; Short=AtPMEI3 {ECO:0000303|PubMed:28082716}; Flags: Precursor;
augustus_masked-VaccDscaff13-processed-gene-394.6	0.11	0.66	0.73	1.45	0.23	0.95	0	0	0	0.73	1.38	2.14	auxin-responsive protein saur50 [Quercus suber]	RecName: Full=Auxin-responsive protein SAUR72 {ECO:0000305}; AltName: Full=Protein SMALL AUXIN UP RNA 72 {ECO:0000303|PubMed:12036261};
augustus_masked-VaccDscaff13-processed-gene-4.7	1.18	1.14	0.54	1.13	0.46	0.61	1.42	0.4	0.55	0	0	0	PREDICTED: transcription factor HEC3 [Vitis vinifera]	RecName: Full=Transcription factor IND; AltName: Full=Basic helix-loop-helix protein 40; Short=AtbHLH40; Short=bHLH 40; AltName: Full=Protein INDEHISCENT; AltName: Full=Transcription factor EN 120; AltName: Full=bHLH transcription factor bHLH040;
augustus_masked-VaccDscaff13-processed-gene-40.9	2.6	3.22	3.89	2.54	4.23	2.65	2.19	3.61	2.92	6.1	5.58	4.54	mannosyl-oligosaccharide 1,2-alpha-mannosidase MNS3-like [Olea europaea var. sylvestris]	RecName: Full=Mannosyl-oligosaccharide 1,2-alpha-mannosidase MNS3; EC=3.2.1.113 {ECO:0000269|PubMed:20023195};
augustus_masked-VaccDscaff13-processed-gene-42.0	16.73	12.58	11.77	12.53	8.98	11.18	15.38	11.78	14.29	0	0.87	0.35	uncharacterized protein LOC105160245 [Sesamum indicum]	--
augustus_masked-VaccDscaff13-processed-gene-44.8	0.05	0	0	0	0.18	0	0.05	0.15	0.81	0	0.05	0	LRR receptor-like serine/threonine-protein kinase FLS2 [Prunus avium]	RecName: Full=Receptor-like protein kinase 2; EC=2.7.11.1; Flags: Precursor;
augustus_masked-VaccDscaff13-processed-gene-47.5	6.54	7.35	5.25	6.56	5.87	3.81	6.19	6.67	10.58	12.84	16.01	11.19	coiled-coil domain-containing protein 86 [Olea europaea var. sylvestris]	--
augustus_masked-VaccDscaff13-processed-gene-57.3	0.06	0	0.11	0	0.36	0.5	0	0	0	1.59	1.11	1.46	PREDICTED: uncharacterized protein LOC100249110 [Vitis vinifera]	--
augustus_masked-VaccDscaff13-processed-gene-57.9	0.51	0.58	0.92	0.39	0.66	2.62	0.62	0.24	0.48	0.19	0.31	0.2	Thymidylate kinase/adenylate kinase [Handroanthus impetiginosus]	RecName: Full=Thymidylate kinase {ECO:0000305}; Short=AtTMPK {ECO:0000303|PubMed:18036198}; EC=2.7.4.9 {ECO:0000305}; AltName: Full=Protein ZEUS1 {ECO:0000303|PubMed:18036198}; Flags: Precursor;
augustus_masked-VaccDscaff13-processed-gene-59.6	0.14	0.28	0.2	0.13	0.04	0	0.16	0	0	0	0	0	pectate lyase-like [Durio zibethinus]	RecName: Full=Pectate lyase; EC=4.2.2.2; AltName: Full=ZePel; Flags: Precursor;
augustus_masked-VaccDscaff13-processed-gene-63.1	0.33	0.46	0.45	0.5	0.47	0.9	0.42	0.21	0.37	0.03	0.08	0.17	scab resistance family protein [Populus trichocarpa]	RecName: Full=Receptor-like protein EIX2 {ECO:0000305}; AltName: Full=EIX receptor 2 {ECO:0000312|EMBL:AAR28378.1}; Flags: Precursor;
augustus_masked-VaccDscaff13-processed-gene-63.5	48.63	46	53.15	61.11	54.56	44.49	28.41	27.18	51.7	137.61	145.51	139.44	cyclin-dependent protein kinase inhibitor SMR6 [Sesamum indicum]	RecName: Full=Cyclin-dependent protein kinase inhibitor SMR6 {ECO:0000303|PubMed:20706207, ECO:0000303|PubMed:24399300, ECO:0000303|PubMed:26546445}; AltName: Full=Protein SIAMESE-RELATED 6 {ECO:0000303|PubMed:20706207, ECO:0000303|PubMed:24399300, ECO:0000303|PubMed:26546445};
augustus_masked-VaccDscaff13-processed-gene-64.2	0.37	1.11	0.29	0.81	0.99	0.34	1.07	0.47	1.11	0.05	0.24	0	hypothetical protein AQUCO_01700265v1, partial [Aquilegia coerulea]	RecName: Full=Receptor-like protein EIX2 {ECO:0000305}; AltName: Full=EIX receptor 2 {ECO:0000312|EMBL:AAR28378.1}; Flags: Precursor;
augustus_masked-VaccDscaff13-processed-gene-64.6	79.61	61.88	65.04	68.67	54.21	82.67	52.78	57.27	79.3	12.2	10.43	12.18	LOB domain protein 25 [Populus trichocarpa]	RecName: Full=LOB domain-containing protein 25; AltName: Full=ASYMMETRIC LEAVES 2-like protein 3; Short=AS2-like protein 3;
augustus_masked-VaccDscaff13-processed-gene-64.7	221.18	206.8	249.63	65.56	66.08	97.98	309.58	193.7	90.27	16.05	30.88	27.87	OleIV [Camellia oleifera]	RecName: Full=Oleosin S2-2;
augustus_masked-VaccDscaff13-processed-gene-67.6	2.61	4.61	2.06	2.54	2.33	2.85	4.96	2.98	1.52	0.33	0.08	0.17	PREDICTED: 50S ribosomal protein L12, chloroplastic [Nicotiana tabacum]	RecName: Full=50S ribosomal protein L12, chloroplastic; AltName: Full=CL12; Flags: Precursor;
augustus_masked-VaccDscaff13-processed-gene-69.0	9.29	11.01	10.84	7.37	9.16	8.05	12.62	11.63	9.9	0.43	0.14	0.41	GDSL esterase/lipase [Morus notabilis]	RecName: Full=GDSL esterase/lipase At3g27950; EC=3.1.1.-; AltName: Full=Extracellular lipase At3g27950; Flags: Precursor;
augustus_masked-VaccDscaff13-processed-gene-7.3	31.55	41.69	31.92	38.25	52.23	38.31	27.69	35.11	32.92	17.88	16.73	16.57	RecName: Full=Systemin receptor SR160; AltName: Full=Brassinosteroid LRR receptor kinase; Flags: Precursor AAM48285.1 systemin receptor SR160 [Solanum peruvianum]	RecName: Full=Systemin receptor SR160; EC=2.7.11.1; AltName: Full=Brassinosteroid LRR receptor kinase; Flags: Precursor;
augustus_masked-VaccDscaff13-processed-gene-70.2	7.4	9.04	6.53	18.17	20.98	20.13	1.55	2.18	1.04	86.34	86.43	83.87	hypothetical protein LSAT_2X92400 [Lactuca sativa]	RecName: Full=UDP-glycosyltransferase 90A1; EC=2.4.1.-;
augustus_masked-VaccDscaff13-processed-gene-70.3	0.17	0.24	0.46	1.14	0.66	0.39	0	0	0	6.74	8.17	8.74	PREDICTED: UDP-glycosyltransferase 90A1-like [Vitis vinifera]	RecName: Full=UDP-glycosyltransferase 90A1; EC=2.4.1.-;
augustus_masked-VaccDscaff13-processed-gene-70.4	2.79	2.59	3.53	4.48	5.17	5.29	1.23	1.76	1.42	20.67	19.69	20.57	PREDICTED: UDP-glycosyltransferase 90A1-like [Vitis vinifera]	RecName: Full=UDP-glycosyltransferase 90A1; EC=2.4.1.-;
augustus_masked-VaccDscaff13-processed-gene-73.2	0.46	0.45	0.66	0	0.26	0.29	0.5	0.93	0.55	0	0	0	Peptidase_M10 domain-containing protein/PG_binding_1 domain-containing protein [Cephalotus follicularis]	RecName: Full=Metalloendoproteinase 5-MMP {ECO:0000303|PubMed:10574937}; Short=At5-MMP {ECO:0000303|PubMed:10574937}; EC=3.4.24.- {ECO:0000305}; Flags: Precursor;
augustus_masked-VaccDscaff13-processed-gene-77.7	0.67	0.53	0.93	1.5	0.84	0.75	1.14	0.59	0.67	1.32	2.75	2.03	uncharacterized protein At3g28850-like [Olea europaea var. sylvestris]	RecName: Full=Uncharacterized protein At3g28850;
augustus_masked-VaccDscaff13-processed-gene-78.5	16.54	13.78	14.69	14.58	12.79	10.33	18.27	15.4	17.15	2.58	0.16	1.99	PREDICTED: mini zinc finger protein 2 [Pyrus x bretschneideri]	RecName: Full=Mini zinc finger protein 2; Short=AtMIF2;
augustus_masked-VaccDscaff13-processed-gene-8.4	1.84	1.72	1.45	0.91	1.67	1.02	1.26	0.85	0.75	1.34	3.13	1.95	alkane hydroxylase MAH1-like [Sesamum indicum]	RecName: Full=Alkane hydroxylase MAH1 {ECO:0000303|PubMed:17905869}; EC=1.14.-.- {ECO:0000305|PubMed:17905869}; AltName: Full=Cytochrome P450 96A15 {ECO:0000305}; AltName: Full=Protein MID-CHAIN ALKANE HYDROXYLASE 1 {ECO:0000303|PubMed:17905869};
augustus_masked-VaccDscaff13-processed-gene-81.0	41.7	38.93	38.09	38.32	36.98	34.21	33.09	40.28	54.12	68.14	82.93	54.34	PREDICTED: cystathionine gamma-synthase 1, chloroplastic-like [Nicotiana attenuata]	RecName: Full=Cystathionine gamma-synthase 1, chloroplastic {ECO:0000305}; Short=AtCGS1 {ECO:0000305}; EC=2.5.1.48 {ECO:0000269|PubMed:9531508}; AltName: Full=METHIONINE OVERACCUMULATION 1 {ECO:0000303|PubMed:10558994}; AltName: Full=O-succinylhomoserine (thiol)-lyase; Flags: Precursor;
augustus_masked-VaccDscaff13-processed-gene-81.9	6.16	6.81	6.18	7.78	8.59	8.52	4.84	6.08	7.08	13.81	11.18	11.54	SEC7-like [Macleaya cordata]	RecName: Full=ARF guanine-nucleotide exchange factor GNOM; AltName: Full=Pattern formation protein EMB30; AltName: Full=Protein EMBRYO DEFECTIVE 30; AltName: Full=Protein MIZU-KUSSEI2; AltName: Full=Protein VASCULAR NETWORK 7;
augustus_masked-VaccDscaff13-processed-gene-85.8	28.88	31.21	33	34.79	27.84	28.83	31.47	29.16	29.57	49.57	57.06	60.7	uncharacterized protein LOC105177526 [Sesamum indicum]	--
augustus_masked-VaccDscaff13-processed-gene-9.8	9.51	7.67	5.89	7.43	7.51	9.08	6.88	7.7	9.25	2.43	1.68	3.5	uncharacterized protein LOC111291840 isoform X1 [Durio zibethinus]	--
augustus_masked-VaccDscaff13-processed-gene-90.1	0.84	0.36	1.27	2.45	2.36	2.1	2.56	4.53	0.46	5.01	1.18	0.74	transcription factor BHLH036, partial [Vaccinium corymbosum]	RecName: Full=Transcription factor BIM2; AltName: Full=BES1-interacting Myc-like protein 2; AltName: Full=Basic helix-loop-helix protein 102; Short=AtbHLH102; Short=bHLH 102; AltName: Full=Transcription factor EN 125; AltName: Full=bHLH transcription factor bHLH102;
augustus_masked-VaccDscaff13-processed-gene-91.4	4.59	1.94	2.63	1.7	1.29	6.02	3.57	2.45	0.46	0	0	0.27	protein GLUTAMINE DUMPER 2-like [Cajanus cajan]	RecName: Full=Protein GLUTAMINE DUMPER 5;
augustus_masked-VaccDscaff13-processed-gene-91.5	11.84	6.63	10.44	12.49	11.64	5.08	19.89	16.14	17.34	1.14	0.58	1.18	PREDICTED: protein GLUTAMINE DUMPER 5 [Theobroma cacao]	RecName: Full=Protein GLUTAMINE DUMPER 5;
augustus_masked-VaccDscaff13-processed-gene-99.8	11.28	12.4	8.11	7.25	12.77	12.36	74.37	85.41	9.14	1.62	1.24	1.25	non-specific lipid-transfer protein type 2, partial [Olea europaea]	RecName: Full=Non-specific lipid-transfer protein 2 {ECO:0000303|PubMed:23913675}; AltName: Full=Allergen Api g 6.0101 {ECO:0000303|PubMed:23913675}; AltName: Allergen=Api g 6 {ECO:0000303|PubMed:23913675};
augustus_masked-VaccDscaff1312-processed-gene-0.0	0.95	0.62	0.75	1.37	0.59	0.64	1.38	1.23	0.82	0	0.17	0.34	PREDICTED: ankyrin repeat-containing protein At5g02620-like isoform X1 [Populus euphratica]	RecName: Full=Protein ACCELERATED CELL DEATH 6 {ECO:0000303|PubMed:10488236};
augustus_masked-VaccDscaff132-processed-gene-1.4	22	23.89	26.6	8.77	10.55	10.23	33.44	23.19	12.44	36.5	52.86	42.95	cilia- and flagella-associated protein 251-like [Hevea brasiliensis]	--
augustus_masked-VaccDscaff1335-processed-gene-0.1	10.9	8.74	7	11.37	9.29	9.12	10.33	11.55	9.36	4.32	3.53	3.92	hypothetical protein MANES_17G072100 [Manihot esculenta]	RecName: Full=Putative disease resistance RPP13-like protein 1;
augustus_masked-VaccDscaff1359-processed-gene-0.0	0.16	0.1	0.06	0.04	0	0	0.24	0.41	0.75	0.24	0.06	0.02	hypothetical protein POPTR_015G113600v3 [Populus trichocarpa]	--
augustus_masked-VaccDscaff136-processed-gene-0.12	8.66	5.98	5.17	1.25	2.46	1.15	2.97	6.5	2.33	0.25	0	0.39	non-specific lipid-transfer protein 2 [Nicotiana attenuata]	--
augustus_masked-VaccDscaff136-processed-gene-3.2	24.75	23.08	24.59	35.68	25.97	38.46	14.12	13.63	16.21	77.96	71.62	74.54	PREDICTED: CBL-interacting serine/threonine-protein kinase 6 [Ziziphus jujuba]	RecName: Full=CBL-interacting serine/threonine-protein kinase 6; EC=2.7.11.1; AltName: Full=SNF1-related kinase 3.14; AltName: Full=SOS2-like protein kinase PKS4; AltName: Full=SOS3-interacting protein 3;
augustus_masked-VaccDscaff137-processed-gene-1.9	0.7	1.18	0.57	0.87	0.59	0.46	1.09	1.51	0.33	0	0	0	Sulfate transporter, putative [Theobroma cacao]	RecName: Full=Molybdate transporter 1; AltName: Full=Sulfate transporter like protein 5.2;
augustus_masked-VaccDscaff137-processed-gene-3.7	0.58	1.07	0.55	1.03	1.57	0.93	0.91	1.4	2.14	2	1.62	1.83	Muniscin C-terminal mu homology domain-containing protein [Cynara cardunculus var. scolymus]	--
augustus_masked-VaccDscaff1377-processed-gene-0.0	0.13	0	0.04	0.11	0	0	0.09	0	0.04	1.97	1.84	1.55	PREDICTED: CSC1-like protein At3g21620 [Nicotiana tabacum]	RecName: Full=Calcium permeable stress-gated cation channel 1; Short=AtCSC1;
augustus_masked-VaccDscaff1377-processed-gene-0.1	1.13	0.98	1.64	0.76	0.72	0.88	1.2	1.63	1.77	1.3	1.51	1.15	PREDICTED: pentatricopeptide repeat-containing protein At3g53700, chloroplastic isoform X1 [Vitis vinifera]	RecName: Full=Pentatricopeptide repeat-containing protein At5g01110;
augustus_masked-VaccDscaff1386-processed-gene-0.0	2.42	3.21	1.87	3.84	3.16	1.86	1.9	1.91	2.97	0.96	0.66	1.43	PREDICTED: uncharacterized protein At5g39865 [Vitis vinifera]	RecName: Full=Uncharacterized protein At5g39865;
augustus_masked-VaccDscaff139-processed-gene-0.10	0.43	1.07	0.52	0.24	0.4	1.06	0.98	0.47	0.6	2.67	2.34	1.54	Pyrophosphate-dependent phosphofructokinase TP0108-type [Trema orientalis]	RecName: Full=ATP-dependent 6-phosphofructokinase 7 {ECO:0000255|HAMAP-Rule:MF_03186}; Short=ATP-PFK 7 {ECO:0000255|HAMAP-Rule:MF_03186}; Short=Phosphofructokinase 7 {ECO:0000255|HAMAP-Rule:MF_03186}; EC=2.7.1.11 {ECO:0000255|HAMAP-Rule:MF_03186}; AltName: Full=Phosphohexokinase 7 {ECO:0000255|HAMAP-Rule:MF_03186};
augustus_masked-VaccDscaff139-processed-gene-2.1	0.27	0	0.38	0.25	0.27	0	0.3	0.14	0	1.13	0.38	1.29	PREDICTED: mitogen-activated protein kinase kinase kinase 1 [Vitis vinifera]	--
augustus_masked-VaccDscaff139-processed-gene-2.2	0	0	0	0	0	0	0	0	0	0.38	0.31	0.28	L10-interacting MYB domain-containing protein-like [Prunus avium]	RecName: Full=L10-interacting MYB domain-containing protein {ECO:0000303|PubMed:25707794};
augustus_masked-VaccDscaff1393-processed-gene-0.0	24.36	21.74	18.25	7.42	9.98	9.81	18.09	17.18	27.65	62.44	62.01	66.07	hypothetical protein VITISV_038846 [Vitis vinifera]	RecName: Full=Basic secretory protease {ECO:0000303|PubMed:22773449}; EC=3.4.24.- {ECO:0000269|PubMed:22773449}; AltName: Full=Boswellia basic secretory protease {ECO:0000303|PubMed:22773449}; Short=BBSP {ECO:0000303|PubMed:22773449}; Flags: Fragments;
augustus_masked-VaccDscaff1393-processed-gene-0.1	0.93	0.7	1.28	0.36	0.59	0.99	0.64	1.2	0.7	2.19	1.36	1.75	PREDICTED: uncharacterized protein LOC105952114 [Erythranthe guttata]	RecName: Full=Basic secretory protease {ECO:0000303|PubMed:22773449}; EC=3.4.24.- {ECO:0000269|PubMed:22773449}; AltName: Full=Boswellia basic secretory protease {ECO:0000303|PubMed:22773449}; Short=BBSP {ECO:0000303|PubMed:22773449}; Flags: Fragments;
augustus_masked-VaccDscaff1395-processed-gene-0.2	0.57	0.06	0.42	0.36	1.2	0.11	0.12	0.81	0	0	0	0	hypothetical protein CICLE_v10009252mg [Citrus clementina]	RecName: Full=Ankyrin repeat-containing protein BDA1 {ECO:0000305}; AltName: Full=Protein BIAN DA 1 {ECO:0000303|PubMed:22740615};
augustus_masked-VaccDscaff1399-processed-gene-0.1	0.74	0.76	0.79	0.65	0.53	0.43	1.24	1.51	0.89	0.07	0.09	0.29	bel1-like homeodomain protein 3 [Quercus suber]	RecName: Full=BEL1-like homeodomain protein 6; Short=BEL1-like protein 6;
augustus_masked-VaccDscaff14-processed-gene-1.1	0	0	0.03	0.2	0.11	0.07	0.31	0.15	0	0.43	0.34	0.27	hypothetical protein MIMGU_mgv1a002226mg [Erythranthe guttata]	--
augustus_masked-VaccDscaff14-processed-gene-102.9	22.47	23.36	18.5	2.35	2.97	7.28	44.79	28.34	9.71	0	0	0	conserved hypothetical protein [Ricinus communis]	RecName: Full=S-protein homolog 3 {ECO:0000303|PubMed:10344198}; Flags: Precursor;
augustus_masked-VaccDscaff14-processed-gene-11.0	5.04	6.72	5.29	4.92	10.15	6.82	4.22	6.88	4.6	2.97	1.95	2.65	PREDICTED: glycine dehydrogenase (decarboxylating), mitochondrial [Nicotiana attenuata]	RecName: Full=Glycine dehydrogenase (decarboxylating), mitochondrial; EC=1.4.4.2; AltName: Full=Glycine cleavage system P protein; AltName: Full=Glycine decarboxylase; AltName: Full=Glycine dehydrogenase (aminomethyl-transferring); Flags: Precursor;
augustus_masked-VaccDscaff14-processed-gene-122.4	3.76	3.75	3.35	3.58	3.35	2.13	5.18	3.73	4.05	0.42	0.58	1.34	unnamed protein product [Coffea canephora]	RecName: Full=Cysteine-rich repeat secretory protein 60; AltName: Full=Plasmodesmata-located protein 7; Short=PDLP7; Flags: Precursor;
augustus_masked-VaccDscaff14-processed-gene-123.1	25.41	29.36	27.52	32.29	22.46	27.5	20.78	13.96	21.94	69.16	61.46	69.67	hypothetical protein CFP56_51121 [Quercus suber]	--
augustus_masked-VaccDscaff14-processed-gene-126.1	5.42	7.99	4.92	1.69	3.6	1.63	7.93	8.15	5.97	2.21	3.06	0.72	PREDICTED: pirin-like protein [Vitis vinifera]	RecName: Full=Pirin-like protein;
augustus_masked-VaccDscaff14-processed-gene-134.7	7.11	8.23	6.19	7.81	7.46	6.18	5.5	8.07	8.18	1.8	1.61	1.67	FT-interacting protein 1 [Sesamum indicum]	RecName: Full=FT-interacting protein 1 {ECO:0000303|PubMed:22529749};
augustus_masked-VaccDscaff14-processed-gene-143.5	1.98	1.23	0.63	0.99	0.77	0.55	2.08	1.12	1.25	0.26	0.09	0.53	PREDICTED: WAT1-related protein At1g44800-like isoform X1 [Daucus carota subsp. sativus]	RecName: Full=WAT1-related protein At4g08300;
augustus_masked-VaccDscaff14-processed-gene-144.5	3.58	2.52	2.78	3.86	5.61	5.93	1.05	0.73	2.89	1.45	2.15	2.11	ethylene-responsive transcription factor ERF014 [Herrania umbratica]	RecName: Full=Ethylene-responsive transcription factor ERF012; AltName: Full=Dehydration response element-binding protein 26 {ECO:0000303|PubMed:21069430};
augustus_masked-VaccDscaff14-processed-gene-148.2	0.71	1.61	1.13	2.3	1.37	0.62	1.49	1.96	1.61	0	0.31	0.36	CXE carboxylesterase [Actinidia deliciosa]	RecName: Full=Probable carboxylesterase 18; AltName: Full=AtCXE18; EC=3.1.1.1;
augustus_masked-VaccDscaff14-processed-gene-157.0	0.6	2.54	0.47	0.88	1.22	0.64	0.44	0.8	0.87	1.74	2.83	1.28	PREDICTED: probable L-type lectin-domain containing receptor kinase II.1 [Citrus sinensis]	RecName: Full=Probable receptor-like serine/threonine-protein kinase At5g57670; EC=2.7.11.1;
augustus_masked-VaccDscaff14-processed-gene-159.0	0.4	0.88	1.29	1.28	1.3	0.94	1.52	1.11	0.43	0.09	0.09	0.19	--	--
augustus_masked-VaccDscaff14-processed-gene-169.8	2.48	2.25	1.64	1.17	1.38	1.85	1.98	2.04	3.36	0.14	0.28	0.33	PREDICTED: probable carboxylesterase 18 [Fragaria vesca subsp. vesca]	RecName: Full=Probable carboxylesterase 18; AltName: Full=AtCXE18; EC=3.1.1.1;
augustus_masked-VaccDscaff14-processed-gene-171.5	3.89	3.66	4.21	2.27	2.98	3.35	3.4	3.26	3.33	1.42	1.58	1.36	hypothetical protein CQW23_26409 [Capsicum baccatum]	RecName: Full=Transcription termination factor MTERF6, chloroplastic/mitochondrial {ECO:0000305}; AltName: Full=Mitochondrial transcription termination factor 6 {ECO:0000303|PubMed:23087700}; AltName: Full=Protein PIGMENT DEFECTIVE 191 {ECO:0000305}; Flags: Precursor;
augustus_masked-VaccDscaff14-processed-gene-182.2	0.45	0.22	0.31	0.21	0	0.37	0.37	0.51	0.3	1.35	1.63	1.81	PREDICTED: uncharacterized protein LOC104222828 isoform X2 [Nicotiana sylvestris]	--
augustus_masked-VaccDscaff14-processed-gene-184.6	0.12	0.14	0.16	0.05	0.09	0	0.38	0.12	0.28	0.22	0.72	0.17	PREDICTED: uncharacterized protein LOC102625748 [Citrus sinensis]	RecName: Full=Aspartyl protease family protein 2 {ECO:0000305}; EC=3.4.23.- {ECO:0000305}; Flags: Precursor;
augustus_masked-VaccDscaff14-processed-gene-185.9	0.26	0.15	0	0.43	0	0	1.24	0.53	0	1.82	1.02	1.48	hypothetical protein AQUCO_04700093v1 [Aquilegia coerulea]	--
augustus_masked-VaccDscaff14-processed-gene-188.5	0.6	0	0.15	0.35	0.33	0.1	0.29	0.66	0.46	1.15	0.61	1.18	--	--
augustus_masked-VaccDscaff14-processed-gene-198.5	0.48	1.21	0.44	1.14	1.42	2.76	0.4	0.97	0.75	1.67	1.14	1.48	serine/threonine-protein kinase PBS1-like [Manihot esculenta]	RecName: Full=Serine/threonine-protein kinase PBS1 {ECO:0000303|PubMed:11359614}; EC=2.7.11.1 {ECO:0000269|PubMed:11359614}; AltName: Full=AvrPphB susceptible protein 1 {ECO:0000303|PubMed:11359614};
augustus_masked-VaccDscaff14-processed-gene-199.7	5.43	1.62	6.08	6.03	4.05	4.91	3.88	3.05	5.67	9.59	4.61	7.98	PREDICTED: transcription factor TCP20-like, partial [Juglans regia]	RecName: Full=Transcription factor TCP20;
augustus_masked-VaccDscaff14-processed-gene-200.5	0.5	0.05	0.09	0.14	0.1	0.28	0.82	0.15	0.32	0	0.05	0	PREDICTED: heavy metal-associated isoprenylated plant protein 8-like [Nicotiana attenuata]	RecName: Full=Heavy metal-associated isoprenylated plant protein 7 {ECO:0000303|PubMed:21072340, ECO:0000303|PubMed:23368984}; Short=AtHIP07 {ECO:0000303|PubMed:21072340, ECO:0000303|PubMed:23368984}; AltName: Full=Farnesylated protein 3 {ECO:0000303|PubMed:8837031}; Short=AtFP3 {ECO:0000303|PubMed:8837031}; Flags: Precursor;
augustus_masked-VaccDscaff14-processed-gene-201.0	8.11	2.84	7.64	9.68	8.32	10.02	6.92	9.06	5.35	13.91	12.59	11.7	PREDICTED: uncharacterized protein LOC104213568 [Nicotiana sylvestris]	--
augustus_masked-VaccDscaff14-processed-gene-207.12	23.51	26.21	25.95	31.66	34.26	25.4	21.31	23.91	25.15	54.17	57.13	54.94	PREDICTED: signal recognition particle subunit SRP72 [Vitis vinifera]	--
augustus_masked-VaccDscaff14-processed-gene-208.7	4.54	4.85	3.42	6.49	4.19	4.08	2.1	1.47	4.98	11.89	16.61	11.92	putative lipid-transfer protein dir1 [Quercus suber]	RecName: Full=Putative lipid-transfer protein DIR1; AltName: Full=Protein DEFECTIVE IN INDUCED RESISTANCE 1; Flags: Precursor;
augustus_masked-VaccDscaff14-processed-gene-208.8	1.3	0.63	0	0.59	0.97	0	0.35	0.33	0.69	55.75	86.67	74.86	putative lipid-transfer protein dir1 [Quercus suber]	RecName: Full=Putative lipid-transfer protein DIR1; AltName: Full=Protein DEFECTIVE IN INDUCED RESISTANCE 1; Flags: Precursor;
augustus_masked-VaccDscaff14-processed-gene-213.2	0	0	0	0	0	0.09	0.32	0.22	0	0	0	0	PREDICTED: protein terminal ear1 homolog [Nicotiana tabacum]	RecName: Full=Protein terminal ear1 homolog; AltName: Full=Protein LEAFY HEAD2; AltName: Full=Protein PLASTOCHRON2;
augustus_masked-VaccDscaff14-processed-gene-22.1	0.23	0.9	0.35	0.68	0.95	0.32	0.32	0.27	0.36	0.77	0.87	0.6	hypothetical protein LSAT_1X124601 [Lactuca sativa]	--
augustus_masked-VaccDscaff14-processed-gene-223.4	6.03	3.37	6.39	8.77	5.89	7.03	3.39	4.32	2.34	9.05	8.22	13.13	uncharacterized protein LOC110423376 [Herrania umbratica]	--
augustus_masked-VaccDscaff14-processed-gene-238.3	1.74	2.35	1.54	1.94	1.64	1.37	2.08	2.32	1.95	0.78	0.73	0.85	PREDICTED: beta-1,3-galactosyltransferase GALT1 [Vitis vinifera]	RecName: Full=Beta-1,3-galactosyltransferase GALT1 {ECO:0000305}; EC=2.4.1.- {ECO:0000269|PubMed:17630273}; AltName: Full=Beta-1,3-galactosyltransferase 15 {ECO:0000305}; AltName: Full=Galactosyltransferase 1 {ECO:0000303|PubMed:17630273};
augustus_masked-VaccDscaff14-processed-gene-239.2	0.07	0.06	0.18	0.18	0.07	0.16	0.8	0.61	0.46	0	0	0	PREDICTED: protein PHYTOCHROME KINASE SUBSTRATE 1-like isoform X1 [Juglans regia]	RecName: Full=Protein PHYTOCHROME KINASE SUBSTRATE 1;
augustus_masked-VaccDscaff14-processed-gene-241.6	9.54	11.15	10.97	6.5	5.85	10.26	31.2	15.4	16.67	4.23	1.56	1.78	hypothetical protein CFP56_42545 [Quercus suber]	--
augustus_masked-VaccDscaff14-processed-gene-242.3	5.86	2.87	5.02	5.5	3.51	4.32	1.77	2.25	3.99	5.22	4.81	5.66	PREDICTED: UDP-glycosyltransferase 89A2-like isoform X1 [Juglans regia]	RecName: Full=UDP-glycosyltransferase 89A2; EC=2.4.1.-;
augustus_masked-VaccDscaff14-processed-gene-242.8	0.3	0.44	0.34	1.03	1.49	1.36	0.32	0.45	0.08	1.55	1.57	1.56	PREDICTED: UDP-glycosyltransferase 89A2-like isoform X1 [Juglans regia]	RecName: Full=UDP-glycosyltransferase 89A2; EC=2.4.1.-;
augustus_masked-VaccDscaff14-processed-gene-243.4	1.11	1.24	1.26	1.76	1.41	0.4	1.58	1.59	2.18	0.35	0.68	0.53	hypothetical protein CDL15_Pgr024665 [Punica granatum]	RecName: Full=F-box/kelch-repeat protein At3g06240;
augustus_masked-VaccDscaff14-processed-gene-25.2	5.14	2.67	2.57	1.66	2.01	2.03	3.51	5.17	3.43	1.81	1.07	0.97	FBA_1 domain-containing protein [Cephalotus follicularis]	RecName: Full=Putative F-box protein At3g10430;
augustus_masked-VaccDscaff14-processed-gene-252.3	15.93	20.17	14.57	13.28	20.44	12.73	22.47	21.33	20.72	5.76	6.02	5.15	PREDICTED: uncharacterized protein LOC100267814 [Vitis vinifera]	--
augustus_masked-VaccDscaff14-processed-gene-253.3	0.32	0.62	0.58	0	0.36	0.04	0.93	0.91	1.11	0.04	0.25	0.21	PREDICTED: AP2/ERF and B3 domain-containing transcription factor RAV1-like [Juglans regia]	RecName: Full=AP2/ERF and B3 domain-containing transcription factor RAV1; AltName: Full=Ethylene-responsive transcription factor RAV1; AltName: Full=Protein RELATED TO ABI3/VP1 1;
augustus_masked-VaccDscaff14-processed-gene-256.10	0.12	0.53	0	0	0	0.11	0.13	0	0.19	1.68	2.05	3.63	PREDICTED: uncharacterized protein LOC104225578 [Nicotiana sylvestris]	--
augustus_masked-VaccDscaff14-processed-gene-260.1	0.77	0.66	1.21	1.83	1.23	1.27	0.89	0.92	0.72	0.29	0.34	0.09	hypothetical protein CICLE_v10016804mg [Citrus clementina]	--
augustus_masked-VaccDscaff14-processed-gene-262.7	9.22	7.31	11.21	7.92	8.76	5.6	5.6	5.31	4.17	1.43	0.48	0.98	PREDICTED: E3 ubiquitin-protein ligase RHA2A [Vitis vinifera]	RecName: Full=E3 ubiquitin-protein ligase RHA2A {ECO:0000305}; EC=2.3.2.27; AltName: Full=RING-H2 finger A2a {ECO:0000303|PubMed:9781696}; AltName: Full=RING-H2 zinc finger protein RHA2a {ECO:0000305}; AltName: Full=RING-type E3 ubiquitin transferase RHA2A {ECO:0000305};
augustus_masked-VaccDscaff14-processed-gene-264.4	12.51	10.61	12.45	36.46	25.11	28.62	67.04	52.86	31.93	3.09	2.96	7.17	PREDICTED: uncharacterized protein LOC105124599 [Populus euphratica]	--
augustus_masked-VaccDscaff14-processed-gene-265.3	0.91	1.05	0.56	1.73	1.01	0.73	0.55	1.19	0.32	0.4	0.06	0.32	PREDICTED: putative pentatricopeptide repeat-containing protein At5g52630 [Vitis vinifera]	RecName: Full=Putative pentatricopeptide repeat-containing protein At5g52630;
augustus_masked-VaccDscaff14-processed-gene-266.8	35.88	43.28	40.07	72.04	61.9	78.71	7.94	11.47	12.63	142.64	138.39	138.57	hypothetical protein POPTR_0005s21130g [Populus trichocarpa]	RecName: Full=Dof zinc finger protein DOF1.2; Short=AtDOF1.2;
augustus_masked-VaccDscaff14-processed-gene-27.3	0.69	0.41	0.14	1.12	0.22	0.07	0.43	0.35	0.26	0	0.02	0	PREDICTED: cadmium-induced protein AS8 isoform X4 [Daucus carota subsp. sativus]	RecName: Full=Cadmium-induced protein AS8;
augustus_masked-VaccDscaff14-processed-gene-271.1	0.12	0.13	0.31	0.18	0.15	0.09	0.2	0.32	0.16	0	0	0.01	LOW QUALITY PROTEIN: probable leucine-rich repeat receptor-like protein kinase At1g35710 [Durio zibethinus]	RecName: Full=Probable leucine-rich repeat receptor-like protein kinase At1g35710; EC=2.7.11.1; Flags: Precursor;
augustus_masked-VaccDscaff14-processed-gene-272.1	2.04	1.22	1.48	1.6	2	1.64	1.03	1.34	2.13	3.29	2.13	2.59	hypothetical protein CCACVL1_00398 [Corchorus capsularis]	--
augustus_masked-VaccDscaff14-processed-gene-284.0	0.35	0	0.42	0.94	0.69	0.64	0	0	0	2.96	6.77	3.26	hypothetical protein CCACVL1_01532 [Corchorus capsularis]	RecName: Full=bZIP transcription factor 53 {ECO:0000303|PubMed:11906833}; Short=AtbZIP53 {ECO:0000303|PubMed:11906833};
augustus_masked-VaccDscaff14-processed-gene-284.5	0.64	0.81	0.37	0.26	0.48	0.71	0.95	1.09	1.27	0.18	0.26	0	PREDICTED: F-box protein At3g07870-like [Erythranthe guttata]	RecName: Full=F-box protein At3g07870;
augustus_masked-VaccDscaff14-processed-gene-285.10	0.21	0.14	0.72	0.52	0.14	0	0.85	0.5	0.3	0.07	0	0	hypothetical protein POPTR_013G007900v3 [Populus trichocarpa]	--
augustus_masked-VaccDscaff14-processed-gene-287.5	19.92	20.88	19.29	22.21	21.18	18.82	20.55	27.21	22.57	1.88	1.43	1.67	hypothetical protein AQUCO_01600308v1 [Aquilegia coerulea]	RecName: Full=Chloroplast stem-loop binding protein of 41 kDa b, chloroplastic; Short=CSP41-b; AltName: Full=Heteroglycan-interacting protein 1.3; AltName: Full=Protein CHLOROPLAST RNA BINDING; AltName: Full=Protein Gb5f; Flags: Precursor;
augustus_masked-VaccDscaff14-processed-gene-288.10	0.28	0.73	0.52	0.59	1.08	0.45	0.47	0.47	0.56	1.05	0.71	0.8	PREDICTED: FACT complex subunit SPT16 [Vitis vinifera]	RecName: Full=FACT complex subunit SPT16; AltName: Full=Facilitates chromatin transcription complex subunit SPT16;
augustus_masked-VaccDscaff14-processed-gene-291.9	0.14	0	0	0.04	0	0.04	0	0	0.05	1.12	0.36	1.04	hypothetical protein CCACVL1_30086 [Corchorus capsularis]	RecName: Full=Serine/arginine-rich splicing factor SC35; Short=At-SC35; Short=AtSC35; AltName: Full=SC35-like splicing factor;
augustus_masked-VaccDscaff14-processed-gene-296.0	17.06	20.4	17.15	17.85	22.01	16.94	16.38	19.19	20.3	7.03	8.08	5.91	hypothetical protein POPTR_013G002200v3 [Populus trichocarpa]	RecName: Full=Aspartic proteinase A1; EC=3.4.23.-; Flags: Precursor;
augustus_masked-VaccDscaff14-processed-gene-296.2	4.45	2.06	9.14	2.27	0.71	1.99	3.85	3.58	0.75	0.33	0.17	0.67	hypothetical protein LSAT_9X85041 [Lactuca sativa]	--
augustus_masked-VaccDscaff14-processed-gene-296.7	0.82	1.33	0.68	1.4	1.45	1.09	0.83	1.66	1.23	1.95	2.35	2.04	hypothetical protein CICLE_v10018511mg [Citrus clementina]	--
augustus_masked-VaccDscaff14-processed-gene-301.2	10.88	7.87	14.86	8.17	4.71	5.26	4.22	3.26	1.67	12.5	23.69	16.06	PREDICTED: 22.0 kDa class IV heat shock protein-like [Capsicum annuum]	RecName: Full=22.0 kDa class IV heat shock protein; Flags: Precursor;
augustus_masked-VaccDscaff14-processed-gene-303.0	7.2	9.82	14.92	8.89	10.04	15.86	21.55	30.11	25.95	9.72	5.24	9.27	auxin response factor 1 [Prunus avium]	RecName: Full=Auxin response factor 1;
augustus_masked-VaccDscaff14-processed-gene-303.7	4.92	4.47	4.23	4.85	4.69	3.77	4.42	5.64	4.55	1.14	0.46	0.66	NB-ARC domain-containing disease resistance protein, putative isoform 1 [Theobroma cacao]	RecName: Full=Disease resistance protein At4g27190;
augustus_masked-VaccDscaff14-processed-gene-304.4	0	0	0	0	0	0	0	0	0	0.39	0.54	0.4	hypothetical protein SOVF_026910 [Spinacia oleracea]	--
augustus_masked-VaccDscaff14-processed-gene-309.0	1.31	0.83	1.73	1.82	0.97	1.43	1.91	0.34	1.09	4.29	3.08	5.43	unnamed protein product [Coffea canephora]	RecName: Full=Protein DMP5 {ECO:0000303|PubMed:20712629}; Short=AtDMP5 {ECO:0000303|PubMed:20712629};
augustus_masked-VaccDscaff14-processed-gene-313.4	1.47	1.78	0.87	2.4	1.94	2.26	5.58	5.13	3.4	0.53	1.03	0.55	mitogen-activated protein kinase kinase 9 [Quercus suber]	RecName: Full=Mitogen-activated protein kinase kinase 9; Short=AtMKK9; Short=MAP kinase kinase 9; EC=2.7.12.2;
augustus_masked-VaccDscaff14-processed-gene-321.9	0.11	0.34	0.16	0.03	0.04	0.1	0.27	0	0	0.49	0.07	0.7	WAT1-related protein At1g25270-like [Sesamum indicum]	RecName: Full=WAT1-related protein At1g68170;
augustus_masked-VaccDscaff14-processed-gene-326.5	8.37	9.75	11.86	5.77	7.1	6.65	10.73	10.68	7.67	0.98	1.2	1.67	PREDICTED: protein EXORDIUM-like 2 [Nicotiana sylvestris]	RecName: Full=Protein EXORDIUM-like 2; Flags: Precursor;
augustus_masked-VaccDscaff14-processed-gene-327.6	0	0	0	0.87	0	0	1.03	0.32	0	2.04	0	1.05	--	--
augustus_masked-VaccDscaff14-processed-gene-329.0	6.53	7.02	5.6	3.05	5.11	3.25	5.74	4.6	5.14	8.17	6.38	9.45	protein DMR6-LIKE OXYGENASE 2 [Prunus persica]	RecName: Full=Protein DMR6-LIKE OXYGENASE 2 {ECO:0000303|PubMed:25376907}; EC=1.14.11.- {ECO:0000255|PROSITE-ProRule:PRU00805}; AltName: Full=2-oxoglutarate (2OG)-Fe(II) oxygenase-like protein DLO2 {ECO:0000303|PubMed:25376907}; AltName: Full=Salicylate 3-hydroxylase DLO2 {ECO:0000305}; Short=S3H DLO2 {ECO:0000305}; Short=SA 3-hydroxylase DLO2 {ECO:0000305}; Short=Salicylic acid 3-hydroxylase DLO…
augustus_masked-VaccDscaff14-processed-gene-329.5	10.43	13.07	17.84	8.85	9.92	6.63	27.96	17.17	18.6	0.65	0.22	0	--	--
augustus_masked-VaccDscaff14-processed-gene-33.5	1.71	1.7	3.85	3.21	2.08	2.47	2.14	4.31	3.36	0.22	0.53	0.74	tetratricopeptide repeat-like superfamily protein [Camellia sinensis var. sinensis]	RecName: Full=Pentatricopeptide repeat-containing protein At1g31920;
augustus_masked-VaccDscaff14-processed-gene-332.5	0.79	1.35	0.74	1.27	1.84	1.49	1.6	1.5	1.4	1.67	2.04	1.33	putative disease resistance protein [Quercus suber]	RecName: Full=Disease resistance protein At4g27190;
augustus_masked-VaccDscaff14-processed-gene-336.20	0.07	0.16	0.13	0	0.05	0.17	0.23	0.05	0	1.01	0.65	0.62	Concanavalin A-like lectin protein kinase family protein [Theobroma cacao]	RecName: Full=L-type lectin-domain containing receptor kinase IX.1 {ECO:0000303|PubMed:19773388}; Short=LecRK-IX.1 {ECO:0000303|PubMed:19773388}; EC=2.7.11.1 {ECO:0000255|PROSITE-ProRule:PRU00159}; Flags: Precursor;
augustus_masked-VaccDscaff14-processed-gene-341.10	3.21	5.09	4.58	0	0.36	0.67	3.09	1.62	2.46	0.16	0	0.51	PREDICTED: pathogenesis-related leaf protein 6 [Vitis vinifera]	RecName: Full=Basic form of pathogenesis-related protein 1; Short=PRP 1; Flags: Precursor;
augustus_masked-VaccDscaff14-processed-gene-341.3	10.3	7.07	6.27	0.09	0.96	0.99	3.44	4.45	8.77	3.8	3.32	1.72	pathogenesis-related protein PR-1 type-like [Spinacia oleracea]	RecName: Full=Pathogenesis-related leaf protein 4; Short=P4; Flags: Precursor;
augustus_masked-VaccDscaff14-processed-gene-341.7	3.97	2.97	2.64	0	0.39	0.18	1.72	0.2	0.84	18.2	21.07	11.69	PREDICTED: pathogenesis-related protein 1-like [Tarenaya hassleriana]	RecName: Full=Pathogenesis-related protein 1A; Short=PR-1A; Flags: Precursor;
augustus_masked-VaccDscaff14-processed-gene-342.1	2.63	1.95	0.93	0.55	0.3	0.38	1.64	1.63	1.07	0.09	0	0.19	pathogenesis-related leaf protein 6-like [Olea europaea var. sylvestris]	RecName: Full=Basic form of pathogenesis-related protein 1; Short=PRP 1; Flags: Precursor;
augustus_masked-VaccDscaff14-processed-gene-345.7	6.7	6.24	6.68	3.95	4.99	5.45	7.85	8.91	9.88	0.31	0.14	0.18	PREDICTED: cytochrome P450 71A1-like [Vitis vinifera]	RecName: Full=Cytochrome P450 71A1; EC=1.14.-.-; AltName: Full=ARP-2; AltName: Full=CYPLXXIA1;
augustus_masked-VaccDscaff14-processed-gene-348.9	1.35	0.98	2.11	1.23	0.74	1.58	1.02	0.34	1.36	8.38	11.66	11.92	PREDICTED: zinc finger protein ZAT10 [Nelumbo nucifera]	RecName: Full=Zinc finger protein ZAT10; AltName: Full=Salt-tolerance zinc finger;
augustus_masked-VaccDscaff14-processed-gene-350.3	0.28	0.09	0.09	0.09	0.21	0.04	0.25	0.17	0.32	0	0	0	unnamed protein product [Coffea canephora]	--
augustus_masked-VaccDscaff14-processed-gene-352.4	2.99	1.85	2.57	6.2	4.82	6.12	2.07	3.22	3.27	0.51	0.52	0.61	hypothetical protein CDL12_21536 [Handroanthus impetiginosus]	--
augustus_masked-VaccDscaff14-processed-gene-352.7	3.27	1.85	2.69	2.98	6.02	4.81	1.77	2.58	1.28	0.25	0.17	0.26	hypothetical protein CDL12_21536 [Handroanthus impetiginosus]	--
augustus_masked-VaccDscaff14-processed-gene-353.9	0.14	0.14	0.6	0	0	0.13	0	0.22	0.92	1.19	1.21	1.5	PREDICTED: uncharacterized protein LOC105952114 [Erythranthe guttata]	RecName: Full=Basic secretory protease {ECO:0000303|PubMed:22773449}; EC=3.4.24.- {ECO:0000269|PubMed:22773449}; AltName: Full=Boswellia basic secretory protease {ECO:0000303|PubMed:22773449}; Short=BBSP {ECO:0000303|PubMed:22773449}; Flags: Fragments;
augustus_masked-VaccDscaff14-processed-gene-357.8	3.34	3.54	2.71	2.87	2.04	3.63	2.42	3.48	1.54	1.08	0.4	0.82	U-box domain-containing protein 26-like [Olea europaea var. sylvestris]	RecName: Full=U-box domain-containing protein 26; EC=2.3.2.27; AltName: Full=Plant U-box protein 26; AltName: Full=RING-type E3 ubiquitin transferase PUB26 {ECO:0000305};
augustus_masked-VaccDscaff14-processed-gene-359.1	1.29	1.51	0.37	3.15	3.18	1.27	2.79	2.94	2.73	0	0	0	ethylene-responsive transcription factor ERF 109-like protein [Paeonia lactiflora]	RecName: Full=Ethylene-responsive transcription factor ERF109;
augustus_masked-VaccDscaff14-processed-gene-36.4	0.25	0.53	0.08	0.3	0.38	0.8	1.37	1.44	1.31	0.1	0	0	PREDICTED: rust resistance kinase Lr10-like [Vitis vinifera]	RecName: Full=Rust resistance kinase Lr10 {ECO:0000312|EMBL:AAC49629.1}; EC=2.7.11.1; AltName: Full=Probable receptor-like serine/threonine-protein kinase LRK10; Flags: Precursor;
augustus_masked-VaccDscaff14-processed-gene-361.1	0.49	0.38	0.73	0.2	0.13	0.33	0.29	0.18	1.78	1.22	1.69	1.21	putative carboxylesterase 7 [Quercus suber]	RecName: Full=Probable carboxylesterase 2; AltName: Full=AtCXE2; EC=3.1.1.1;
augustus_masked-VaccDscaff14-processed-gene-364.4	13.47	10.98	18.36	6.66	5.18	8.07	26.44	14.72	5.1	30.03	25.48	42.3	hypothetical protein glysoja_031607 [Glycine soja]	--
augustus_masked-VaccDscaff14-processed-gene-364.5	4.7	5.64	5.18	4.28	2.06	4.21	11.19	5.3	1.4	12.6	9.47	17.03	hypothetical protein CICLE_v10029756mg [Citrus clementina]	--
augustus_masked-VaccDscaff14-processed-gene-364.8	7.8	4.78	9.95	3.12	2.84	10.28	2.88	9.57	2.62	10.13	10.11	12.92	zinc finger protein [Macleaya cordata]	--
augustus_masked-VaccDscaff14-processed-gene-365.8	0.28	1.77	1.53	0.66	0.5	0.57	1.98	1.67	1.88	1.17	3.1	2.82	putative carboxylesterase 7 [Quercus suber]	RecName: Full=Probable carboxylesterase 2; AltName: Full=AtCXE2; EC=3.1.1.1;
augustus_masked-VaccDscaff14-processed-gene-369.5	2.01	1.84	1.37	2.06	1.35	2.54	2.51	1.94	1.58	0.61	0.8	0.62	hypothetical protein TSUD_355960 [Trifolium subterraneum]	RecName: Full=Mitochondrial-processing peptidase subunit alpha; EC=3.4.24.64; AltName: Full=Alpha-MPP; AltName: Full=Ubiquinol-cytochrome-c reductase subunit II; EC=1.10.2.2; Flags: Precursor;
augustus_masked-VaccDscaff14-processed-gene-37.5	6.33	5.76	5.1	4.27	5.06	4.94	5.85	7.04	5.95	2.92	2.39	2.35	PREDICTED: LOW QUALITY PROTEIN: disease resistance protein RGA2 [Ricinus communis]	RecName: Full=Disease resistance protein RGA2; AltName: Full=Blight resistance protein RPI; AltName: Full=RGA2-blb;
augustus_masked-VaccDscaff14-processed-gene-372.3	2.23	2.73	3.29	2.87	1.62	0.91	2.65	1.97	3.28	0.4	0	0.87	PREDICTED: F-box protein At5g65850-like [Vitis vinifera]	RecName: Full=F-box/LRR-repeat protein At2g43260;
augustus_masked-VaccDscaff14-processed-gene-374.3	1.28	1.4	1.48	1.47	1.1	1.2	0.97	1.27	1.17	0.04	0.19	0.06	S-adenosylmethionine synthetase 2 [Theobroma cacao]	RecName: Full=S-adenosylmethionine synthase 2; Short=AdoMet synthase 2; EC=2.5.1.6 {ECO:0000250|UniProtKB:Q96551}; AltName: Full=Methionine adenosyltransferase 2; Short=MAT 2;
augustus_masked-VaccDscaff14-processed-gene-376.3	0.65	0.98	0.67	0.45	0.76	0.64	0.87	0.95	0.45	0.11	0.13	0.2	unnamed protein product [Coffea canephora]	RecName: Full=Probable receptor-like protein kinase At4g39110; EC=2.7.11.-; Flags: Precursor;
augustus_masked-VaccDscaff14-processed-gene-377.4	9.86	14.85	11.87	13.69	17.44	15.14	10.2	14.57	10.84	21.92	19.7	18.45	coatomer subunit alpha-1 [Jatropha curcas]	RecName: Full=Coatomer subunit alpha-2; AltName: Full=Alpha-coat protein 2; Short=Alpha-COP 2;
augustus_masked-VaccDscaff14-processed-gene-379.2	3.42	3.49	3.64	3.08	3.14	2.04	2.56	2.55	3.83	0.95	1.06	0.68	subtilisin-like protease sbt3.6 [Quercus suber]	RecName: Full=Subtilisin-like protease SBT3.6 {ECO:0000303|PubMed:16193095}; EC=3.4.21.- {ECO:0000255|PROSITE-ProRule:PRU10082}; AltName: Full=Subtilase subfamily 3 member 6 {ECO:0000303|PubMed:16193095}; Short=AtSBT3.6 {ECO:0000303|PubMed:16193095}; Flags: Precursor;
augustus_masked-VaccDscaff14-processed-gene-380.8	9.2	11.01	7.26	13.01	13.57	10.78	7.31	8.88	6.26	24.27	28.82	28.71	arginine decarboxylase [Sesamum indicum]	RecName: Full=Arginine decarboxylase; Short=ADC; Short=ARGDC; EC=4.1.1.19;
augustus_masked-VaccDscaff14-processed-gene-381.6	3.2	3.81	2.84	3.74	4.35	2.67	3.93	3.65	3.91	8.46	9.41	8.21	Pribosyltran domain-containing protein/GATase_7 domain-containing protein [Cephalotus follicularis]	RecName: Full=Amidophosphoribosyltransferase 1, chloroplastic; Short=AtATase1; Short=PRPP1; EC=2.4.2.14; AltName: Full=Glutamine phosphoribosylpyrophosphate amidotransferase 1; Short=AtGPRAT1; Flags: Precursor;
augustus_masked-VaccDscaff14-processed-gene-382.6	7.45	7.79	7.73	12.79	6.93	7.74	5.55	9.58	3.49	3.92	2.96	3.45	hypothetical protein CFOL_v3_34892 [Cephalotus follicularis]	--
augustus_masked-VaccDscaff14-processed-gene-383.2	606.87	572.94	640.93	578.66	505.24	605.77	678.68	558.17	687.6	174.48	181.95	224.37	peptidyl-prolyl cis-trans isomerase [Dendrobium catenatum]	RecName: Full=Peptidyl-prolyl cis-trans isomerase; Short=PPIase; EC=5.2.1.8; AltName: Full=Cyclophilin; AltName: Full=Cyclosporin A-binding protein; AltName: Full=Rotamase;
augustus_masked-VaccDscaff14-processed-gene-389.3	10.27	8.65	8.64	11.02	12.9	9.93	8.34	10.5	10.34	4.5	3.77	3.42	Ankyrin repeat-containing protein [Cynara cardunculus var. scolymus]	RecName: Full=Signal recognition particle 43 kDa protein, chloroplastic; AltName: Full=Chromo protein SRP43; Short=CpSRP43; Flags: Precursor;
augustus_masked-VaccDscaff14-processed-gene-392.0	5.78	4.97	4.72	8.6	5.71	7.82	3.06	3.94	3.58	2.09	1.65	1.51	--	--
augustus_masked-VaccDscaff14-processed-gene-42.4	1.83	1.77	1.47	1.82	2.25	1.49	2.21	1.68	1.92	0.86	0.79	0.71	PREDICTED: homeobox-leucine zipper protein ROC3 [Vitis vinifera]	RecName: Full=Homeobox-leucine zipper protein ROC3; AltName: Full=GLABR 2-like homeobox protein 3; AltName: Full=HD-ZIP protein ROC3; AltName: Full=Homeodomain transcription factor ROC3; AltName: Full=Protein RICE OUTERMOST CELL-SPECIFIC 3;
augustus_masked-VaccDscaff14-processed-gene-5.3	0	0	0	0.05	0	0	0.06	0.59	0.25	0.59	0.16	1.05	Dynamin-2B [Capsicum baccatum]	RecName: Full=Dynamin-2B; EC=3.6.5.5; AltName: Full=Dynamin-like protein 3; AltName: Full=Dynamin-related protein 2B;
augustus_masked-VaccDscaff14-processed-gene-5.4	1.32	2.42	3.38	1.44	1.57	0.78	3.99	6.31	3.21	1.53	1.55	2.65	hypothetical protein VITISV_036981 [Vitis vinifera]	RecName: Full=Zinc finger CCCH domain-containing protein 49; Short=AtC3H49;
augustus_masked-VaccDscaff14-processed-gene-50.7	0.08	0	0.14	0	0.23	0.07	0.17	0.55	0.66	5.29	4.43	5.14	abscisic acid receptor pyr1 [Quercus suber]	RecName: Full=Abscisic acid receptor PYR1; AltName: Full=ABI1-binding protein 6; AltName: Full=Protein PYRABACTIN RESISTANCE 1; AltName: Full=Regulatory components of ABA receptor 11;
augustus_masked-VaccDscaff14-processed-gene-55.7	0.26	0.45	0.29	0.57	0.88	0.92	0.28	0.11	0.44	0	0.05	0	PREDICTED: acetyl-CoA-benzylalcohol acetyltransferase-like [Daucus carota subsp. sativus]	RecName: Full=Acetyl-CoA-benzylalcohol acetyltransferase; Short=CbBEAT-2; EC=2.3.1.224;
augustus_masked-VaccDscaff14-processed-gene-59.2	0.03	0.05	0.04	0.1	0.07	0.06	0.19	0.23	0.15	0.03	0.05	0	PREDICTED: putative disease resistance RPP13-like protein 1 isoform X2 [Vitis vinifera]	RecName: Full=Putative disease resistance RPP13-like protein 1;
augustus_masked-VaccDscaff14-processed-gene-61.5	2.43	1.7	1.87	1.69	1	2.36	2.65	2.05	2.19	0.81	1.13	0.66	PREDICTED: uncharacterized protein LOC104877757 isoform X1 [Vitis vinifera]	--
augustus_masked-VaccDscaff14-processed-gene-65.3	0	0.1	0.44	0.19	0.2	0.43	0.06	0.28	0.51	1.24	0.52	1.54	beta-amylase [Vaccinium corymbosum]	RecName: Full=Beta-amylase 3, chloroplastic; EC=3.2.1.2; AltName: Full=1,4-alpha-D-glucan maltohydrolase; AltName: Full=Beta-amylase 8; AltName: Full=Chloroplast beta-amylase; Short=CT-BMY; Flags: Precursor;
augustus_masked-VaccDscaff14-processed-gene-69.6	10.76	5.31	7.61	8.37	4.69	4.91	8.73	8.79	4.63	0.62	0.84	0	--	--
augustus_masked-VaccDscaff14-processed-gene-69.7	4.71	6.61	5.35	3.37	7.48	7.62	4.73	5.41	3.21	13.37	12.22	10.15	PREDICTED: chitin-binding lectin 1 [Vitis vinifera]	--
augustus_masked-VaccDscaff14-processed-gene-7.2	0.5	0.38	0.55	0.41	0.35	0.51	0.54	0.65	0.42	1.14	1.11	1.12	STOREKEEPER protein-like [Hevea brasiliensis]	RecName: Full=STOREKEEPER protein {ECO:0000303|PubMed:12028578};
augustus_masked-VaccDscaff14-processed-gene-70.8	1.91	1.36	0.74	1.1	0.8	0.65	2.28	0.61	2.87	5.07	4.96	2.08	--	--
augustus_masked-VaccDscaff14-processed-gene-75.3	0.89	0	0.45	0	0	0	0.05	0	0	0	0	0	hypothetical protein LSAT_6X61500 [Lactuca sativa]	RecName: Full=F-box protein At3g07870;
augustus_masked-VaccDscaff14-processed-gene-75.5	1.28	0.95	1.09	0.81	1.08	1.56	1.6	1.88	0.73	79.96	119.15	59.12	--	--
augustus_masked-VaccDscaff14-processed-gene-75.8	0.94	0.23	0.65	0.43	1.64	0.22	1.4	0.47	0.75	0	0	0	PREDICTED: protein RALF-like 24 [Daucus carota subsp. sativus]	RecName: Full=Protein RALF-like 31; Flags: Precursor;
augustus_masked-VaccDscaff14-processed-gene-78.4	1.27	0	1.35	0.18	0.29	0.55	0.64	0.2	0.21	40.55	49.22	23.56	--	--
augustus_masked-VaccDscaff14-processed-gene-78.5	63.37	65.16	65.44	55.83	61.58	44.63	39.88	38.07	35.37	197.89	304.7	168.09	--	--
augustus_masked-VaccDscaff14-processed-gene-92.4	81.23	95.92	79.21	87.36	118.87	93.71	79.12	88.74	98.04	20.23	23.26	22.92	Calcium-dependent calmodulin-binding protein [Parasponia andersonii]	RecName: Full=Delta(24)-sterol reductase; EC=1.3.1.72; AltName: Full=Cell elongation protein diminuto;
augustus_masked-VaccDscaff14-processed-gene-93.2	0.98	0.94	1.01	2.3	1.66	1.82	0.09	0	0.09	62.41	60.55	71.51	AP2/ERF domain-containing transcription factor, putative [Theobroma cacao]	RecName: Full=Ethylene-responsive transcription factor ERF062;
augustus_masked-VaccDscaff14-processed-gene-99.2	0.21	0	0.19	0.32	0.21	0.13	0	0	0	0.39	0.13	0.5	Exostosin domain-containing protein [Cephalotus follicularis]	RecName: Full=Probable xyloglucan galactosyltransferase GT14 {ECO:0000305}; EC=2.4.1.- {ECO:0000305}; AltName: Full=Glycosyltransferase 14 {ECO:0000303|PubMed:15020758}; Short=AtGT14 {ECO:0000303|PubMed:15020758};
augustus_masked-VaccDscaff140-processed-gene-1.10	1.07	0.86	1.05	1.44	0.78	0.9	1.25	0.97	1.66	0.46	0.43	0.37	putative alcohol dehydrogenase superfamily, zinc-type [Helianthus annuus]	RecName: Full=Alcohol dehydrogenase; EC=1.1.1.1 {ECO:0000250|UniProtKB:P06525};
augustus_masked-VaccDscaff1410-processed-gene-0.0	20.55	8.2	12	7.33	26.33	23.51	8.71	10.19	5.94	7.12	7.7	8.4	hypothetical protein CICLE_v10011756mg [Citrus clementina]	RecName: Full=Eukaryotic translation initiation factor 5; Short=eIF-5;
augustus_masked-VaccDscaff1414-processed-gene-0.1	37.32	41.93	33.89	37.13	52.68	39.4	38.09	47.62	41.26	7.84	7.45	6.24	RNA polymerase IV second largest subunit, partial [Rhododendron macrophyllum]	RecName: Full=DNA-directed RNA polymerases IV and V subunit 2; EC=2.7.7.6; AltName: Full=DNA-directed RNA polymerase D subunit 2a; Short=AtNRPD2a; Short=Nuclear RNA polymerase D 2a; AltName: Full=Nuclear RNA polymerase E 2; AltName: Full=Protein DEFECTIVE IN MERISTEM SILENCING 2; AltName: Full=Protein DEFECTIVE IN RNA-DIRECTED DNA METHYLATION 2; AltName: Full=RNA polymerase IV subunit 2a; Short=P…
augustus_masked-VaccDscaff1430-processed-gene-0.0	0.28	0.48	0.51	0.11	0	0.87	0.27	0.56	0.43	1.54	1.54	2.61	PREDICTED: DExH-box ATP-dependent RNA helicase DExH5, mitochondrial isoform X2 [Ricinus communis]	RecName: Full=DExH-box ATP-dependent RNA helicase DExH5, mitochondrial {ECO:0000305}; EC=3.6.4.13 {ECO:0000305}; Flags: Precursor;
augustus_masked-VaccDscaff1434-processed-gene-0.1	7.34	6.4	7.26	7.52	5.13	7.48	6.59	5.36	5	3.36	3.03	2.53	PREDICTED: protein ABIL1-like isoform X2 [Vigna angularis]	RecName: Full=Protein ABIL1; AltName: Full=Abl interactor-like protein 1; Short=AtABIL1;
augustus_masked-VaccDscaff144-processed-gene-0.3	0.68	1.31	1.5	0.41	0.67	0.63	0.61	0.68	0.42	2.23	2.42	2.55	PREDICTED: uncharacterized protein LOC104222828 isoform X1 [Nicotiana sylvestris]	--
augustus_masked-VaccDscaff144-processed-gene-2.13	0.86	0.19	0.48	0.66	0.26	0.74	0.36	0.93	0.91	0.12	0	0	unnamed protein product, partial [Vitis vinifera]	RecName: Full=Putative late blight resistance protein homolog R1A-3;
augustus_masked-VaccDscaff145-processed-gene-1.0	9.84	8.02	7.07	10.26	8.74	7.51	11.93	12.4	11.18	3.05	3.43	2.24	PREDICTED: pollen-specific leucine-rich repeat extensin-like protein 2 [Solanum tuberosum]	--
augustus_masked-VaccDscaff145-processed-gene-2.15	5.35	4.6	3.41	5.82	2.37	6.38	0	0.6	1.1	355.56	400.52	450.43	PREDICTED: uncharacterized protein LOC8282528 [Ricinus communis]	--
augustus_masked-VaccDscaff146-processed-gene-0.4	2.87	3.7	1.9	3.91	4.45	3.35	1.12	2.24	3.2	5.05	5.78	6.05	PREDICTED: putative clathrin assembly protein At2g25430 [Theobroma cacao]	RecName: Full=Probable clathrin assembly protein At4g32285;
augustus_masked-VaccDscaff1475-processed-gene-0.0	7.48	7.58	9.71	31.33	25.51	31.26	5.84	7.6	7.09	231.16	240.09	265.81	PREDICTED: homeobox-leucine zipper protein ATHB-12 [Vitis vinifera]	RecName: Full=Homeobox-leucine zipper protein ATHB-7; AltName: Full=HD-ZIP protein ATHB-7; AltName: Full=Homeodomain transcription factor ATHB-7;
augustus_masked-VaccDscaff15-processed-gene-112.6	1	1.88	2.65	0.23	0	0.58	2.37	3.47	1.99	0.06	0	0	hypothetical protein EUGRSUZ_D00321 [Eucalyptus grandis]	RecName: Full=Chlorophyll a-b binding protein 21, chloroplastic; AltName: Full=LHCII type I CAB-21; Short=LHCP; Flags: Precursor;
augustus_masked-VaccDscaff15-processed-gene-116.1	0	0	0.26	0	0.11	0.16	0.37	0.52	0.42	0	0.05	0	PREDICTED: uncharacterized protein LOC105959686 [Erythranthe guttata]	--
augustus_masked-VaccDscaff15-processed-gene-120.4	7.17	7.63	7.98	15.66	14.19	15.41	2.31	1.77	1.73	6.41	6.76	7.15	PREDICTED: GDSL esterase/lipase At5g45670 [Vitis vinifera]	RecName: Full=GDSL esterase/lipase At1g29670; EC=3.1.1.-; AltName: Full=Extracellular lipase At1g29670; Flags: Precursor;
augustus_masked-VaccDscaff15-processed-gene-133.6	0.03	0.13	0.08	0.08	0	0.06	0.14	0	0	0.33	0.56	0.77	PREDICTED: uncharacterized protein LOC105951683 [Erythranthe guttata]	--
augustus_masked-VaccDscaff15-processed-gene-138.5	0.98	0.65	0.41	0.65	0.31	0.17	1.45	0.54	1.28	0	0	0	unnamed protein product [Coffea canephora]	RecName: Full=Squamosa promoter-binding protein 1;
augustus_masked-VaccDscaff15-processed-gene-142.5	18.9	23.21	17.49	20.3	23.64	24.51	19.18	16.16	12.08	36.73	38.13	37.75	PREDICTED: E3 ubiquitin-protein ligase RMA1H1 [Vitis vinifera]	RecName: Full=E3 ubiquitin-protein ligase RMA1H1; EC=2.3.2.27; AltName: Full=Protein RING membrane-anchor 1 homolog 1; AltName: Full=RING-type E3 ubiquitin transferase RMA1H1 {ECO:0000305};
augustus_masked-VaccDscaff15-processed-gene-162.0	0.64	0.73	0.96	0.34	0.32	0.98	0.75	1.14	0.8	0.32	0	0.22	PREDICTED: uncharacterized protein LOC100261837 [Vitis vinifera]	--
augustus_masked-VaccDscaff15-processed-gene-166.2	4.58	0.82	1.12	1.74	1.84	1.16	1.78	3.17	1.02	0.37	0.11	0.32	PREDICTED: G-type lectin S-receptor-like serine/threonine-protein kinase At1g11300 [Vitis vinifera]	RecName: Full=G-type lectin S-receptor-like serine/threonine-protein kinase At1g11330; EC=2.7.11.1; Flags: Precursor;
augustus_masked-VaccDscaff15-processed-gene-168.2	1.56	1.66	1.39	1.33	1.57	0.54	1.18	2.12	1.61	0.21	0.11	0.25	hypothetical protein LSAT_1X124601 [Lactuca sativa]	--
augustus_masked-VaccDscaff15-processed-gene-168.9	0.07	0.11	0.08	0.24	0.29	0	0.14	0.31	0.16	0	0	0	PREDICTED: uncharacterized protein LOC108196613 [Daucus carota subsp. sativus]	--
augustus_masked-VaccDscaff15-processed-gene-177.2	24.54	20.73	26.17	21.95	27.52	24.32	19.37	27.13	19.92	59.45	44.31	45.67	--	--
augustus_masked-VaccDscaff15-processed-gene-18.0	6.46	3.12	3.89	4.78	3.42	9.04	1.75	3.45	3.21	7.23	6.97	15.43	hypothetical protein LSAT_2X58201 [Lactuca sativa]	--
augustus_masked-VaccDscaff15-processed-gene-19.6	1.06	0.41	0.56	1.16	0.39	2.41	0.66	1.38	1.93	0.11	0.08	0.11	mitochondrial dicarboxylate/tricarboxylate transporter DTC [Dorcoceras hygrometricum]	RecName: Full=Mitochondrial dicarboxylate/tricarboxylate transporter DTC; AltName: Full=Dicarboxylate/tricarboxylate carrier;
augustus_masked-VaccDscaff15-processed-gene-192.0	4.33	4.93	6	4.86	4.46	5.92	4.32	5.57	4.84	7.99	9.06	9.21	probable dolichyl-diphosphooligosaccharide--protein glycosyltransferase subunit 3B [Durio zibethinus]	RecName: Full=Probable dolichyl-diphosphooligosaccharide--protein glycosyltransferase subunit 3B; Flags: Precursor;
augustus_masked-VaccDscaff15-processed-gene-193.3	0.43	0.34	0.13	0.39	0.78	0.13	1.08	1	0.98	0	0	0.13	unknown [Populus trichocarpa]	--
augustus_masked-VaccDscaff15-processed-gene-196.6	64.07	55.09	52.35	49.69	44.3	37.03	73.4	68.59	89.17	12.13	13.3	10.34	PREDICTED: uncharacterized protein LOC109242030 [Nicotiana attenuata]	--
augustus_masked-VaccDscaff15-processed-gene-197.3	1.65	1.51	1.35	1.14	1.02	0.96	1.35	1.3	1.23	0.08	0	0	ATP synthase gamma chain, chloroplastic [Cucurbita maxima]	RecName: Full=ATP synthase gamma chain 1, chloroplastic; AltName: Full=F-ATPase gamma subunit 1; Flags: Precursor;
augustus_masked-VaccDscaff15-processed-gene-2.0	24.8	36.76	25.95	12.78	12.31	7.18	125.53	45.06	73.83	9.68	8.95	7.96	hypothetical protein LR48_Vigan02g094600 [Vigna angularis]	--
augustus_masked-VaccDscaff15-processed-gene-200.1	4.96	4.65	3.31	2.8	3.26	5.97	4.32	3.97	2.24	6.8	6.06	6.26	probable dolichyl-diphosphooligosaccharide--protein glycosyltransferase subunit 3B [Durio zibethinus]	RecName: Full=Probable dolichyl-diphosphooligosaccharide--protein glycosyltransferase subunit 3B; Flags: Precursor;
augustus_masked-VaccDscaff15-processed-gene-205.3	0	0	0.07	0	0	0	0.17	0.15	0	0.14	1.35	0.36	uncharacterized protein LOC111389581 [Olea europaea var. sylvestris]	RecName: Full=Probable E3 ubiquitin-protein ligase LUL4; EC=2.3.2.27; AltName: Full=Probable RING-type E3 ubiquitin transferase LUL4 {ECO:0000305}; AltName: Full=Protein LOG2-LIKE UBIQUITIN LIGASE 4; AltName: Full=RING finger protein 208;
augustus_masked-VaccDscaff15-processed-gene-207.6	3.8	2.81	2.56	0.86	1.61	1.87	3.14	2.86	0.12	0.05	0	0	hypothetical protein CFP56_01847 [Quercus suber]	--
augustus_masked-VaccDscaff15-processed-gene-213.8	0.85	0.43	1.32	4.31	5.34	1.65	2	0.56	1.14	3.8	1.38	7.04	proteasome subunit alpha type-4 [Prunus persica]	RecName: Full=Proteasome subunit alpha type-4; EC=3.4.25.1; AltName: Full=20S proteasome alpha subunit C; AltName: Full=20S proteasome subunit alpha-3; AltName: Full=Proteasome 27 kDa subunit;
augustus_masked-VaccDscaff15-processed-gene-220.2	4.64	2.34	5.44	1.67	0.42	1.23	3.45	2.92	2.08	10.71	7.57	9.4	unnamed protein product [Coffea canephora]	--
augustus_masked-VaccDscaff15-processed-gene-222.8	12.91	10.9	12.81	13.82	9.66	11.44	9.94	18.21	18.39	6.96	7.16	5.3	hypothetical protein LSAT_6X15800 [Lactuca sativa]	RecName: Full=Choline-phosphate cytidylyltransferase 1; Short=AtCCT1; EC=2.7.7.15; AltName: Full=CTP:phosphocholine cytidylyltransferase 1; AltName: Full=Phosphorylcholine transferase 1;
augustus_masked-VaccDscaff15-processed-gene-238.4	5.54	5.22	5.29	4.92	6.23	6.48	4.01	3.85	3.15	35.67	35.63	39.47	uncharacterized protein LOC111373477 [Olea europaea var. sylvestris]	--
augustus_masked-VaccDscaff15-processed-gene-24.6	1.61	1.01	1.42	1.56	1.14	1.41	1.53	2.4	2.03	0.12	0.09	0	probable polyamine transporter At3g13620 [Spinacia oleracea]	RecName: Full=Probable polyamine transporter At3g13620;
augustus_masked-VaccDscaff15-processed-gene-243.0	0.18	0.12	0	0	0	0	0.07	0	0	0.17	0.14	0.23	daurichromenic acid synthase like protein1 [Rhododendron dauricum]	RecName: Full=Berberine bridge enzyme-like 25 {ECO:0000303|PubMed:26037923}; Short=AtBBE-like 25 {ECO:0000303|PubMed:26037923}; EC=1.1.1.- {ECO:0000250|UniProtKB:O64743}; Flags: Precursor;
augustus_masked-VaccDscaff15-processed-gene-243.2	3.13	1.76	2.05	0.92	1.55	1.2	4.36	5.08	4.97	0	0.08	0.03	berberine bridge enzyme-like 15 [Sesamum indicum]	RecName: Full=Berberine bridge enzyme-like 15 {ECO:0000303|PubMed:26037923}; Short=AtBBE-like 15 {ECO:0000303|PubMed:26037923}; EC=1.1.1.194 {ECO:0000269|PubMed:26037923}; EC=1.1.1.195 {ECO:0000269|PubMed:26037923}; AltName: Full=Protein EMBRYO SAC DEVELOPMENT ARREST 28 {ECO:0000303|PubMed:15634699}; AltName: Full=Protein MATERNAL EFFECT EMBRYO ARREST 23 {ECO:0000303|PubMed:15634699}; Flags: Prec…
augustus_masked-VaccDscaff15-processed-gene-247.6	0.34	0.43	1.23	2.14	3.01	1.36	0.48	0.79	1.19	4.83	11.07	6.87	hypothetical protein MIMGU_mgv1a015109mg [Erythranthe guttata]	--
augustus_masked-VaccDscaff15-processed-gene-247.7	4.03	2.92	3.6	3.57	8.82	4.91	3.88	3.61	4.99	19.13	26.22	23.67	uncharacterized protein LOC105167259 [Sesamum indicum]	--
augustus_masked-VaccDscaff15-processed-gene-250.4	4.87	6.54	4.74	5.71	5.57	5.39	4.74	7.04	6.13	1.03	0.97	0.7	PREDICTED: 187-kDa microtubule-associated protein AIR9 isoform X5 [Vitis vinifera]	RecName: Full=187-kDa microtubule-associated protein AIR9 {ECO:0000303|PubMed:17027491}; AltName: Full=Auxin-induced in root cultures protein 9;
augustus_masked-VaccDscaff15-processed-gene-257.3	0.03	0	0	0.06	0	0.06	0.07	0.19	0	0.46	0.15	0.12	PREDICTED: phospholipase A1-Igamma1, chloroplastic [Theobroma cacao]	RecName: Full=Phospholipase A1-Igamma1, chloroplastic; EC=3.1.1.-; Flags: Precursor;
augustus_masked-VaccDscaff15-processed-gene-260.4	10.66	8.57	8.84	9.34	6.85	12.41	7.95	8.21	10.25	3.71	2.98	3.26	TCP transcription factor [Camellia sinensis]	RecName: Full=Transcription factor TCP2 {ECO:0000303|PubMed:10363373}; AltName: Full=Protein TEOSINTE BRANCHED 1 {ECO:0000303|PubMed:17307924}; AltName: Full=Protein TEOSINTE-LIKE1, CYCLOIDEA, and PROLIFERATING CELL FACTOR 2 {ECO:0000303|PubMed:10363373};
augustus_masked-VaccDscaff15-processed-gene-262.8	12.55	15.2	13.06	25.15	30.91	24.4	3.25	4.97	3.48	164.83	169.06	155.14	9-cis-epoxycarotenoid dioxygenase 2 [Camellia sinensis]	RecName: Full=9-cis-epoxycarotenoid dioxygenase NCED1, chloroplastic; EC=1.13.11.51; AltName: Full=PvNCED1; Flags: Precursor;
augustus_masked-VaccDscaff15-processed-gene-265.7	1.45	1.29	0.83	1.6	1.15	1.75	0.92	3.29	4.37	0.22	0.68	0.06	protein FANTASTIC FOUR 1-like [Hevea brasiliensis]	RecName: Full=Protein FAF-like, chloroplastic; Flags: Precursor;
augustus_masked-VaccDscaff15-processed-gene-271.2	0.35	0.96	0.45	0.8	0.28	1.22	0.38	0.46	0.49	4.7	5.37	4.4	UPF0481 protein At3g47200 [Jatropha curcas]	RecName: Full=UPF0481 protein At3g47200;
augustus_masked-VaccDscaff15-processed-gene-277.7	0.08	0	0.45	0.45	0.49	0.76	0	0	0.35	1.28	1.3	1.16	unnamed protein product [Coffea canephora]	RecName: Full=Uncharacterized protein At1g08160;
augustus_masked-VaccDscaff15-processed-gene-28.1	2.61	1.87	1.77	0	1.02	1.27	4.18	5.14	7.22	0	0.21	0	--	--
augustus_masked-VaccDscaff15-processed-gene-281.1	11.97	16.47	13.12	17.09	19.09	17.26	11.35	13.96	8.83	29.34	23.77	24.85	AAA domain-containing protein/CDC48_N domain-containing protein/CDC48_2 domain-containing protein [Cephalotus follicularis]	RecName: Full=Cell division cycle protein 48 homolog; AltName: Full=Valosin-containing protein homolog; Short=VCP;
augustus_masked-VaccDscaff15-processed-gene-282.13	2	1.42	1.63	2.24	1.92	2.01	1.43	1.41	0.64	2.88	3.31	2.42	unnamed protein product [Coffea canephora]	RecName: Full=LysM domain receptor-like kinase 3; Short=LysM-containing receptor-like kinase 3; EC=2.7.11.-; Flags: Precursor;
augustus_masked-VaccDscaff15-processed-gene-283.9	42.66	25.28	40.12	27.02	20.25	19.1	65.33	51.22	97.72	24.28	34.49	30.28	--	--
augustus_masked-VaccDscaff15-processed-gene-286.2	74.07	75.88	83.77	90.01	86.52	79.75	59.55	40.03	64.2	26.58	34.83	25.44	ubiquitin-like protein 5 [Setaria italica]	RecName: Full=Ubiquitin-like protein 5;
augustus_masked-VaccDscaff15-processed-gene-287.3	41.6	45.55	47.52	58.67	49.81	64.13	35.7	33.48	53.5	10.47	7.32	14.28	PREDICTED: uncharacterized protein LOC104218792 [Nicotiana sylvestris]	--
augustus_masked-VaccDscaff15-processed-gene-294.2	0.5	1.86	0.77	1.98	1.08	0.54	1.17	2.02	1.06	0.08	0.31	0.24	--	--
augustus_masked-VaccDscaff15-processed-gene-296.7	0.02	0.03	0.04	0	0	0.02	0.05	0.06	0.1	0	0	0	PREDICTED: putative respiratory burst oxidase homolog protein H [Eucalyptus grandis]	RecName: Full=Putative respiratory burst oxidase homolog protein H; EC=1.11.1.-; EC=1.6.3.-; AltName: Full=NADPH oxidase RBOHH; Short=AtRBOHH;
augustus_masked-VaccDscaff15-processed-gene-297.1	0.19	0.18	0	0	0	0	0	0	0	12.97	14.12	15.43	hypothetical protein [Camellia sinensis]	--
augustus_masked-VaccDscaff15-processed-gene-305.8	0.41	0	0	0	0	0	0.44	0	0	0.84	0.19	1.15	wound-induced protein 1-like [Manihot esculenta]	RecName: Full=Wound-induced protein 1;
augustus_masked-VaccDscaff15-processed-gene-305.9	0	0	0	0	0	0	0	0	0	9.14	13.55	14.76	unnamed protein product [Coffea canephora]	RecName: Full=Wound-induced protein 1;
augustus_masked-VaccDscaff15-processed-gene-31.5	5.97	8.73	7.97	5.28	3.22	3.18	9.03	7.37	7.59	14.39	13.34	10.13	--	--
augustus_masked-VaccDscaff15-processed-gene-317.9	0.55	1.15	0.66	1.24	1.14	0.24	0.92	0.51	0.22	0	0	0	methyl-CpG-binding domain-containing protein 7 isoform X2 [Sesamum indicum]	RecName: Full=Methyl-CpG-binding domain-containing protein 7 {ECO:0000303|PubMed:12954765}; Short=AtMBD7 {ECO:0000303|PubMed:12954765}; Short=MBD07 {ECO:0000303|PubMed:12954765}; AltName: Full=Methyl-CpG-binding protein MBD7;
augustus_masked-VaccDscaff15-processed-gene-318.14	11.41	9.86	12.15	12.15	11.26	14.57	8.08	9.11	9.79	15.77	14.89	16.3	PREDICTED: uncharacterized protein LOC108992996 [Juglans regia]	RecName: Full=Phosphatidylinositol/phosphatidylcholine transfer protein SFH2; AltName: Full=Protein SEC FOURTEEN HOMOLOGS 2; Short=AtSFH2;
augustus_masked-VaccDscaff15-processed-gene-32.1	0.23	0	0	0.28	0.08	0	0.68	0.08	0.04	0	0	0	Armadillo-like helical [Cynara cardunculus var. scolymus]	RecName: Full=Putative E3 ubiquitin-protein ligase LIN; Short=MtLIN {ECO:0000303|PubMed:19776163}; EC=2.3.2.27 {ECO:0000303|PubMed:19776163}; AltName: Full=RING-type E3 ubiquitin transferase {ECO:0000305};
augustus_masked-VaccDscaff15-processed-gene-320.11	4.48	4.77	6.25	5.8	5	2.81	8.89	10.19	7.95	2.41	2.84	3.02	dof zinc finger protein DOF2.2-like isoform X2 [Durio zibethinus]	RecName: Full=Dof zinc finger protein DOF3.6; Short=AtDOF3.6; AltName: Full=OBF-binding protein 3;
augustus_masked-VaccDscaff15-processed-gene-323.2	0.3	0.25	0.08	0	0.25	0.24	0.23	0.13	0.18	2.52	1.99	2.05	putative domain XH [Macleaya cordata]	RecName: Full=Protein INVOLVED IN DE NOVO 2 {ECO:0000303|PubMed:19915591}; AltName: Full=Protein RNA-DIRECTED DNA METHYLATION 12 {ECO:0000303|PubMed:20059743};
augustus_masked-VaccDscaff15-processed-gene-324.1	10.37	6.44	10.37	8.76	8.06	12.81	5.84	8.31	7.42	14.78	15.41	16.54	--	--
augustus_masked-VaccDscaff15-processed-gene-327.2	1.25	1.82	2.11	1.74	1.07	1.34	2.07	1.74	1.96	0.36	0.81	0.17	hypothetical protein VITISV_006763 [Vitis vinifera]	RecName: Full=Pentatricopeptide repeat-containing protein At5g59600;
augustus_masked-VaccDscaff15-processed-gene-329.2	23.35	20.53	21.42	30.05	21.33	28.7	14.32	24.13	18.51	4.55	5.48	5.63	PREDICTED: 17.3 kDa class I heat shock protein-like [Cicer arietinum]	RecName: Full=18.5 kDa class I heat shock protein; AltName: Full=HSP 18.5;
augustus_masked-VaccDscaff15-processed-gene-329.8	1.47	1.53	1.23	0.89	0.97	0.34	1.98	0.74	3.11	0	0	0	unnamed protein product, partial [Vitis vinifera]	RecName: Full=Copper transporter 3; Short=AtCOPT3;
augustus_masked-VaccDscaff15-processed-gene-331.3	0.36	0.67	0.97	0.68	0.48	0.73	1.24	0.94	0.7	0.47	0.17	0.17	PREDICTED: UPF0503 protein At3g09070, chloroplastic [Vitis vinifera]	RecName: Full=UPF0503 protein At3g09070, chloroplastic; Flags: Precursor;
augustus_masked-VaccDscaff15-processed-gene-333.0	4.77	3.67	5.02	6.02	5.66	6.82	3.4	5.07	7	0.99	0.76	1.33	PREDICTED: pathogenesis-related genes transcriptional activator PTI6-like [Prunus mume]	RecName: Full=Pathogenesis-related genes transcriptional activator PTI6; AltName: Full=PTO-interacting protein 6;
augustus_masked-VaccDscaff15-processed-gene-335.3	1.21	1.64	1.23	1.82	1.33	1.6	2.6	2.14	1.22	0.08	0.08	0.22	hypothetical protein TanjilG_11227 [Lupinus angustifolius]	RecName: Full=Adenine DNA glycosylase; EC=3.2.2.-; AltName: Full=MutY homolog; Short=AtMYH;
augustus_masked-VaccDscaff15-processed-gene-338.8	75.89	76.13	86.08	92.01	70.27	92.05	50.85	57.21	72.7	95.15	111.25	114.99	hypothetical protein BVC80_1713g12 [Macleaya cordata]	--
augustus_masked-VaccDscaff15-processed-gene-345.1	2.15	1.89	2.73	0.95	1.1	1.03	5.28	4.93	4.79	0	0.05	0	PREDICTED: cytochrome P450 82C4-like [Nicotiana sylvestris]	RecName: Full=Cytochrome P450 82C4; EC=1.14.-.-;
augustus_masked-VaccDscaff15-processed-gene-345.8	0.82	1.03	0.11	0.45	0.57	0	0.75	0.08	0.56	0.07	0	0	hypothetical protein L484_007008 [Morus notabilis]	--
augustus_masked-VaccDscaff15-processed-gene-350.7	1.47	1.3	1.09	1.92	2.06	1.58	1.03	0.97	0.9	3.23	3.64	5.06	PREDICTED: uncharacterized protein LOC103334343 [Prunus mume]	RecName: Full=3-ketoacyl-CoA thiolase 2, peroxisomal; EC=2.3.1.16; AltName: Full=Acetyl-CoA acyltransferase 2; AltName: Full=Beta-ketothiolase 2; AltName: Full=Peroxisomal 3-oxoacyl-CoA thiolase 2; AltName: Full=Peroxisome defective protein 1; Flags: Precursor;
augustus_masked-VaccDscaff15-processed-gene-353.0	30.84	34.47	28.53	29.72	25.59	23.35	41	35.55	36.97	3.07	3.41	3.21	Electron transport accessory protein-like domain-containing protein [Cynara cardunculus var. scolymus]	RecName: Full=Photosystem I reaction center subunit IV A, chloroplastic; Short=PSI-E A; Contains: RecName: Full=Photosystem I reaction center subunit IV A isoform 2; Flags: Precursor;
augustus_masked-VaccDscaff15-processed-gene-368.6	0	0	0	0.06	0	0.13	0.15	0.21	0	1.6	0.78	1.31	hypothetical protein LSAT_5X184400 [Lactuca sativa]	RecName: Full=Transcription repressor OFP11; AltName: Full=Ovate family protein 11; Short=AtOFP11;
augustus_masked-VaccDscaff15-processed-gene-37.1	0.72	0.69	0.53	0.85	1.04	1.2	0.8	0.72	0.45	0.24	0.24	0.18	Acyl carrier protein-like protein [Cynara cardunculus var. scolymus]	--
augustus_masked-VaccDscaff15-processed-gene-37.4	2.16	2.6	1.8	2.4	2.43	4.08	2.66	3.12	3.08	5.74	4.85	5.04	EIN3-like protein EIL4 [Actinidia chinensis]	RecName: Full=ETHYLENE INSENSITIVE 3-like 3 protein;
augustus_masked-VaccDscaff15-processed-gene-372.0	6.85	6.41	5.68	13.49	4.18	5.56	9.33	7.56	8.44	13.39	13.4	15.22	hypothetical protein A4A49_14300 [Nicotiana attenuata]	RecName: Full=Outer envelope membrane protein 7 {ECO:0000303|PubMed:11595795}; Short=AtOEP7 {ECO:0000303|PubMed:11595795};
augustus_masked-VaccDscaff15-processed-gene-378.0	0.42	0.65	0.46	0.95	0.67	0.27	0.86	0.59	0.71	0	0	0	unnamed protein product, partial [Vitis vinifera]	RecName: Full=Glutathione S-transferase; EC=2.5.1.18; AltName: Full=25 kDa auxin-binding protein; AltName: Full=GST class-phi;
augustus_masked-VaccDscaff15-processed-gene-383.3	0.28	1.36	0.95	4.88	4.31	3.24	4.17	4.35	3.79	3.71	3.94	3.55	uncharacterized protein LOC105642593 [Jatropha curcas]	--
augustus_masked-VaccDscaff15-processed-gene-383.8	0	0	0.06	0	0	0.12	0.07	0	0	1.72	2.88	2.53	GATA transcription factor-like protein [Trema orientalis]	--
augustus_masked-VaccDscaff15-processed-gene-384.5	0.72	0.87	0.23	1.09	0.97	0.68	0.79	1.63	0.65	1.35	1.92	2.17	PREDICTED: probable beta-D-xylosidase 2 [Daucus carota subsp. sativus]	RecName: Full=Probable beta-D-xylosidase 2; Short=AtBXL2; EC=3.2.1.-; Flags: Precursor;
augustus_masked-VaccDscaff15-processed-gene-384.6	1.64	1.11	2.03	1.64	0.08	1.45	3.45	2.14	3.81	0.3	0	0	uncharacterized protein LOC105163055 [Sesamum indicum]	--
augustus_masked-VaccDscaff15-processed-gene-384.7	11.35	10.48	11.91	26.82	25.15	15.73	33.62	30.35	20.59	12.01	16.49	19.96	hypothetical protein CFP56_38321 [Quercus suber]	--
augustus_masked-VaccDscaff15-processed-gene-386.4	0	0	0	0	0	0	0	0	0	35.03	48.72	32.72	PREDICTED: transcription factor UPBEAT1-like [Daucus carota subsp. sativus]	RecName: Full=Transcription factor UPBEAT1; AltName: Full=Basic helix-loop-helix protein 151; Short=AtbHLH151; Short=bHLH 151; AltName: Full=Transcription factor EN 146; AltName: Full=Transcription factor bHLH151; AltName: Full=bHLH transcription factor bHLH151;
augustus_masked-VaccDscaff15-processed-gene-387.4	1.15	1.55	1.15	2.49	1.51	1.52	1.43	1.77	1.24	0	0.22	0.1	boron transporter 1-like [Spinacia oleracea]	RecName: Full=Boron transporter 1;
augustus_masked-VaccDscaff15-processed-gene-39.0	7.64	2.77	4.38	3.59	2.97	3.34	4.65	3.72	5.82	0.99	1.11	1.13	PREDICTED: histone H3.2 [Musa acuminata subsp. malaccensis]	RecName: Full=Histone H3.2;
augustus_masked-VaccDscaff15-processed-gene-39.6	5.36	7.15	6.38	3.14	4.95	5.89	7.97	10.49	8.48	1.96	1.22	1.5	PREDICTED: uncharacterized protein LOC100263843 [Vitis vinifera]	--
augustus_masked-VaccDscaff15-processed-gene-40.5	1.71	1	2.55	0.65	1.77	1.16	1.7	1.15	1.13	2.49	1.96	2.79	PREDICTED: F-box protein CPR30-like [Juglans regia]	RecName: Full=F-box protein At3g08750;
augustus_masked-VaccDscaff15-processed-gene-41.5	0.89	0.72	1.07	1.56	1.05	1.17	0.77	1.07	1.55	0.21	0.13	0.26	PREDICTED: uncharacterized protein LOC104226160 [Nicotiana sylvestris]	RecName: Full=Protein MAINTENANCE OF MERISTEMS {ECO:0000303|PubMed:23607329};
augustus_masked-VaccDscaff15-processed-gene-47.2	1.62	1.21	1.37	1.14	1.87	2.04	2.09	1.13	1.92	3.95	2.56	3.71	uncharacterized protein LOC110617617 [Manihot esculenta]	RecName: Full=Cytochrome c-type biogenesis protein CcmE homolog, mitochondrial {ECO:0000305}; AltName: Full=Cytochrome c maturation protein E homolog {ECO:0000305}; Short=AtCCME {ECO:0000303|PubMed:11069919}; AltName: Full=Heme chaperone CcmE homolog {ECO:0000305}; Flags: Precursor;
augustus_masked-VaccDscaff15-processed-gene-48.3	0.88	0.93	1.18	2.62	1.22	1.55	0.86	1.53	1.49	0.53	0.54	0.34	PREDICTED: putative E3 ubiquitin-protein ligase XBAT35 isoform X2 [Nicotiana sylvestris]	RecName: Full=Putative E3 ubiquitin-protein ligase XBAT35; EC=2.3.2.27; AltName: Full=Ankyrin repeat domain and RING finger-containing protein XBAT35; AltName: Full=Protein XB3 homolog 5; AltName: Full=RING-type E3 ubiquitin transferase XBAT35;
augustus_masked-VaccDscaff15-processed-gene-51.3	0.08	0.16	0	0.08	0.25	0	0.11	0.04	0.11	1.62	1.14	1.31	PREDICTED: aldehyde dehydrogenase family 3 member F1-like [Nicotiana sylvestris]	RecName: Full=Aldehyde dehydrogenase family 3 member F1; EC=1.2.1.3;
augustus_masked-VaccDscaff15-processed-gene-58.5	0.13	0.29	0.25	0	0.13	0.22	0.18	0.2	1.03	0	0.06	0	hypothetical protein LSAT_6X71081 [Lactuca sativa]	--
augustus_masked-VaccDscaff15-processed-gene-69.4	0.35	0.21	0.48	2.09	1.81	1.17	2.67	2.96	2.89	0.52	0.69	1.67	unnamed protein product [Coffea canephora]	RecName: Full=F-box protein At4g18380;
augustus_masked-VaccDscaff15-processed-gene-71.5	28.33	34.65	30.14	46.05	46.46	44.8	32.32	32.4	30.96	2.12	2.08	2	UDP-glycosyltransferase 79B29 [Camellia sinensis]	RecName: Full=UDP-glycosyltransferase 79B30 {ECO:0000303|PubMed:26002063}; EC=2.4.1.239 {ECO:0000305}; AltName: Full=Flavonol 3-O-glucoside/galactoside (1->2) glucosyltransferase {ECO:0000303|PubMed:26002063}; Short=GmF3G2"Gt-a {ECO:0000303|PubMed:26002063};
augustus_masked-VaccDscaff15-processed-gene-78.1	5.87	5.35	5.8	4.69	4.04	3.04	5.82	6.86	8.15	2.4	3.07	2.21	PREDICTED: uncharacterized protein LOC100255166 [Vitis vinifera]	--
augustus_masked-VaccDscaff15-processed-gene-9.5	127.77	220.24	153.65	78.55	81.46	42.58	700.3	260.1	423.77	58.23	53.33	44.33	hypothetical protein GLYMA_13G021700, partial [Glycine max]	--
augustus_masked-VaccDscaff15-processed-gene-9.7	202.42	398.8	254.71	136.07	142.65	99.92	1159.47	470.49	851.07	88.45	99.58	84.81	hypothetical protein GLYMA_13G021500 [Glycine max]	--
augustus_masked-VaccDscaff15-processed-gene-9.9	72.49	138.2	98.55	47.45	50.95	46	409.78	151.84	271.39	31.69	33.38	33.33	Protein TAR1 [Capsicum chinense]	--
augustus_masked-VaccDscaff15-processed-gene-95.6	1.53	2.1	1.69	2.83	1.35	1.37	1.1	0.88	0.87	8.69	8.51	7.68	PREDICTED: cation/calcium exchanger 1 [Vitis vinifera]	RecName: Full=Cation/calcium exchanger 1; Short=AtCCX1; AltName: Full=Protein CATION EXCHANGER 7;
augustus_masked-VaccDscaff1509-processed-gene-0.1	0.66	0.85	0.69	0.23	1.38	0.63	1.01	1.52	0.99	0	0.14	0.19	unnamed protein product [Coffea canephora]	RecName: Full=Receptor-like serine/threonine-protein kinase At2g45590; EC=2.7.11.1;
augustus_masked-VaccDscaff151-processed-gene-2.2	2.12	3.44	4.3	0.69	2.11	2.68	8.18	4.64	4.25	0.56	0.14	0.29	auxin early response protein SAUR41 [Camellia sinensis]	RecName: Full=Auxin-responsive protein SAUR72 {ECO:0000305}; AltName: Full=Protein SMALL AUXIN UP RNA 72 {ECO:0000303|PubMed:12036261};
augustus_masked-VaccDscaff1526-processed-gene-0.0	2.79	4.48	2.94	3.98	2.69	2.96	3.41	5.17	3.43	1.66	1.25	0.78	pentatricopeptide repeat-containing protein At4g18975, chloroplastic [Prunus persica]	RecName: Full=Pentatricopeptide repeat-containing protein At4g18975, chloroplastic; Flags: Precursor;
augustus_masked-VaccDscaff153-processed-gene-1.3	2.21	3.06	1.43	3.48	3.85	5.7	1.54	2.06	1.09	6.71	6.36	6.63	lysosomal Pro-X carboxypeptidase [Hevea brasiliensis]	RecName: Full=Probable serine protease EDA2; EC=3.4.-.-; AltName: Full=Protein EMBRYO SAC DEVELOPMENT ARREST 2; Flags: Precursor;
augustus_masked-VaccDscaff153-processed-gene-2.1	0.84	0.92	1.07	4.04	2.42	3.15	3.2	1.17	2.35	0.48	0.98	0.3	--	--
augustus_masked-VaccDscaff153-processed-gene-2.10	0.74	0.48	0.3	0.98	1.48	1.54	0.18	0.25	0.61	8.8	8.24	7.72	PREDICTED: uncharacterized protein LOC108210724 [Daucus carota subsp. sativus]	--
augustus_masked-VaccDscaff1532-processed-gene-0.3	0.6	0.58	0.97	2.47	0.99	1.91	2.72	1.07	1.4	0	0	0.12	PREDICTED: thylakoid lumenal 19 kDa protein, chloroplastic [Vitis vinifera]	RecName: Full=Thylakoid lumenal 19 kDa protein, chloroplastic; AltName: Full=P19; Flags: Precursor;
augustus_masked-VaccDscaff154-processed-gene-1.3	0.31	0.59	0.18	0.07	0.04	0.64	0.08	0.35	0.16	0	0	0	PREDICTED: F-box/FBD/LRR-repeat protein At1g13570-like [Nicotiana tomentosiformis]	RecName: Full=F-box/FBD/LRR-repeat protein At1g13570;
augustus_masked-VaccDscaff155-processed-gene-2.11	1.1	2.03	1.61	0.69	1.05	1.11	1.38	1.29	1.33	0.04	0.17	0.58	PREDICTED: uncharacterized protein LOC100250879 isoform X1 [Vitis vinifera]	--
augustus_masked-VaccDscaff155-processed-gene-2.12	2.07	0.57	0.21	0.73	0.8	0.65	0.36	0.47	0.41	2.49	1.88	1.05	PREDICTED: putative clathrin assembly protein At2g25430 [Theobroma cacao]	RecName: Full=Probable clathrin assembly protein At4g32285;
augustus_masked-VaccDscaff1579-processed-gene-0.0	4.56	2.62	2.91	2.95	2.33	2.7	5.51	7.19	3.67	1.23	0.39	0.46	hypothetical protein VITISV_034202 [Vitis vinifera]	RecName: Full=Probable LRR receptor-like serine/threonine-protein kinase At1g56140; EC=2.7.11.1; Flags: Precursor;
augustus_masked-VaccDscaff159-processed-gene-2.1	7.39	6.8	7.02	4.17	4.47	4.18	9.99	5.22	8.48	0.65	0.41	0.5	pectinesterase inhibitor 3 [Herrania umbratica]	RecName: Full=Pectinesterase inhibitor 3 {ECO:0000305}; AltName: Full=Pectin methylesterase inhibitor 3 {ECO:0000303|PubMed:19097903}; Short=AtPMEI3 {ECO:0000303|PubMed:28082716}; Flags: Precursor;
augustus_masked-VaccDscaff1594-processed-gene-0.1	1.12	1.16	1.48	0.87	0.66	1.74	1.08	0.25	1.27	0.15	0.23	0.23	hypothetical protein ABT39_MTgene562 (mitochondrion) [Picea glauca]	--
augustus_masked-VaccDscaff16-processed-gene-1.11	2.23	1.4	0.96	1.68	3.01	0.86	1.71	1.78	1.95	2.53	3.18	4.77	TRAM/LAG1/CLN8 domain containing protein [Parasponia andersonii]	RecName: Full=TLC domain-containing protein At5g14285 {ECO:0000305};
augustus_masked-VaccDscaff16-processed-gene-1.9	3.78	4.03	3.32	8.16	5.71	5.5	1.02	0.5	0.35	8.83	14.11	7.56	uncharacterized protein LOC111292759 [Durio zibethinus]	--
augustus_masked-VaccDscaff16-processed-gene-107.4	0.83	0.75	0.81	0.6	0.36	1.16	0.3	0.39	0.47	0.96	0.93	1.15	uncharacterized protein LOC105638769 [Jatropha curcas]	--
augustus_masked-VaccDscaff16-processed-gene-108.3	3.59	3.4	2.22	3.42	3.22	3.71	3.21	3.78	3.74	1.07	0.65	1.29	putative disease resistance protein RGA1 [Durio zibethinus]	RecName: Full=Putative disease resistance protein RGA1; AltName: Full=RGA3-blb;
augustus_masked-VaccDscaff16-processed-gene-108.5	3.95	2.36	4.36	7.19	6.47	8.87	3.51	2.57	0.61	52.92	64.14	66.32	PREDICTED: uncharacterized protein LOC104881559 [Vitis vinifera]	--
augustus_masked-VaccDscaff16-processed-gene-108.6	14.47	10.53	12.31	14.09	12.52	7.99	11.04	15.14	16.11	6.32	5.39	3.57	--	--
augustus_masked-VaccDscaff16-processed-gene-110.3	0.7	1.53	0.81	2.24	0.88	0.49	0.38	1.06	0.37	8.88	7.54	10.29	--	--
augustus_masked-VaccDscaff16-processed-gene-111.0	1.22	0.82	0.97	1.15	1.15	1.42	1.29	1.85	1.05	0.49	0.47	0.17	putative disease resistance protein RGA1 [Jatropha curcas]	RecName: Full=Putative disease resistance protein RGA4; AltName: Full=RGA4-blb;
augustus_masked-VaccDscaff16-processed-gene-111.3	2.06	1.59	2.24	3.84	1.77	2.1	2.79	3.16	2.88	0.6	1.22	1.06	Cc-nbs-lrr resistance protein, putative isoform 2 [Theobroma cacao]	RecName: Full=Putative disease resistance protein RGA3; AltName: Full=Blight resistance protein B149; AltName: Full=RGA1-blb;
augustus_masked-VaccDscaff16-processed-gene-114.1	3.37	3.05	4.15	3.99	4.29	4.21	2.6	3.1	2.66	7.34	8.09	10.19	PREDICTED: uncharacterized protein LOC104215343 [Nicotiana sylvestris]	RecName: Full=Protein PIN-LIKES 2 {ECO:0000303|PubMed:22504182}; AltName: Full=Auxin efflux carrier-like protein 2 {ECO:0000303|PubMed:22504182};
augustus_masked-VaccDscaff16-processed-gene-12.5	2.26	1.37	1.54	0.29	0.84	0.2	0.68	1.64	1.9	0	0.1	0.1	PREDICTED: uncharacterized protein LOC104878515 [Vitis vinifera]	--
augustus_masked-VaccDscaff16-processed-gene-128.2	2.4	3.26	2.15	1.61	2.29	1.92	3.97	4.76	3.43	1.08	0.87	0.69	PREDICTED: LRR receptor-like serine/threonine-protein kinase HSL2 [Vitis vinifera]	RecName: Full=LRR receptor-like serine/threonine-protein kinase HSL2; EC=2.7.11.1; AltName: Full=Protein HAESA-LIKE2; Flags: Precursor;
augustus_masked-VaccDscaff16-processed-gene-129.2	0.34	0.66	0	0	0	0	1.11	1.03	0	0	0	0	PREDICTED: agamous-like MADS-box protein AGL61 [Nelumbo nucifera]	RecName: Full=Agamous-like MADS-box protein AGL61; AltName: Full=Protein DIANA;
augustus_masked-VaccDscaff16-processed-gene-135.4	5.1	7.37	4.47	4.75	4.55	5.14	6.22	7.79	9.01	0.05	0.33	0.55	PREDICTED: inactive LRR receptor-like serine/threonine-protein kinase BIR2 [Vitis vinifera]	RecName: Full=Inactive LRR receptor-like serine/threonine-protein kinase BIR2 {ECO:0000305}; AltName: Full=Protein BAK1-INTERACTING RECEPTOR-LIKE KINASE 2 {ECO:0000303|PubMed:24388849}; Flags: Precursor;
augustus_masked-VaccDscaff16-processed-gene-139.7	0	0.22	0	0	0	0	0	0	0	0.63	0.53	0.93	hypothetical protein VITISV_015452 [Vitis vinifera]	RecName: Full=Putative glycosyltransferase 7; Short=AtGT7; EC=2.4.-.-;
augustus_masked-VaccDscaff16-processed-gene-14.5	21.57	18.7	14.23	13.05	14.88	9.28	26.35	31.54	22.55	0	0	0	PREDICTED: carbonic anhydrase 2 isoform X1 [Vitis vinifera]	RecName: Full=Carbonic anhydrase, chloroplastic; EC=4.2.1.1; AltName: Full=Carbonate dehydratase; Contains: RecName: Full=Carbonic anhydrase, 27 kDa isoform; Contains: RecName: Full=Carbonic anhydrase, 25 kDa isoform; Flags: Precursor;
augustus_masked-VaccDscaff16-processed-gene-14.7	5.91	6.06	3.78	7.94	3.15	5.01	9.43	7.63	5.76	3.56	2.56	1.52	uncharacterized protein LOC105177128 [Sesamum indicum]	--
augustus_masked-VaccDscaff16-processed-gene-141.8	25.51	15.01	18.91	17.6	11.05	15.51	19.3	14.88	10.87	87.63	76.16	74.01	--	--
augustus_masked-VaccDscaff16-processed-gene-148.1	25.92	24.17	37.78	35.49	25.99	20.56	25.65	22.38	19.29	84.86	113.78	121.36	PREDICTED: uncharacterized protein LOC109228239 [Nicotiana attenuata]	--
augustus_masked-VaccDscaff16-processed-gene-148.6	2.54	2.07	1.89	3.43	3.53	3.18	1.63	2.21	1.74	1.01	1.07	0.8	PREDICTED: TMV resistance protein N-like [Nelumbo nucifera]	RecName: Full=TMV resistance protein N;
augustus_masked-VaccDscaff16-processed-gene-15.4	19.19	23.16	19.48	26.34	27.15	19.06	23.07	22.63	26.11	1.34	2.9	1.38	hypothetical protein CFOL_v3_18125 [Cephalotus follicularis]	--
augustus_masked-VaccDscaff16-processed-gene-151.5	1.12	1.32	0.9	1.02	0.92	1.62	1.53	2.45	1.8	0.21	0.31	0.15	Natural resistance-associated macrophage protein [Corchorus capsularis]	RecName: Full=Aspartic proteinase-like protein 2; EC=3.4.23.-; Flags: Precursor;
augustus_masked-VaccDscaff16-processed-gene-152.1	0.8	0.76	1.02	1.06	1.07	1.13	0.5	0.52	1.02	4.61	5.21	4.48	--	--
augustus_masked-VaccDscaff16-processed-gene-153.3	3.29	0.94	2.79	1.42	1.34	0.93	3.78	2.96	2.09	0.92	1.81	2.15	PREDICTED: xyloglucan galactosyltransferase XLT2 [Eucalyptus grandis]	RecName: Full=Xyloglucan galactosyltransferase XLT2 {ECO:0000305}; EC=2.4.1.- {ECO:0000305}; AltName: Full=Glycosyltransferase 18 {ECO:0000303|PubMed:15020758}; Short=AtGT18 {ECO:0000303|PubMed:15020758}; AltName: Full=Protein XYLOGLUCAN L-SIDE CHAIN GALACTOSYLTRANSFERASE POSITION 2 {ECO:0000303|PubMed:22474179};
augustus_masked-VaccDscaff16-processed-gene-154.1	0.05	0.15	0.02	0.05	0.05	0.1	0.32	0.29	0	0.54	0.25	0.68	PREDICTED: xyloglucan galactosyltransferase XLT2 [Nelumbo nucifera]	RecName: Full=Xyloglucan galactosyltransferase XLT2 {ECO:0000305}; EC=2.4.1.- {ECO:0000305}; AltName: Full=Glycosyltransferase 18 {ECO:0000303|PubMed:15020758}; Short=AtGT18 {ECO:0000303|PubMed:15020758}; AltName: Full=Protein XYLOGLUCAN L-SIDE CHAIN GALACTOSYLTRANSFERASE POSITION 2 {ECO:0000303|PubMed:22474179};
augustus_masked-VaccDscaff16-processed-gene-154.5	14.08	15.05	13.91	14.92	18.51	15.21	14.22	15.76	14.42	2.11	2.24	2.56	Exostosin-like [Macleaya cordata]	RecName: Full=Xyloglucan galactosyltransferase XLT2 {ECO:0000305}; EC=2.4.1.- {ECO:0000305}; AltName: Full=Glycosyltransferase 18 {ECO:0000303|PubMed:15020758}; Short=AtGT18 {ECO:0000303|PubMed:15020758}; AltName: Full=Protein XYLOGLUCAN L-SIDE CHAIN GALACTOSYLTRANSFERASE POSITION 2 {ECO:0000303|PubMed:22474179};
augustus_masked-VaccDscaff16-processed-gene-158.7	0.59	0.46	0.23	1.13	2.05	0.71	0.57	0.91	0.75	1.37	1.39	0.61	PREDICTED: protein HASTY 1 isoform X2 [Nelumbo nucifera]	RecName: Full=Protein HASTY 1; AltName: Full=Protein HASTY;
augustus_masked-VaccDscaff16-processed-gene-158.9	20.31	24.82	22.49	25.56	31.22	21.66	24.6	27.12	28.1	8.02	6.61	6.82	hypothetical protein CICLE_v10001604mg [Citrus clementina]	--
augustus_masked-VaccDscaff16-processed-gene-16.2	1.31	1.09	0.86	1.08	0.8	1.28	0.99	1.24	0.9	0.47	0.32	0.16	PREDICTED: uncharacterized protein LOC100267992 [Vitis vinifera]	RecName: Full=Serine/threonine-protein kinase ATM; EC=2.7.11.1; AltName: Full=Ataxia telangiectasia mutated homolog; Short=AtATM;
augustus_masked-VaccDscaff16-processed-gene-16.9	0	0.35	0.99	1.64	0.84	1.23	1.04	1.33	0.76	0	0	0	--	--
augustus_masked-VaccDscaff16-processed-gene-17.1	1.76	1.42	2.29	1.22	2.97	2.57	0.77	1.33	0.72	4.66	3.78	5.07	PREDICTED: anthranilate phosphoribosyltransferase, chloroplastic-like isoform X1 [Erythranthe guttata]	RecName: Full=Anthranilate phosphoribosyltransferase, chloroplastic; EC=2.4.2.18; Flags: Precursor;
augustus_masked-VaccDscaff16-processed-gene-172.0	0.37	0.46	0.25	0.25	0.22	0.24	0.38	0.22	0.47	0.03	0.09	0	disease resistance protein rpp13 [Quercus suber]	RecName: Full=Putative disease resistance protein At1g58400;
augustus_masked-VaccDscaff16-processed-gene-194.0	4.87	5.51	3.89	5.41	6.4	5.17	3.69	4.65	3.72	8.27	6.54	5.88	nucleolin [Cucurbita pepo subsp. pepo]	--
augustus_masked-VaccDscaff16-processed-gene-198.1	0.97	0.96	1.09	0.62	0.74	0.78	0.88	0.91	1.65	0.24	0.36	0.22	PREDICTED: pentatricopeptide repeat-containing protein At4g31850, chloroplastic [Vitis vinifera]	RecName: Full=Pentatricopeptide repeat-containing protein At4g31850, chloroplastic; AltName: Full=Protein PROTON GRADIENT REGULATION 3; Flags: Precursor;
augustus_masked-VaccDscaff16-processed-gene-199.10	3.33	1.53	0.78	4.16	1.74	2.27	1.66	1.68	1.54	4	2.15	2.18	PREDICTED: F-box protein CPR30-like [Gossypium hirsutum]	RecName: Full=Putative F-box protein At3g16210;
augustus_masked-VaccDscaff16-processed-gene-2.5	0	0	0	1.72	1.44	2.07	2.65	1.23	2.6	0	0.41	0	calcium-binding protein CML38-like [Hevea brasiliensis]	RecName: Full=Putative calcium-binding protein CML19; AltName: Full=Calmodulin-like protein 19;
augustus_masked-VaccDscaff16-processed-gene-20.1	1.85	1.3	1.2	1.1	1.13	1.72	1.15	1.75	1.05	2.48	2.75	2.14	unnamed protein product, partial [Vitis vinifera]	RecName: Full=Protein RST1; AltName: Full=Protein RESURRECTION 1;
augustus_masked-VaccDscaff16-processed-gene-206.0	0.08	0	0.04	0.04	0.08	0	0.11	0.06	0	5.54	4.16	4.58	PREDICTED: pleiotropic drug resistance protein 1 isoform X2 [Vitis vinifera]	RecName: Full=Pleiotropic drug resistance protein 1; AltName: Full=NtPDR1;
augustus_masked-VaccDscaff16-processed-gene-209.4	12.65	11.92	10.88	15.25	15.97	17.1	9.19	11.57	11.28	2.61	2.83	2.89	3-ketoacyl-CoA synthase 11 [Sesamum indicum]	RecName: Full=3-ketoacyl-CoA synthase 11 {ECO:0000303|PubMed:18465198}; Short=KCS-11 {ECO:0000303|PubMed:18465198}; EC=2.3.1.199 {ECO:0000269|PubMed:16765910}; AltName: Full=Very long-chain fatty acid condensing enzyme 11 {ECO:0000303|PubMed:18465198}; Short=VLCFA condensing enzyme 11 {ECO:0000303|PubMed:18465198};
augustus_masked-VaccDscaff16-processed-gene-21.8	5.31	3.6	4.27	3.29	3.99	3.34	4.18	6.16	3.41	0.98	1.66	1.28	BnaA09g12100D [Brassica napus]	--
augustus_masked-VaccDscaff16-processed-gene-216.8	2.62	2.26	2.72	2.42	1.87	1.06	2.62	1.73	1.7	0.9	0.62	0.85	Glycosyl transferase [Parasponia andersonii]	--
augustus_masked-VaccDscaff16-processed-gene-219.4	2.18	1.95	2.65	2.14	0.94	2	0.98	0.87	0.61	1.59	1.46	1.71	hypothetical protein BVC80_1349g7 [Macleaya cordata]	--
augustus_masked-VaccDscaff16-processed-gene-221.6	1.53	3.38	1.86	3.3	2.38	3.55	1.59	2.04	1.43	3.55	2.72	2.66	calcium uptake protein, mitochondrial isoform X1 [Sesamum indicum]	RecName: Full=Calcium uptake protein, mitochondrial {ECO:0000250|UniProtKB:Q9BPX6}; AltName: Full=Mitochondrial calcium uniporter {ECO:0000303|PubMed:26530087}; Flags: Precursor;
augustus_masked-VaccDscaff16-processed-gene-222.1	0	0.06	0.42	0.11	0.14	0.08	0.25	0.35	0	0.53	0.35	0.38	flotillin-like protein 4 [Sesamum indicum]	RecName: Full=Flotillin-like protein 1;
augustus_masked-VaccDscaff16-processed-gene-224.8	5.68	7.58	5.03	6.41	8.15	7.19	4.79	5.64	6.2	12.92	10.96	11.68	PREDICTED: trafficking protein particle complex II-specific subunit 120 homolog isoform X1 [Vitis vinifera]	RecName: Full=Trafficking protein particle complex II-specific subunit 120 homolog {ECO:0000305}; Short=AtTRS120 {ECO:0000303|PubMed:20713617}; Short=TRAPP II-specific subunit 120 homolog {ECO:0000305}; AltName: Full=Protein VASCULAR NETWORK DEFECTIVE 4 {ECO:0000303|PubMed:24443495};
augustus_masked-VaccDscaff16-processed-gene-226.5	0.72	0.87	1.48	1.76	1.47	1	1.02	0.5	0.76	2.84	3.55	2.83	PREDICTED: uncharacterized protein LOC102585370 [Solanum tuberosum]	--
augustus_masked-VaccDscaff16-processed-gene-227.0	3.32	2.35	2.3	3.84	2.74	2.79	6.13	6.6	12.53	6.47	8.53	9.32	unnamed protein product, partial [Vitis vinifera]	RecName: Full=Zinc finger protein 3 {ECO:0000305};
augustus_masked-VaccDscaff16-processed-gene-229.3	1.49	2.26	0.98	1.19	2.44	1.93	1.79	3.01	1.06	3.3	3.18	2.53	Cytochrome c assembly protein [Macleaya cordata]	RecName: Full=Cytochrome b561, DM13 and DOMON domain-containing protein At5g54830; AltName: Full=Protein b561A.tha1; Flags: Precursor;
augustus_masked-VaccDscaff16-processed-gene-23.9	12.09	12.95	13.36	11.99	12.57	16.13	13.45	13.52	10.97	41.99	41.18	46.51	chalcone isomerase [Camellia sinensis]	RecName: Full=Fatty-acid-binding protein 1; Short=AtFAP1; AltName: Full=Chalcone-flavanone isomerase family protein 1;
augustus_masked-VaccDscaff16-processed-gene-233.8	14.14	19.72	17.79	7.36	10.46	9.98	18.79	11.18	6.85	2.78	5.84	2.67	--	--
augustus_masked-VaccDscaff16-processed-gene-239.7	2.27	2.19	1.85	1.23	2.15	1.65	3.76	2.53	3.08	0.68	1.12	0.8	--	--
augustus_masked-VaccDscaff16-processed-gene-254.4	0.5	0.62	0.52	0.5	0.76	0.67	0.83	0.5	0.76	2.23	2.75	2.4	PREDICTED: acetolactate synthase 1, chloroplastic [Nicotiana sylvestris]	RecName: Full=Acetolactate synthase 1, chloroplastic; EC=2.2.1.6; AltName: Full=ALS I; AltName: Full=Acetohydroxy-acid synthase I; AltName: Full=Acetolactate synthase I; Flags: Precursor;
augustus_masked-VaccDscaff16-processed-gene-258.5	2.97	14.58	25.81	5.58	18.97	43.86	3.07	16.71	5.55	59.68	29.95	34.23	3-dehydroquinate dehydratase/shikimate dehydrogenase 1 [Camellia sinensis]	RecName: Full=Bifunctional 3-dehydroquinate dehydratase/shikimate dehydrogenase, chloroplastic; Short=DHQ-SDH protein; AltName: Full=DHQase-SORase; AltName: Full=Protein EMBRYO DEFECTIVE 3004; Includes: RecName: Full=Dehydroquinate dehydratase; Short=DHQ; EC=4.2.1.10; Includes: RecName: Full=Shikimate dehydrogenase; Short=SDH; EC=1.1.1.25; Flags: Precursor;
augustus_masked-VaccDscaff16-processed-gene-26.5	6.03	8.65	6.55	4.95	5.96	5.09	8.54	9.54	9.62	0.83	1.27	1.02	PREDICTED: protein ABHD17B [Theobroma cacao]	--
augustus_masked-VaccDscaff16-processed-gene-265.8	1.89	2.36	2.14	2.16	2.8	4.77	1.02	2.62	1.69	10.23	9.1	11.43	hypothetical protein POPTR_013G026800v3 [Populus trichocarpa]	RecName: Full=Glutathione synthetase, chloroplastic; Short=GSH synthetase; Short=GSH-S; Short=Glutathione synthase; EC=6.3.2.3; Flags: Precursor;
augustus_masked-VaccDscaff16-processed-gene-269.1	1.78	1.99	2.67	1.21	1.33	0.87	4.02	2.48	3.51	1.41	0.87	1.3	PREDICTED: E3 ubiquitin-protein ligase ATL31 [Ipomoea nil]	RecName: Full=E3 ubiquitin-protein ligase ATL6; EC=2.3.2.27 {ECO:0000269|PubMed:15644464}; AltName: Full=RING-H2 finger protein ATL6; AltName: Full=RING-type E3 ubiquitin transferase ATL6 {ECO:0000305}; Flags: Precursor;
augustus_masked-VaccDscaff16-processed-gene-270.5	0.07	0	0	0	0	0	0	0	0	0.13	0.52	1.05	hypothetical protein CDL12_01585 [Handroanthus impetiginosus]	--
augustus_masked-VaccDscaff16-processed-gene-270.6	1.35	1.03	0.26	0.9	1.06	0.07	1.69	1.07	0.83	3.57	3.96	5.74	hypothetical protein CDL12_01585 [Handroanthus impetiginosus]	--
augustus_masked-VaccDscaff16-processed-gene-270.7	0.38	0	0	0	0	0	0	0.45	0.08	1.72	1.33	2.34	hypothetical protein CDL12_01585 [Handroanthus impetiginosus]	--
augustus_masked-VaccDscaff16-processed-gene-28.7	0.41	0.48	0.3	0	0.16	0	0.18	0.33	0	1.89	3.3	2.64	PREDICTED: uncharacterized protein LOC109220509 [Nicotiana attenuata]	--
augustus_masked-VaccDscaff16-processed-gene-283.3	0.11	0.27	0.32	0	0	0.23	0.19	0.04	0	0	0	0	hypothetical protein CQW23_20156 [Capsicum baccatum]	RecName: Full=Probable methyltransferase PMT21; EC=2.1.1.-; AltName: Full=Protein EARLY-RESPONSIVE TO DEHYDRATION 3;
augustus_masked-VaccDscaff16-processed-gene-297.1	0	0	0	0.22	0.11	0.25	0.2	0.03	0	0	0	0	hypothetical protein L195_g035387, partial [Trifolium pratense]	--
augustus_masked-VaccDscaff16-processed-gene-299.3	2.59	4.48	6.13	2.61	1.22	6.99	3.69	4.8	2.46	0	0	0	protein RALF-like 33 [Hevea brasiliensis]	RecName: Full=Protein RALF-like 33; Flags: Precursor;
augustus_masked-VaccDscaff16-processed-gene-299.4	19.94	15.15	14.51	15.65	17.39	17.17	6.25	10.65	14.72	4.29	4.87	7.39	protein RALF-like 33 [Jatropha curcas]	RecName: Full=Protein RALF-like 33; Flags: Precursor;
augustus_masked-VaccDscaff16-processed-gene-3.9	2.48	2.15	3.1	1.22	0.7	2.25	0.62	0.64	1.08	0.88	0.06	0.12	--	--
augustus_masked-VaccDscaff16-processed-gene-301.2	4.97	4.8	2.14	1.86	5.53	3.9	5.69	5.68	10.22	1.43	3.09	1.47	hypothetical protein CFOL_v3_34450 [Cephalotus follicularis]	--
augustus_masked-VaccDscaff16-processed-gene-304.7	0.26	0.13	0.06	0.3	0.06	1.15	0.35	1.18	0.55	0	0	0	uncharacterized protein LOC110601916 isoform X1 [Manihot esculenta]	--
augustus_masked-VaccDscaff16-processed-gene-304.9	1.52	1.06	0.7	0.92	1.18	1.34	2.55	0.93	2.86	0	0	0	auxin early response protein SAUR41 [Camellia sinensis]	RecName: Full=Auxin-responsive protein SAUR72 {ECO:0000305}; AltName: Full=Protein SMALL AUXIN UP RNA 72 {ECO:0000303|PubMed:12036261};
augustus_masked-VaccDscaff16-processed-gene-31.1	0.21	0.33	0.39	0.65	3.81	1.56	0.64	0.7	0.85	0	0	0	PREDICTED: carbonic anhydrase 2 isoform X1 [Vitis vinifera]	RecName: Full=Carbonic anhydrase, chloroplastic; EC=4.2.1.1; AltName: Full=Carbonate dehydratase; Contains: RecName: Full=Carbonic anhydrase, 27 kDa isoform; Contains: RecName: Full=Carbonic anhydrase, 25 kDa isoform; Flags: Precursor;
augustus_masked-VaccDscaff16-processed-gene-31.7	0.66	0.82	0.66	0.93	0.78	0.62	1.5	0.85	1.34	0.33	0.23	0.23	uncharacterized protein LOC105177128 [Sesamum indicum]	--
augustus_masked-VaccDscaff16-processed-gene-317.1	3.38	3.36	3.44	4.73	4.56	5.68	2.53	5.07	3.88	0.62	0.34	0.32	somatic embryogenesis receptor kinase 2 [Sesamum indicum]	RecName: Full=Somatic embryogenesis receptor kinase 1; Short=AtSERK1; EC=2.7.10.1; EC=2.7.11.1; AltName: Full=Somatic embryogenesis receptor-like kinase 1; Flags: Precursor;
augustus_masked-VaccDscaff16-processed-gene-318.10	5.77	6.73	6.9	7.43	10.4	7.85	5.87	5.16	6.43	21.51	28.48	16	PREDICTED: eukaryotic peptide chain release factor subunit 1-3-like [Capsicum annuum]	RecName: Full=Eukaryotic peptide chain release factor subunit 1-3; Short=Eukaryotic release factor 1-3; Short=eRF1-3; AltName: Full=Omnipotent suppressor protein 1 homolog 3; Short=SUP1 homolog 3;
augustus_masked-VaccDscaff16-processed-gene-318.5	0.77	0	0	0.7	0	0.18	0.21	0	0	7.07	11.48	6.17	hypothetical protein CDL12_23640 [Handroanthus impetiginosus]	--
augustus_masked-VaccDscaff16-processed-gene-32.5	0.57	0.49	0.58	0.33	0.59	0.77	0.75	0.47	0.45	0.04	0	0.06	PREDICTED: uncharacterized protein LOC100267992 [Vitis vinifera]	RecName: Full=Serine/threonine-protein kinase ATM; EC=2.7.11.1; AltName: Full=Ataxia telangiectasia mutated homolog; Short=AtATM;
augustus_masked-VaccDscaff16-processed-gene-326.9	0.67	0.6	0.05	1.74	0.77	0.86	0.33	0.36	1.09	0.38	0	0.1	--	--
augustus_masked-VaccDscaff16-processed-gene-340.0	25.1	26.44	24.31	23.92	23.87	22.57	25.92	27.55	26	7.95	8.32	7.1	PREDICTED: ubiquitin carboxyl-terminal hydrolase 19 isoform X2 [Daucus carota subsp. sativus]	RecName: Full=Ubiquitin carboxyl-terminal hydrolase 16; EC=3.4.19.12; AltName: Full=Deubiquitinating enzyme 16; Short=AtUBP16; AltName: Full=Ubiquitin thioesterase 16; AltName: Full=Ubiquitin-specific-processing protease 16;
augustus_masked-VaccDscaff16-processed-gene-340.2	5.61	4.61	5.88	4.73	4.01	3.41	8.3	8.84	9.6	0.97	0.69	1.1	PREDICTED: AT-hook motif nuclear-localized protein 17 [Solanum lycopersicum]	RecName: Full=AT-hook motif nuclear-localized protein 17 {ECO:0000312|EMBL:FAA00288.1};
augustus_masked-VaccDscaff16-processed-gene-348.6	4.94	5.67	12.6	11.11	9.68	7.77	5.68	3.88	6.22	2.41	3.02	4.51	PREDICTED: 50S ribosomal protein 6, chloroplastic [Solanum lycopersicum]	RecName: Full=50S ribosomal protein 6, chloroplastic; AltName: Full=CL25; AltName: Full=Plastid-specific 50S ribosomal protein 6; Short=PSRP-6; Flags: Precursor;
augustus_masked-VaccDscaff16-processed-gene-358.4	0.81	0.07	0.68	0.27	0.37	0.83	1.84	0.89	0	0	0	0	PREDICTED: uncharacterized protein LOC109013982 [Juglans regia]	RecName: Full=ATP synthase subunit alpha, mitochondrial;
augustus_masked-VaccDscaff16-processed-gene-358.5	7.17	5.28	5.45	5.53	6.06	4.79	7.03	6.88	5.89	2.37	1.92	2.03	LRR receptor-like serine/threonine-protein kinase GSO2 [Olea europaea var. sylvestris]	RecName: Full=Receptor-like protein 13 {ECO:0000303|PubMed:18434605}; Short=AtRLP13 {ECO:0000303|PubMed:18434605}; Flags: Precursor;
augustus_masked-VaccDscaff16-processed-gene-36.1	0.85	0.97	1.12	1.06	1.48	1.5	0.65	0.66	0.82	49.56	37.97	51.15	PREDICTED: galactinol--sucrose galactosyltransferase [Nicotiana sylvestris]	RecName: Full=Galactinol--sucrose galactosyltransferase; EC=2.4.1.82; AltName: Full=Raffinose synthase;
augustus_masked-VaccDscaff16-processed-gene-371.4	2.13	0.93	1.65	1.41	1.67	1.8	2.09	1.94	2.53	0.24	0.36	0.49	pentatricopeptide repeat-containing protein At1g63330-like isoform X2 [Prunus avium]	RecName: Full=Protein Rf1, mitochondrial; AltName: Full=Fertility restorer; AltName: Full=Protein PPR; AltName: Full=Restorer for CMS; Flags: Precursor;
augustus_masked-VaccDscaff16-processed-gene-378.4	0.06	0	0	0	0	0	0	0	0	0.22	0.08	0.31	unnamed protein product [Coffea canephora]	RecName: Full=Aldehyde oxidase GLOX1 {ECO:0000305}; EC=1.2.3.1 {ECO:0000305}; AltName: Full=Glyoxal oxidase 1 {ECO:0000305|PubMed:21673079}; Flags: Precursor;
augustus_masked-VaccDscaff16-processed-gene-38.2	0.32	0.25	0.1	0.81	0.42	0.15	0.57	0.37	1.17	0.14	0	0	PREDICTED: uncharacterized protein LOC104878515 [Vitis vinifera]	--
augustus_masked-VaccDscaff16-processed-gene-38.7	0	0	0	0	0.14	0	0	0	0	0.1	0.71	0.1	PREDICTED: ankyrin repeat-containing protein ITN1-like [Nicotiana attenuata]	RecName: Full=Ankyrin repeat-containing protein BDA1 {ECO:0000305}; AltName: Full=Protein BIAN DA 1 {ECO:0000303|PubMed:22740615};
augustus_masked-VaccDscaff16-processed-gene-380.6	1.2	1.63	0.95	1.63	1.9	1.14	0.57	1.45	0.5	0.43	0.38	0.12	PREDICTED: endoglucanase 2-like [Nicotiana attenuata]	RecName: Full=Endoglucanase 24; EC=3.2.1.4; AltName: Full=Endo-1,4-beta glucanase 24; Flags: Precursor;
augustus_masked-VaccDscaff16-processed-gene-381.7	0.55	1.27	1.1	0.7	0.43	0	3.3	1.65	3.24	0.5	1.32	0.1	unnamed protein product [Coffea canephora]	RecName: Full=Chaperone protein dnaJ 11, chloroplastic; Short=AtDjC11; Short=AtJ11; Flags: Precursor;
augustus_masked-VaccDscaff16-processed-gene-384.14	29.04	29.85	26.29	22.92	26.7	22.74	28.59	32.24	30.47	1.07	1.8	1.37	PREDICTED: plastocyanin B'/B'' [Ricinus communis]	RecName: Full=Plastocyanin;
augustus_masked-VaccDscaff16-processed-gene-389.4	0.45	0.56	0.62	0.9	1.53	0.68	0.93	0.94	0.4	0	0.09	0.04	protein PLASTID MOVEMENT IMPAIRED 1 [Jatropha curcas]	RecName: Full=Protein PLASTID MOVEMENT IMPAIRED 1 {ECO:0000303|PubMed:16113226};
augustus_masked-VaccDscaff16-processed-gene-4.5	3.28	1.96	2.76	3.02	2.56	2.47	2.69	2.97	3.36	1.14	0.85	1.08	hypothetical protein MANES_17G072100 [Manihot esculenta]	RecName: Full=Putative disease resistance RPP13-like protein 1;
augustus_masked-VaccDscaff16-processed-gene-42.4	12.22	9.68	10.37	11.62	12.49	16.1	8.27	6.71	11.35	18.32	16.65	14.77	PREDICTED: protein transport protein SEC13 homolog B [Vitis vinifera]	RecName: Full=Protein transport protein SEC13 homolog B {ECO:0000305}; AltName: Full=SEC13-like protein B {ECO:0000305};
augustus_masked-VaccDscaff16-processed-gene-43.8	0.09	0	0	0.08	0.09	0	0	0	0	0.53	1.57	0.84	Glycosyl transferase [Macleaya cordata]	RecName: Full=Probable galacturonosyltransferase-like 10; EC=2.4.1.-; AltName: Full=Galactinol synthase 8; Short=AtGolS8; Short=GolS-8;
augustus_masked-VaccDscaff16-processed-gene-44.5	0.06	0.18	0.2	0	0	0	0.14	0.38	0.1	0.72	0.53	0.41	Spastin, partial [Trema orientalis]	RecName: Full=AAA-ATPase At3g28580; EC=3.6.1.3 {ECO:0000250|UniProtKB:Q9FLD5};
augustus_masked-VaccDscaff16-processed-gene-47.8	1.02	1.39	1.29	1.88	1.13	1.31	1.2	1.41	1.52	0.33	0.72	0.2	PREDICTED: pentatricopeptide repeat-containing protein At5g39980, chloroplastic [Nicotiana attenuata]	RecName: Full=Pentatricopeptide repeat-containing protein At5g39980, chloroplastic; Flags: Precursor;
augustus_masked-VaccDscaff16-processed-gene-48.8	9.4	10.73	9.01	9.76	9.33	7.25	9.17	13.36	10.08	3.18	3.08	3.03	PREDICTED: pentatricopeptide repeat-containing protein At5g39980, chloroplastic [Nicotiana attenuata]	RecName: Full=Pentatricopeptide repeat-containing protein At5g39980, chloroplastic; Flags: Precursor;
augustus_masked-VaccDscaff16-processed-gene-5.1	2.35	1.96	2.15	3.44	2.31	2.31	2.67	2.71	2.64	0.89	0.81	0.81	hypothetical protein MANES_17G072100 [Manihot esculenta]	RecName: Full=Putative disease resistance RPP13-like protein 1;
augustus_masked-VaccDscaff16-processed-gene-5.6	1.04	0.57	0.57	1.37	0.92	1.11	0.74	0.87	0.97	0.42	0.62	0.35	hypothetical protein MANES_17G072100 [Manihot esculenta]	RecName: Full=Putative disease resistance RPP13-like protein 1;
augustus_masked-VaccDscaff16-processed-gene-52.7	0	0.04	0	0	0	0	0	0	0.29	0.34	0.26	0.47	auxin efflux carrier component 8 [Olea europaea var. sylvestris]	RecName: Full=Auxin efflux carrier component 8 {ECO:0000303|PubMed:15817418}; Short=AtPIN8 {ECO:0000303|PubMed:15817418};
augustus_masked-VaccDscaff16-processed-gene-54.7	0.1	0.24	0.13	0.24	0.14	0.26	0.23	0.26	0.09	0.03	0	0	hypothetical protein B456_006G020800 [Gossypium raimondii]	RecName: Full=MDIS1-interacting receptor like kinase 2 {ECO:0000303|PubMed:26863186}; Short=AtMIK2 {ECO:0000303|PubMed:26863186}; AltName: Full=Probable LRR receptor-like serine/threonine-protein kinase At4g08850; EC=2.7.11.1 {ECO:0000305}; Flags: Precursor;
augustus_masked-VaccDscaff16-processed-gene-57.2	0	0	0	0	0	0	0.08	0	0	0.11	0.02	0.12	ABC transporter B family member 19 [Jatropha curcas]	RecName: Full=ABC transporter B family member 19; Short=ABC transporter ABCB.19; Short=AtABCB19; AltName: Full=Multidrug resistance protein 11; AltName: Full=P-glycoprotein 19;
augustus_masked-VaccDscaff16-processed-gene-58.9	2.57	1.48	2.24	2.62	4.08	2.96	2.12	0.92	3.63	33.71	36.18	35.51	uncharacterized protein LOC111441419 [Cucurbita moschata]	--
augustus_masked-VaccDscaff16-processed-gene-6.14	1.61	0.52	0	1.22	0.27	0.25	2.32	0.81	4.69	0	0	0	hypothetical protein CICLE_v10017736mg [Citrus clementina]	--
augustus_masked-VaccDscaff16-processed-gene-61.2	0.26	0.16	0.09	0.24	0.2	0.15	0.18	0.07	0.21	1.11	1.25	0.68	myb-related protein 306 [Quercus suber]	RecName: Full=Myb-related protein 306;
augustus_masked-VaccDscaff16-processed-gene-62.2	33.14	36.4	42.82	22.92	23.24	23.12	61.09	55.34	46.85	17.56	22.92	19.78	hypothetical protein CDL12_02785 [Handroanthus impetiginosus]	RecName: Full=Zinc-finger homeodomain protein 8; Short=AtZHD8; AltName: Full=Homeobox protein 30; Short=AtHB-30; AltName: Full=Zinc finger homeodomain transcriptional factor ZFHD3;
augustus_masked-VaccDscaff16-processed-gene-63.6	0.71	0.73	0.42	0.41	0.55	0.24	0.05	0.71	0.32	1.86	1.51	0.57	ribonuclease S-7-like [Olea europaea var. sylvestris]	RecName: Full=Extracellular ribonuclease LE; Short=RNase LE; EC=3.1.27.1; Flags: Precursor;
augustus_masked-VaccDscaff16-processed-gene-65.2	69.89	56.55	63.21	95.33	86.55	101.49	15.26	15.01	21.62	5.7	7.28	6.95	alpha-expansin [Actinidia eriantha]	RecName: Full=Expansin-A15; Short=AtEXPA15; AltName: Full=Alpha-expansin-15; Short=At-EXP15; Short=AtEx15; AltName: Full=Ath-ExpAlpha-1.3; Flags: Precursor;
augustus_masked-VaccDscaff16-processed-gene-67.4	4.74	3.54	3.6	4.46	5.23	4.24	3.92	5.73	5.7	1.15	1.21	0.95	PREDICTED: uncharacterized protein LOC100261075 [Vitis vinifera]	--
augustus_masked-VaccDscaff16-processed-gene-68.8	0	0.41	0.08	0.31	0.38	0.16	0.5	1.27	0.36	0	0	0	UDP-glycosyltransferase 708C1 [Prunus persica]	RecName: Full=UDP-glycosyltransferase 13 {ECO:0000303|PubMed:26331569}; Short=MiUGT13 {ECO:0000303|PubMed:26331569}; EC=2.4.1.- {ECO:0000305}; AltName: Full=C-glycosyltransferase {ECO:0000303|PubMed:26331569}; Short=MiCGT {ECO:0000303|PubMed:26331569};
augustus_masked-VaccDscaff16-processed-gene-72.9	0.3	0.4	1.54	0.65	1.23	1.22	1.21	0.86	1.94	0.34	0.17	0.32	hypothetical protein CDL15_Pgr017515 [Punica granatum]	--
augustus_masked-VaccDscaff16-processed-gene-74.2	1.63	1.24	1.21	1.67	1.72	1.65	1.85	1.57	1.42	0.5	0.38	0.78	TMV resistance protein N-like [Prunus avium]	RecName: Full=TMV resistance protein N;
augustus_masked-VaccDscaff16-processed-gene-76.9	2.05	1.17	1.35	0.78	0.5	0.3	4.2	5.2	4.49	0.03	0.03	0.18	PREDICTED: serine carboxypeptidase-like 25 [Vigna angularis]	RecName: Full=Serine carboxypeptidase-like 25; EC=3.4.16.-; Flags: Precursor;
augustus_masked-VaccDscaff16-processed-gene-78.5	0.48	0.53	0.7	0.29	0.32	0.42	0.97	0.42	0.71	0	0.03	0.03	anthocyanin 5-aromatic acyltransferase [Vaccinium dunalianum]	RecName: Full=Phenolic glucoside malonyltransferase 2; EC=2.3.1.-;
augustus_masked-VaccDscaff16-processed-gene-8.3	0	0.26	2.46	0.24	0.8	1.25	2.32	0.81	4.83	0	0.5	0	hypothetical protein CICLE_v10017736mg [Citrus clementina]	--
augustus_masked-VaccDscaff16-processed-gene-87.16	3.18	2.72	2.33	2.78	2.39	1.42	3.92	2.69	3.2	1.4	1.11	1.34	PREDICTED: F-box/kelch-repeat protein At5g15710 [Solanum pennellii]	RecName: Full=F-box/kelch-repeat protein At5g15710;
augustus_masked-VaccDscaff16-processed-gene-90.6	0.62	0.32	0.26	0.56	0.16	0.61	1.07	0.21	1.27	1.4	1.08	2.33	PREDICTED: F-box protein CPR30-like [Gossypium hirsutum]	RecName: Full=F-box/kelch-repeat protein At3g06240;
augustus_masked-VaccDscaff160-processed-gene-1.8	0.31	0.12	0.23	0.06	0.13	0.18	0.07	0.28	0.03	0.69	0.7	0.65	AAA-ATPase At5g57480-like [Durio zibethinus]	RecName: Full=AAA-ATPase At5g57480; EC=3.6.1.3 {ECO:0000250|UniProtKB:Q9FLD5}; Flags: Precursor;
augustus_masked-VaccDscaff162-processed-gene-1.4	1.22	2.52	1.52	0	1.3	1.05	3.48	1.84	2.77	0.16	0.57	0.16	PREDICTED: uncharacterized protein LOC109335247 isoform X1 [Lupinus angustifolius]	--
augustus_masked-VaccDscaff1622-processed-gene-0.0	31.74	34.64	26.48	28.86	29.54	31.14	30.84	35.23	32.6	3.65	3.54	3.1	PREDICTED: lon protease 2 [Ricinus communis]	--
augustus_masked-VaccDscaff1631-processed-gene-0.1	2.02	1.36	2.19	1.12	2.38	1.2	2.19	3.08	2.47	0.51	0.29	0.75	short-chain dehydrogenase/reductase [Camellia sinensis]	RecName: Full=Xanthoxin dehydrogenase; EC=1.1.1.288; AltName: Full=Protein GLUCOSE INSENSITIVE 1; AltName: Full=Protein IMPAIRED SUCROSE INDUCTION 4; AltName: Full=Protein SALOBRENO 3; AltName: Full=Protein SALT RESISTANT 1; AltName: Full=Protein SUGAR INSENSITIVE 4; AltName: Full=Short-chain alcohol dehydrogenase ABA2; AltName: Full=Short-chain dehydrogenase reductase 1; Short=AtSDR1; AltName: F…
augustus_masked-VaccDscaff1646-processed-gene-0.0	7.08	11.38	6.04	17.17	26.59	20.64	2.59	4.52	1.66	14.25	13.05	9.79	hypothetical protein POPTR_0014s098101g, partial [Populus trichocarpa]	--
augustus_masked-VaccDscaff1647-processed-gene-0.1	1.49	2.52	2.05	1.79	1.9	0.79	2.87	2.19	2.98	3.46	3.07	4.86	UPF0496 protein 4-like [Manihot esculenta]	--
augustus_masked-VaccDscaff1650-processed-gene-0.0	0.92	1.22	1.01	0.65	1.37	0.24	1.74	1.36	1.14	0	0	0	PREDICTED: uncharacterized protein LOC104877757 isoform X1 [Vitis vinifera]	--
augustus_masked-VaccDscaff1670-processed-gene-0.2	23.25	18.25	27.71	5.61	6.86	10.8	46.86	30.65	18.04	0	0	0	fasciclin-like arabinogalactan protein 11 [Dendrobium catenatum]	RecName: Full=Fasciclin-like arabinogalactan protein 11; Flags: Precursor;
augustus_masked-VaccDscaff1672-processed-gene-0.0	3.1	5.29	5.9	3.75	4.27	4.58	4.09	3.38	4.73	8.6	7.66	8.25	Cardiolipin synthase [Morus notabilis]	RecName: Full=Cardiolipin synthase (CMP-forming), mitochondrial; Short=CLS; EC=2.7.8.41 {ECO:0000269|PubMed:15527784, ECO:0000269|PubMed:15811335}; AltName: Full=Phosphatidylglycerophosphate synthase 3; Short=PGP synthase 3; Flags: Precursor;
augustus_masked-VaccDscaff1694-processed-gene-0.0	2.16	2.09	0.94	1.65	3.92	1.94	2.85	2.41	3.21	0.4	0.44	0.37	O-methyltransferase, family 2 [Corchorus olitorius]	RecName: Full=Acetylserotonin O-methyltransferase {ECO:0000305}; EC=2.1.1.4 {ECO:0000269|PubMed:26484897}; AltName: Full=N-acetylserotonin O-methyltransferase {ECO:0000303|PubMed:26484897}; Short=AtASMT {ECO:0000303|PubMed:26484897};
augustus_masked-VaccDscaff17-processed-gene-0.5	1.65	3.35	1.23	1.86	2.19	2.71	2.3	2.22	3.5	5.77	5.79	7.42	Calmodulin and related proteins (EF-Hand superfamily) [Handroanthus impetiginosus]	RecName: Full=Calcium-binding protein CML42; AltName: Full=Calmodulin-like protein 42;
augustus_masked-VaccDscaff17-processed-gene-101.4	6.14	3.95	5.85	1.1	3.35	2.92	7.68	2.9	6.12	1.77	1.35	2.38	uncharacterized protein LOC110414990 [Herrania umbratica]	--
augustus_masked-VaccDscaff17-processed-gene-102.0	0	0	0	0	0	0	0	0	0	0.74	0.81	1.25	at-hook motif nuclear-localized protein 20 [Quercus suber]	RecName: Full=AT-hook motif nuclear-localized protein 19 {ECO:0000312|EMBL:FAA00290.1};
augustus_masked-VaccDscaff17-processed-gene-102.3	2.99	4.74	3.81	4.46	7.61	5.42	1.71	1.84	3.52	1.6	0.62	1.1	PREDICTED: putative UDP-rhamnose:rhamnosyltransferase 1 [Vitis vinifera]	RecName: Full=Soyasaponin III rhamnosyltransferase; EC=2.4.1.273 {ECO:0000269|PubMed:20350545}; AltName: Full=Soyasaponin glycosyltransferase 3; AltName: Full=UDP-rhamnose:soyasaponin III-rhamnosyltransferase;
augustus_masked-VaccDscaff17-processed-gene-106.2	1.22	2.41	1.98	1.76	0.61	1.44	1.86	1.17	1.94	0.41	0.57	0.57	PREDICTED: RNA-binding protein 42 isoform X2 [Theobroma cacao]	RecName: Full=Oligouridylate-binding protein 1C; Short=AtUBP1c; AltName: Full=Polyuridylate-binding protein UBP1C; Short=Poly(U)-binding protein UBP1C;
augustus_masked-VaccDscaff17-processed-gene-11.5	5.11	5.88	6.43	9.86	7.58	9.37	4.9	4.47	4.09	11.74	12.36	13.02	2,3-bisphosphoglycerate-independent phosphoglycerate mutase [Sesamum indicum]	RecName: Full=2,3-bisphosphoglycerate-independent phosphoglycerate mutase; Short=BPG-independent PGAM; Short=Phosphoglyceromutase; EC=5.4.2.12; AltName: Full=PGAM-I;
augustus_masked-VaccDscaff17-processed-gene-114.6	2.33	2.14	3.67	2.78	2.74	1.73	3.36	3.91	2.41	5.49	5.02	4.45	magnesium-dependent phosphatase 1 [Jatropha curcas]	--
augustus_masked-VaccDscaff17-processed-gene-117.7	11.98	14.85	12.47	7.53	7.84	7.39	24.48	25.22	21.92	4.07	4.19	4.6	PREDICTED: protein EXORDIUM-like 2 [Nicotiana sylvestris]	RecName: Full=Protein EXORDIUM-like 2; Flags: Precursor;
augustus_masked-VaccDscaff17-processed-gene-12.7	6.73	4.84	6.68	7.91	4.21	5.47	8.38	7.4	12.86	0.14	0.22	0.44	uncharacterized protein LOC107485620 [Arachis duranensis]	--
augustus_masked-VaccDscaff17-processed-gene-121.1	0.38	0.56	0.75	0.13	0.81	0.27	0.57	0.19	0.1	0	0	0	--	--
augustus_masked-VaccDscaff17-processed-gene-123.1	1.45	2.02	2.32	1.47	1.71	1.32	2.04	3.09	3.18	0.22	0.22	0.13	PREDICTED: phytoene dehydrogenase, chloroplastic/chromoplastic [Juglans regia]	RecName: Full=15-cis-phytoene desaturase, chloroplastic/chromoplastic; EC=1.3.5.5; AltName: Full=Phytoene dehydrogenase; Flags: Precursor;
augustus_masked-VaccDscaff17-processed-gene-124.2	0.63	0.6	0.96	0.28	0	0	1.47	0.84	0	0	0	0	vacuolar iron transporter like 4 [Quercus suber]	RecName: Full=Vacuolar iron transporter homolog 3; AltName: Full=Protein NODULIN-LIKE 3;
augustus_masked-VaccDscaff17-processed-gene-124.6	1.28	1.99	3	1.3	1.7	1.39	6.23	5.44	3.62	0	0	0.13	Vacuolar iron transporter -like protein 4 [Capsicum chinense]	RecName: Full=Vacuolar iron transporter homolog 3; AltName: Full=Protein NODULIN-LIKE 3;
augustus_masked-VaccDscaff17-processed-gene-126.4	4.62	4.2	4.15	4.49	3.97	3.22	3.01	2.66	3.99	6.5	4.39	5.83	PREDICTED: uncharacterized protein LOC100266910 isoform X2 [Vitis vinifera]	--
augustus_masked-VaccDscaff17-processed-gene-13.1	381.14	348.28	433.87	308.52	227.32	267.12	462.61	435.43	563.59	1.51	2.35	4.14	PREDICTED: wound-induced protein 1 [Vitis vinifera]	RecName: Full=Senescence associated gene 20 {ECO:0000303|PubMed:10444084}; AltName: Full=Protein WOUND-INDUCED 12 {ECO:0000303|PubMed:12857840}; Short=AtWI-12 {ECO:0000303|PubMed:12857840};
augustus_masked-VaccDscaff17-processed-gene-133.3	1.4	0.23	0	0	0	0	1.01	1.88	1.49	0	0	0	hypothetical protein GLYMA_13G063100 [Glycine max]	RecName: Full=Zinc-finger homeodomain protein 2; Short=AtZHD2; AltName: Full=Homeobox protein 22; Short=AtHB-22; AltName: Full=Protein MATERNAL EFFECT EMBRYO ARREST 68;
augustus_masked-VaccDscaff17-processed-gene-135.3	0.99	0.07	1.26	0.69	1.29	0.64	0.33	0.31	0	0.42	1.56	1.36	PREDICTED: uncharacterized protein LOC101268616 [Solanum lycopersicum]	RecName: Full=Protein DMP3 {ECO:0000303|PubMed:20712629}; Short=AtDMP3 {ECO:0000303|PubMed:20712629};
augustus_masked-VaccDscaff17-processed-gene-135.6	20.82	21.69	24.92	33.15	24.92	30.66	13.62	12.67	14.51	21.12	19.75	20.07	RPL3 [Rhododendron molle]	RecName: Full=60S ribosomal protein L3;
augustus_masked-VaccDscaff17-processed-gene-139.3	28.92	21.92	29.68	29.55	26.2	28.26	24.53	19.12	23.06	32.4	50.48	40	PREDICTED: ras-related protein RABA2a [Ricinus communis]	RecName: Full=Ras-related protein RABA2a; Short=AtRABA2a; AltName: Full=Ras-related protein Rab11C; Short=AtRab11C; Flags: Precursor;
augustus_masked-VaccDscaff17-processed-gene-139.4	4.88	8.09	6.51	7.97	9.96	9.63	5.15	7.41	5.55	21.12	21.84	20.22	PREDICTED: cysteine desulfurase, mitochondrial [Nelumbo nucifera]	RecName: Full=Cysteine desulfurase, mitochondrial; EC=2.8.1.7; AltName: Full=NIFS homolog 1 {ECO:0000303|Ref.1}; Short=AtNIFS1; AltName: Full=Protein AtMtNifS; Flags: Precursor;
augustus_masked-VaccDscaff17-processed-gene-147.10	2.91	2.12	3.78	3.3	4.29	3.32	2.97	4.18	3.21	0.97	1.11	0.75	TMV resistance protein N-like, partial [Prunus avium]	RecName: Full=Disease resistance-like protein DSC1 {ECO:0000305}; AltName: Full=Protein DOMINANT SUPPRESSOR OF CAMTA3 NUMBER 1 {ECO:0000303|PubMed:28407487};
augustus_masked-VaccDscaff17-processed-gene-153.6	0.12	0	0	0	0.12	0.39	0	0	0	1.14	0.28	0.11	uncharacterized protein LOC110934713 [Helianthus annuus]	--
augustus_masked-VaccDscaff17-processed-gene-154.2	7.84	4.39	8.7	5.76	2.6	4.87	7.73	4.29	3.35	8.71	9.61	12.19	hypothetical protein F511_39890 [Dorcoceras hygrometricum]	--
augustus_masked-VaccDscaff17-processed-gene-165.9	0.06	0	0.05	0.26	0.03	0.34	0.18	0	0	0.57	0.77	0.8	hypothetical protein TSUD_272280 [Trifolium subterraneum]	RecName: Full=Polyadenylate-binding protein 3; Short=PABP-3; Short=Poly(A)-binding protein 3;
augustus_masked-VaccDscaff17-processed-gene-178.0	2.73	2.68	3.35	1.6	3.04	2.37	3.3	4.32	3.13	0.51	0.69	0.65	PREDICTED: uncharacterized protein LOC102668261 [Glycine max]	RecName: Full=Protein MAIN-LIKE 2 {ECO:0000303|PubMed:24635680};
augustus_masked-VaccDscaff17-processed-gene-180.1	0.02	0	0.03	0	0	0	0	0	0	0.16	0.14	0.05	hypothetical protein VITISV_000588 [Vitis vinifera]	RecName: Full=Protein MAIN-LIKE 1 {ECO:0000303|PubMed:24635680};
augustus_masked-VaccDscaff17-processed-gene-183.3	4	3.06	4.84	3.69	4.42	5.74	3.96	2.96	3.3	30.37	40.73	34.4	PREDICTED: probable glutathione S-transferase [Vitis vinifera]	RecName: Full=Glutathione transferase GST 23; EC=2.5.1.18; AltName: Full=Glutathione transferase GST 36;
augustus_masked-VaccDscaff17-processed-gene-183.8	0.67	1.47	1.75	3.38	1.12	2.25	1.95	1.41	1.01	2.79	2.73	2.28	PREDICTED: protein SRC2 [Nelumbo nucifera]	RecName: Full=Protein SRC2 homolog {ECO:0000305}; Short=AtSRC2 {ECO:0000303|PubMed:16227454};
augustus_masked-VaccDscaff17-processed-gene-191.0	1.62	0.79	1.12	0.26	0.75	0.38	0.94	0.99	0.92	0.16	0.11	0.22	Adipose-regulatory protein [Macleaya cordata]	RecName: Full=Seipin-1 {ECO:0000303|PubMed:26362606}; Short=AtSEIPIN1 {ECO:0000303|PubMed:26362606};
augustus_masked-VaccDscaff17-processed-gene-191.2	1.21	3.27	4.51	0.88	0.72	1.35	5.84	4.3	0.94	0	0.23	0.61	unnamed protein product, partial [Vitis vinifera]	RecName: Full=Seipin-1 {ECO:0000303|PubMed:26362606}; Short=AtSEIPIN1 {ECO:0000303|PubMed:26362606};
augustus_masked-VaccDscaff17-processed-gene-191.8	1.53	2.13	2.18	2.39	2.39	2.45	2.33	2.54	3	0.51	0.65	0.73	unnamed protein product [Coffea canephora]	--
augustus_masked-VaccDscaff17-processed-gene-2.5	9.08	7.96	10.04	9.51	8.75	8.19	8.36	10.4	13.99	4.61	4.87	3.46	PREDICTED: uncharacterized protein LOC18610592 [Theobroma cacao]	--
augustus_masked-VaccDscaff17-processed-gene-218.1	0.81	0.37	0.12	0.04	0	0	1.38	0.69	0.05	0.31	0.28	0.16	PREDICTED: probable aspartyl protease At4g16563 [Juglans regia]	RecName: Full=Probable aspartyl protease At4g16563 {ECO:0000305}; EC=3.4.23.- {ECO:0000305}; Flags: Precursor;
augustus_masked-VaccDscaff17-processed-gene-218.3	13.93	18.21	13.78	15.32	23.2	19.9	17.37	14.19	12.88	1.63	2.18	2.09	PREDICTED: uncharacterized protein LOC109213585 [Nicotiana attenuata]	--
augustus_masked-VaccDscaff17-processed-gene-219.1	0	0	0	0	0	0	0	0	0	0.66	0.95	1.49	non-functional pseudokinase ZED1-like [Olea europaea var. sylvestris]	RecName: Full=Non-functional pseudokinase ZED1 {ECO:0000305}; AltName: Full=Protein HOPZ-ETI-DEFICIENT 1 {ECO:0000303|PubMed:24170858};
augustus_masked-VaccDscaff17-processed-gene-220.5	37.32	42.81	44.73	37.85	42.96	41.88	33.76	35.7	46.07	14.75	14.57	13.24	PREDICTED: ribosomal biogenesis protein LAS1L-like, partial [Juglans regia]	--
augustus_masked-VaccDscaff17-processed-gene-222.4	9.77	5.71	7.09	8.07	5.66	4.66	11.06	11.66	21.19	5.63	2.97	3.64	hypothetical protein MANES_10G086400 [Manihot esculenta]	--
augustus_masked-VaccDscaff17-processed-gene-227.1	0.66	0.9	1.3	1	2.45	0.97	0.77	0.99	1.04	0.25	0	0.15	PREDICTED: LOB domain-containing protein 37-like [Nicotiana tabacum]	RecName: Full=LOB domain-containing protein 38; AltName: Full=ASYMMETRIC LEAVES 2-like protein 40; Short=AS2-like protein 40;
augustus_masked-VaccDscaff17-processed-gene-233.8	0.49	0.27	0.13	0	0	0.13	0.45	0.49	0.44	0	0	0	PREDICTED: ADP-ribosylation factor 1 isoform X1 [Theobroma cacao]	RecName: Full=ADP-ribosylation factor;
augustus_masked-VaccDscaff17-processed-gene-235.8	0	0	0.06	0	0.08	0	0	0	0	0.38	0.57	0.32	PREDICTED: uncharacterized protein LOC105964676 [Erythranthe guttata]	--
augustus_masked-VaccDscaff17-processed-gene-235.9	2.26	2.15	2.79	2.1	2.45	2	2.41	2.67	2.86	0.5	0.8	0.59	PREDICTED: U-box domain-containing protein 26-like [Solanum pennellii]	RecName: Full=U-box domain-containing protein 26; EC=2.3.2.27; AltName: Full=Plant U-box protein 26; AltName: Full=RING-type E3 ubiquitin transferase PUB26 {ECO:0000305};
augustus_masked-VaccDscaff17-processed-gene-239.9	4.71	7	6.56	9.74	11.9	7.85	3.02	2.85	1.8	46.88	45.22	46.66	CXE carboxylesterase [Vaccinium corymbosum]	RecName: Full=2-hydroxyisoflavanone dehydratase; EC=3.1.1.1; EC=4.2.1.105; AltName: Full=Carboxylesterase HIDM;
augustus_masked-VaccDscaff17-processed-gene-24.1	0.88	0.3	0.56	0.12	0.34	0.03	0.96	0.68	0.58	1.47	0.86	1.15	PREDICTED: probable mitochondrial chaperone bcs1 [Nicotiana sylvestris]	RecName: Full=Protein HYPER-SENSITIVITY-RELATED 4 {ECO:0000303|PubMed:15181213}; Short=AtHSR4 {ECO:0000303|PubMed:15181213}; EC=3.6.1.3 {ECO:0000250|UniProtKB:Q9FLD5}; AltName: Full=BCS1-like protein;
augustus_masked-VaccDscaff17-processed-gene-259.5	1.99	0.91	1.06	2.76	1.35	2.89	1.17	1.9	1.7	4	2.54	2.63	--	--
augustus_masked-VaccDscaff17-processed-gene-259.7	2.27	2.16	2.16	2.12	1.8	1.61	2.65	1.64	2.41	3.47	3.34	3.44	PREDICTED: B3 domain-containing protein At5g42700-like isoform X1 [Nicotiana attenuata]	RecName: Full=B3 domain-containing protein At5g42700;
augustus_masked-VaccDscaff17-processed-gene-260.7	4.76	4.75	3.85	5.92	5.15	5.48	4.34	5.66	5.49	2	1.89	1.97	PREDICTED: putative disease resistance protein At3g14460 isoform X2 [Juglans regia]	RecName: Full=Putative disease resistance RPP13-like protein 1;
augustus_masked-VaccDscaff17-processed-gene-267.2	1.22	1.12	2.4	1.52	1.83	2.61	1.35	1.4	1.2	0.3	0.55	0.6	PREDICTED: calmodulin-binding protein 60 A-like isoform X2 [Juglans regia]	RecName: Full=Calmodulin-binding protein 60 A {ECO:0000303|PubMed:11782485};
augustus_masked-VaccDscaff17-processed-gene-270.7	0.96	1.05	0.22	0.99	1.32	0.9	1.95	3.39	2.04	6.4	6.84	3.29	--	--
augustus_masked-VaccDscaff17-processed-gene-271.2	0.18	0.15	0.41	0.3	0.33	0.22	0.46	0.8	0.31	0.18	0.04	0.09	PREDICTED: probable cyclic nucleotide-gated ion channel 16 [Juglans regia]	RecName: Full=Probable cyclic nucleotide-gated ion channel 16; AltName: Full=Cyclic nucleotide- and calmodulin-regulated ion channel 16;
augustus_masked-VaccDscaff17-processed-gene-271.4	1.08	0.67	0.68	2.61	1.81	1.4	1.53	1.06	0.68	7.44	8.65	7.74	hypothetical protein CICLE_v10019147mg [Citrus clementina]	RecName: Full=U-box domain-containing protein 19; EC=2.3.2.27; AltName: Full=Plant U-box protein 19; AltName: Full=RING-type E3 ubiquitin transferase PUB19 {ECO:0000305};
augustus_masked-VaccDscaff17-processed-gene-279.3	0.73	0.85	1.1	0.89	1.3	0.93	1.3	0.87	0.45	2.25	1.77	2.43	probable inactive poly [ADP-ribose]	RecName: Full=Probable inactive poly [ADP-ribose] polymerase SRO5; AltName: Full=Protein SIMILAR TO RCD ONE 5;
augustus_masked-VaccDscaff17-processed-gene-286.6	18.76	15.72	12.26	5.18	4.57	7.72	23.09	12.14	8.99	0	0.09	0.47	oleosin 18.2 kDa-like [Sesamum indicum]	RecName: Full=Oleosin 21.2 kDa; AltName: Full=Oleosin type 2;
augustus_masked-VaccDscaff17-processed-gene-286.7	0.95	0.17	0	0.16	0.86	0.88	0.37	0.09	1.46	0	0	0	LOB domain-containing protein 25-like [Olea europaea var. sylvestris]	RecName: Full=Protein LATERAL ORGAN BOUNDARIES; AltName: Full=ASYMMETRIC LEAVES 2-like protein 4; Short=AS2-like protein 4;
augustus_masked-VaccDscaff17-processed-gene-288.2	0.07	0.13	0.12	0.42	0	0	0	0.13	0	7.02	5.41	7.47	PREDICTED: dihydrolipoyl dehydrogenase, mitochondrial-like [Cucumis melo]	RecName: Full=Leghemoglobin reductase; EC=1.6.2.6; AltName: Full=Ferric leghemoglobin reductase; Short=FLbR; Flags: Precursor;
augustus_masked-VaccDscaff17-processed-gene-288.7	24.97	37.73	37.25	69.76	62.39	65.63	27	24.14	34.55	23.8	27.34	23.77	PREDICTED: uncharacterized protein LOC8278283 [Ricinus communis]	--
augustus_masked-VaccDscaff17-processed-gene-289.4	0.85	0.68	1.1	0.18	1.09	0.88	0.49	0.2	0.95	0	0.05	0.19	PREDICTED: uncharacterized protein LOC107418279 [Ziziphus jujuba]	--
augustus_masked-VaccDscaff17-processed-gene-295.3	16.43	9.84	13.06	19.26	17.35	18.78	9.42	6.62	9.37	40.47	36.82	40.4	uncharacterized protein LOC111367110 [Olea europaea var. sylvestris]	--
augustus_masked-VaccDscaff17-processed-gene-298.0	0	0	0	0	0.04	0	0.08	0.08	0	0.11	0.21	0.29	PREDICTED: vinorine synthase-like [Daucus carota subsp. sativus]	RecName: Full=Vinorine synthase; EC=2.3.1.160;
augustus_masked-VaccDscaff17-processed-gene-299.2	0	0.08	0.07	0	0.16	0	0	0	0	0.51	1.44	1.24	PREDICTED: vinorine synthase-like [Daucus carota subsp. sativus]	RecName: Full=Vinorine synthase; EC=2.3.1.160;
augustus_masked-VaccDscaff17-processed-gene-301.7	0.74	0.47	0.94	0.23	0.13	0.24	0.49	0.45	1.02	0.06	0	0	PREDICTED: protein ROOT INITIATION DEFECTIVE 3 isoform X1 [Vitis vinifera]	RecName: Full=Protein ROOT INITIATION DEFECTIVE 3; AltName: Full=Root initiation defective 3 protein; AltName: Full=WD-40 repeat-containing protein RID3;
augustus_masked-VaccDscaff17-processed-gene-302.7	16.97	20.51	17.33	18.72	25.99	18.5	14.09	19.37	15.29	29.24	28.95	27.07	PREDICTED: exocyst complex component EXO70B1 [Vitis vinifera]	RecName: Full=Exocyst complex component EXO70B1 {ECO:0000303|PubMed:23944713}; Short=AtExo70b1 {ECO:0000303|PubMed:23944713}; AltName: Full=Exocyst subunit Exo70 family protein B1 {ECO:0000303|PubMed:23944713};
augustus_masked-VaccDscaff17-processed-gene-303.4	0.99	1.5	2.23	1.04	1.78	1.47	2.47	2.59	2.01	0.64	0.25	0.19	probable inactive purple acid phosphatase 27 isoform X1 [Olea europaea var. sylvestris]	RecName: Full=Probable inactive purple acid phosphatase 27; Flags: Precursor;
augustus_masked-VaccDscaff17-processed-gene-304.3	0.45	1.48	0.49	0.08	0	0.59	1.17	0.18	0.19	0	0	0	putative nucleic acid binding protein [Corchorus olitorius]	RecName: Full=Protein SHOOT GRAVITROPISM 5; AltName: Full=Protein indeterminate-domain 15 {ECO:0000303|PubMed:16784536}; Short=AtIDD15;
augustus_masked-VaccDscaff17-processed-gene-304.6	4.44	3.93	3.78	1.66	1.81	2.19	8.39	6.24	6.35	0	0	0	PREDICTED: glucuronoxylan 4-O-methyltransferase 1 [Vitis vinifera]	RecName: Full=Glucuronoxylan 4-O-methyltransferase 1; EC=2.1.1.112;
augustus_masked-VaccDscaff17-processed-gene-311.1	0.15	0.2	0.02	0.23	0	0.05	0.06	0.05	0.05	1.89	1.34	1.92	GRAS4 isoform 2 [Solanum lycopersicum]	RecName: Full=Scarecrow-like protein 14; Short=AtSCL14; AltName: Full=GRAS family protein 2; Short=AtGRAS-2;
augustus_masked-VaccDscaff17-processed-gene-318.1	1.75	8.36	1.72	1.51	2.72	8.84	1.91	2.25	1.87	1.78	1.65	1.07	Glycine--tRNA ligase, mitochondrial 1, partial [Dichanthelium oligosanthes]	RecName: Full=Glycine--tRNA ligase, mitochondrial 1 {ECO:0000305}; EC=6.1.1.14 {ECO:0000269|PubMed:11278923}; AltName: Full=Diadenosine tetraphosphate synthetase {ECO:0000305}; Short=AP-4-A synthetase {ECO:0000305}; AltName: Full=Glycyl-tRNA synthetase 1 {ECO:0000303|PubMed:11278923}; Short=GlyRS-1 {ECO:0000303|PubMed:11278923}; Flags: Precursor;
augustus_masked-VaccDscaff17-processed-gene-322.4	0.19	0.48	0.55	0.9	0.99	0.48	0.22	0.31	0.33	1.49	1.26	2.1	LOW QUALITY PROTEIN: chaperone protein ClpD, chloroplastic-like [Helianthus annuus]	RecName: Full=Chaperone protein ClpD, chloroplastic {ECO:0000303|PubMed:11299370}; EC=3.6.1.3 {ECO:0000269|PubMed:21737456}; AltName: Full=ATP-dependent Clp protease ATP-binding subunit ClpD homolog; AltName: Full=Casein lytic proteinase D; AltName: Full=ERD1 protein; AltName: Full=Protein EARLY RESPONSIVE TO DEHYDRATION 1 {ECO:0000303|PubMed:10198079}; AltName: Full=Protein SENESCENCE ASSOCIATED…
augustus_masked-VaccDscaff17-processed-gene-323.0	12.01	10.88	8.93	4.31	4.73	5.36	21.85	21.46	9.04	6.16	4.6	7.64	4-coumarate--CoA ligase 1 [Nicotiana tabacum]	RecName: Full=4-coumarate--CoA ligase 1; Short=4CL 1; EC=6.2.1.12; AltName: Full=4-coumaroyl-CoA synthase 1;
augustus_masked-VaccDscaff17-processed-gene-327.1	2.61	2.16	2.87	3.94	2.9	3.48	1.01	1.28	1.98	0.34	0.31	0.49	cinnamoyl-CoA reductase [Vaccinium corymbosum]	RecName: Full=Cinnamoyl-CoA reductase 1; Short=AtCCR1; EC=1.2.1.44; AltName: Full=Protein IRREGULAR XYLEM 4;
augustus_masked-VaccDscaff17-processed-gene-329.4	4.63	4.28	3.44	1.81	3.01	1.94	6.91	8.2	5.22	0.44	0.44	0.79	hydroxycinnamoyl CoA shikimate/quinate hydroxycinnamoyl transferase [Platycodon grandiflorus]	RecName: Full=Shikimate O-hydroxycinnamoyltransferase; EC=2.3.1.133; AltName: Full=Hydroxycinnamoyl transferase; AltName: Full=Hydroxycinnamoyl-Coenzyme A shikimate/quinate hydroxycinnamoyltransferase;
augustus_masked-VaccDscaff17-processed-gene-329.6	0.66	0.83	0.25	1.53	1.28	1.05	1.14	1.06	1.16	0.32	0.29	0.15	mitogen-activated protein kinase kinase kinase 2-like [Sesamum indicum]	RecName: Full=Mitogen-activated protein kinase kinase kinase 17 {ECO:0000303|PubMed:25720833}; EC=2.7.11.25 {ECO:0000250|UniProtKB:Q9ZVP5, ECO:0000255|PROSITE-ProRule:PRU00159};
augustus_masked-VaccDscaff17-processed-gene-337.0	11.75	12.57	11.62	16.12	7.69	11.34	15.52	10.04	8.18	25.33	24.4	29.12	hypothetical protein LSAT_1X31180 [Lactuca sativa]	--
augustus_masked-VaccDscaff17-processed-gene-341.2	0	0	0	0.11	0	0.77	0	0.24	0.13	17.73	17.57	18.67	disease resistance protein RPP4-like [Arachis duranensis]	--
augustus_masked-VaccDscaff17-processed-gene-345.10	12.98	17.04	22	18.11	13.76	9.33	20.75	15.04	14.05	7.12	5.13	7.58	uncharacterized protein LOC18784358 [Prunus persica]	--
augustus_masked-VaccDscaff17-processed-gene-349.0	0.05	0.49	1.01	0.17	0.64	1.28	1.09	0.46	1.55	0.17	0.09	0.26	unnamed protein product [Coffea canephora]	RecName: Full=F-box/kelch-repeat protein At1g15670;
augustus_masked-VaccDscaff17-processed-gene-349.5	4.68	4.71	3.82	4.82	3.71	3.36	5.24	4.53	4.94	0.96	0.61	0.77	unnamed protein product, partial [Vitis vinifera]	--
augustus_masked-VaccDscaff17-processed-gene-35.4	0.34	0.61	0.34	0.43	0.13	0.8	0.56	0.45	1.38	0.22	0.07	0.1	PREDICTED: uncharacterized protein LOC104877757 isoform X1 [Vitis vinifera]	--
augustus_masked-VaccDscaff17-processed-gene-351.11	0.98	1.62	0.51	1.4	0	0.13	2.27	0.56	1.33	0	0	0	hypothetical protein CICLE_v10026796mg [Citrus clementina]	--
augustus_masked-VaccDscaff17-processed-gene-356.13	0.09	0	0.16	0	0	0.99	0.96	2.14	0.66	0	0	0	PREDICTED: uncharacterized protein LOC107428544 [Ziziphus jujuba]	--
augustus_masked-VaccDscaff17-processed-gene-356.7	2.74	5.48	4.31	7.6	7.4	6.8	3.31	4.13	3.39	1.44	1.22	1.11	hypothetical protein VITISV_030073 [Vitis vinifera]	--
augustus_masked-VaccDscaff17-processed-gene-356.9	3.52	2.25	6.16	5.77	3.67	4.85	3.63	2.72	4.36	7.21	5.71	5.67	protein transport protein SEC13 homolog B [Cajanus cajan]	RecName: Full=Protein transport protein SEC13 homolog B {ECO:0000305}; AltName: Full=SEC13-like protein B {ECO:0000305};
augustus_masked-VaccDscaff17-processed-gene-361.6	0.92	1.89	1	1.93	1.73	1.37	2.29	2.08	2.94	0.7	1.27	0.51	PREDICTED: uncharacterized protein LOC109018785, partial [Juglans regia]	--
augustus_masked-VaccDscaff17-processed-gene-367.8	11.99	12.06	9.74	11.19	12.29	12.31	11.39	12.71	9.94	25.99	22.31	21.46	PREDICTED: 1-phosphatidylinositol-3-phosphate 5-kinase FAB1B-like [Juglans regia]	RecName: Full=1-phosphatidylinositol-3-phosphate 5-kinase FAB1B; Short=Phosphatidylinositol 3-phosphate 5-kinase; EC=2.7.1.150; AltName: Full=FYVE finger-containing phosphoinositide kinase; AltName: Full=PIKfyve; AltName: Full=Phosphatidylinositol 3-phosphate 5-kinase type III; Short=PIPkin-III; Short=Type III PIP kinase; AltName: Full=Protein FORMS APLOID AND BINUCLEATE CELLS 1B;
augustus_masked-VaccDscaff17-processed-gene-368.3	11.85	17.45	12.19	10.44	13.33	12.49	16.89	16.91	7.83	2.05	1.5	1.37	subtilisin-like protease SBT1.5 [Sesamum indicum]	RecName: Full=Subtilisin-like protease SBT1.5 {ECO:0000303|PubMed:16193095}; EC=3.4.21.- {ECO:0000255|PROSITE-ProRule:PRU10082}; AltName: Full=Subtilase subfamily 1 member 5 {ECO:0000303|PubMed:16193095}; Short=AtSBT1.5 {ECO:0000303|PubMed:16193095}; Flags: Precursor;
augustus_masked-VaccDscaff17-processed-gene-371.2	8.14	5.73	5.79	5.26	6.4	4.95	7.15	7.5	7.54	2	2.49	1.8	PREDICTED: uncharacterized protein LOC105136424 [Populus euphratica]	RecName: Full=Protein BIG GRAIN 1-like A {ECO:0000305};
augustus_masked-VaccDscaff17-processed-gene-386.6	0.12	0.48	0.11	0.31	0	0.06	0.17	0.16	0	0	0	0	nodulation-signaling pathway 1 protein [Herrania umbratica]	RecName: Full=Nodulation-signaling pathway 1 protein;
augustus_masked-VaccDscaff17-processed-gene-39.6	3.1	2.54	2.53	2.7	3.35	3.01	1.97	3.05	1.14	0	0	0.25	Zinc finger, RING/FYVE/PHD-type [Cynara cardunculus var. scolymus]	RecName: Full=E3 ubiquitin-protein ligase SGR9, amyloplastic; EC=2.3.2.27; AltName: Full=Protein SHOOT GRAVITROPISM 9; AltName: Full=RING-type E3 ubiquitin transferase SGR9 {ECO:0000305}; Flags: Precursor;
augustus_masked-VaccDscaff17-processed-gene-42.6	1.38	1.33	1.93	0.14	0.63	0.36	2.78	2.01	1.31	0	0.24	0.16	PREDICTED: ankyrin repeat-containing protein ITN1 [Vitis vinifera]	RecName: Full=Ankyrin repeat-containing protein ITN1; AltName: Full=Protein INCREASED TOLERANCE TO NACL {ECO:0000303|PubMed:18643991};
augustus_masked-VaccDscaff17-processed-gene-42.7	0.31	0.35	0	0.17	0.16	0.44	0.51	0.5	0.17	1.38	1.77	1.1	PREDICTED: exocyst complex component EXO70B1 [Vitis vinifera]	RecName: Full=Exocyst complex component EXO70H1 {ECO:0000303|PubMed:16942608}; Short=AtExo70h1 {ECO:0000303|PubMed:16942608}; AltName: Full=Exocyst subunit Exo70 family protein H1 {ECO:0000303|PubMed:16942608};
augustus_masked-VaccDscaff17-processed-gene-48.0	1.28	2.12	1.85	2.14	2.72	1.85	1.73	1.83	1.67	4.83	3.94	4.28	putative 5-oxoprolinase [Camellia sinensis]	RecName: Full=5-oxoprolinase; EC=3.5.2.9; AltName: Full=5-oxo-L-prolinase; Short=5-OPase; AltName: Full=Protein OXOPROLINASE 1; AltName: Full=Pyroglutamase;
augustus_masked-VaccDscaff17-processed-gene-49.1	105.25	98.31	119.68	122.15	115.9	129.93	74.31	89.12	105.55	48.22	49.53	53.25	uncharacterized protein LOC18774070 [Prunus persica]	--
augustus_masked-VaccDscaff17-processed-gene-5.3	2.04	1.23	0.92	2.35	0.77	2.55	3.29	2.6	2.53	1.13	0.97	1.42	hypothetical protein AQUCO_02700037v1 [Aquilegia coerulea]	RecName: Full=Probable WRKY transcription factor 70; AltName: Full=WRKY DNA-binding protein 70;
augustus_masked-VaccDscaff17-processed-gene-57.3	11.49	11.64	10.87	10.91	13.84	11.63	10.3	12.89	11.11	21.66	17.67	19.7	transcription factor BHLH018, partial [Vaccinium corymbosum]	RecName: Full=Transcription factor LHW; AltName: Full=BHLH transcription factor delta; Short=bHLH delta; AltName: Full=Basic helix-loop-helix protein 156; Short=AtbHLH156; Short=bHLH 156; AltName: Full=Protein LONESOME HIGHWAY; AltName: Full=bHLH transcription factor bHLH156;
augustus_masked-VaccDscaff17-processed-gene-61.0	1.3	0.57	1.03	0.86	1.97	0.82	0.73	0.77	0.25	2.89	2.09	3.09	anthocyanin 5-aromatic acyltransferase [Vaccinium dunalianum]	RecName: Full=BAHD acyltransferase DCR; EC=2.3.1.-; AltName: Full=Protein DEFECTIVE IN CUTICULAR RIDGES; AltName: Full=Protein PERMEABLE LEAVES 3;
augustus_masked-VaccDscaff17-processed-gene-63.3	0.06	0.26	0.38	0.4	0.31	0.41	0.18	0.06	0.16	0	0.08	0.04	UPF0481 protein At3g47200-like [Helianthus annuus]	RecName: Full=UPF0481 protein At3g47200;
augustus_masked-VaccDscaff17-processed-gene-64.6	1.19	2.18	4.06	4.19	2.82	2.31	0.81	2.05	1.5	0.45	0.25	0.21	UPF0481 protein At3g47200-like [Helianthus annuus]	RecName: Full=Putative UPF0481 protein At3g02645;
augustus_masked-VaccDscaff17-processed-gene-66.1	0.03	0.06	0.03	0	0	0	0	0	0	0.11	0.11	0.36	UDP-glucose: flavonoid 3-O-glucosyltransferase [Vaccinium ashei]	RecName: Full=Kaempferol 3-O-beta-D-galactosyltransferase; Short=F3GalTase; EC=2.4.1.234; Flags: Precursor;
augustus_masked-VaccDscaff17-processed-gene-66.2	1.04	1.7	1.04	1.36	1.02	0.78	1.86	1.58	1.26	0.56	0.37	0.84	Aa_trans domain-containing protein [Cephalotus follicularis]	RecName: Full=Auxin transporter-like protein 4; AltName: Full=AUX1-like protein 4; AltName: Full=MtLAX4;
augustus_masked-VaccDscaff17-processed-gene-67.7	10.85	11.46	9.19	5.47	4.16	7.47	28.89	15.28	15.22	3.68	2.8	3.31	--	--
augustus_masked-VaccDscaff17-processed-gene-68.3	0	0.31	0	0	0	0	0.86	0	0	1.89	2.44	0.52	--	--
augustus_masked-VaccDscaff17-processed-gene-70.9	1.97	2.13	2.34	1.47	1.46	2.22	2.76	2.29	2.47	2.81	2.69	3.34	hypothetical protein CISIN_1g001624mg [Citrus sinensis]	RecName: Full=Receptor like protein 7 {ECO:0000303|PubMed:18434605}; Short=AtRLP7 {ECO:0000303|PubMed:18434605}; Flags: Precursor;
augustus_masked-VaccDscaff17-processed-gene-73.4	0.46	0.71	0.62	0.29	0.41	0.67	0.38	0.52	0.87	0.14	0.23	0.19	PREDICTED: receptor-like protein 12 [Vitis vinifera]	RecName: Full=Receptor like protein 6 {ECO:0000303|PubMed:18434605}; Short=AtRLP6 {ECO:0000303|PubMed:18434605}; Flags: Precursor;
augustus_masked-VaccDscaff17-processed-gene-81.11	0.36	0	0.28	0	0.26	0.19	0	0.16	0.27	1.09	1.97	0.78	--	--
augustus_masked-VaccDscaff17-processed-gene-81.2	0.23	0.14	0.13	0.04	0.05	0.17	0.2	0.28	0.6	0.02	0.04	0	hypothetical protein MANES_08G090300 [Manihot esculenta]	RecName: Full=Probable LRR receptor-like serine/threonine-protein kinase At3g47570; EC=2.7.11.1; Flags: Precursor;
augustus_masked-VaccDscaff17-processed-gene-82.0	2.22	1.15	1.28	1.42	1.35	1.33	1.9	1.33	0.77	0.43	0.37	0.06	hypothetical protein LSAT_8X100221 [Lactuca sativa]	RecName: Full=UPF0481 protein At3g47200;
augustus_masked-VaccDscaff17-processed-gene-84.1	3.06	2.92	2.81	3.45	4.03	3.8	3.36	3.68	2.43	0.36	0.41	0.52	PREDICTED: pentatricopeptide repeat-containing protein At3g09650, chloroplastic [Vitis vinifera]	RecName: Full=Pentatricopeptide repeat-containing protein At3g09650, chloroplastic; AltName: Full=Protein HIGH CHLOROPHYLL FLUORESCENCE 152; Flags: Precursor;
augustus_masked-VaccDscaff17-processed-gene-85.3	0.22	0.09	0.08	0	0	0	0.72	0.04	0.52	0	0.04	0	PREDICTED: uncharacterized protein LOC100249937 [Vitis vinifera]	--
augustus_masked-VaccDscaff17-processed-gene-86.0	7.09	8.85	7.25	6.93	8.54	5.23	6.92	6.89	7.52	0.64	0.25	0.59	PREDICTED: L-type lectin-domain containing receptor kinase VIII.1-like [Nicotiana sylvestris]	RecName: Full=L-type lectin-domain containing receptor kinase VIII.1; Short=LecRK-VIII.1; EC=2.7.11.1; Flags: Precursor;
augustus_masked-VaccDscaff17-processed-gene-87.5	19.45	16.71	16.64	7.18	4.84	7.53	29.99	21.15	16.36	0	0	0	fasciclin-like arabinogalactan protein 11 [Dendrobium catenatum]	RecName: Full=Fasciclin-like arabinogalactan protein 11; Flags: Precursor;
augustus_masked-VaccDscaff1706-processed-gene-0.1	0.94	0.23	1.16	0.56	0.99	1.76	0.47	0.65	1.09	2.45	2.66	2.11	putative receptor-like protein kinase [Capsicum chinense]	RecName: Full=Rust resistance kinase Lr10 {ECO:0000312|EMBL:AAC49629.1}; EC=2.7.11.1; AltName: Full=Probable receptor-like serine/threonine-protein kinase LRK10; Flags: Precursor;
augustus_masked-VaccDscaff1724-processed-gene-0.1	0.37	0.5	0.17	0.09	0	0.22	0.76	0.33	0.05	3	5.01	3.75	cytosolic sulfotransferase 15 [Quercus suber]	RecName: Full=Cytosolic sulfotransferase 15; Short=AtSOT15; EC=2.8.2.39 {ECO:0000269|PubMed:12637544}; AltName: Full=Sulfotransferase 2a; Short=AtST2a;
augustus_masked-VaccDscaff1729-processed-gene-0.0	0.56	0.15	0.51	0.58	0.24	0.74	0.69	0.4	0.59	0	0	0	Leucine-rich repeat-containing protein [Cynara cardunculus var. scolymus]	RecName: Full=Leucine-rich repeat receptor-like serine/threonine-protein kinase BAM1; EC=2.7.11.1; AltName: Full=Protein BARELY ANY MERISTEM 1; Flags: Precursor;
augustus_masked-VaccDscaff173-processed-gene-1.3	1.54	0.95	0.82	2.8	2.33	1.8	2.98	1.52	1.18	0.18	0.04	0.78	nitrate transporter 1 [Rhododendron fortunei]	RecName: Full=Protein NRT1/ PTR FAMILY 2.13; Short=AtNPF2.13; AltName: Full=Nitrate transporter 1.7;
augustus_masked-VaccDscaff174-processed-gene-1.11	8.41	7.76	8.11	9.52	8.1	9.03	7.06	7.55	8.56	3.62	4.51	2.77	transcription factor BHLH005, partial [Vaccinium corymbosum]	RecName: Full=Transcription factor bHLH153; AltName: Full=BHLH transcription factor alpha; Short=bHLH alpha {ECO:0000312|EMBL:CAE09167.1}; AltName: Full=Basic helix-loop-helix protein 153; Short=AtbHLH153 {ECO:0000303|PubMed:14600211}; Short=bHLH 153; AltName: Full=bHLH transcription factor bHLH153;
augustus_masked-VaccDscaff175-processed-gene-1.0	0.09	0.54	0.36	0.67	0.26	0.2	1.4	0.65	0.78	0	0	0	NAC domain-containing protein 43 [Glycine soja]	RecName: Full=NAC domain-containing protein 43; Short=ANAC043; AltName: Full=Protein EMBRYO DEFECTIVE 2301; AltName: Full=Protein NAC SECONDARY WALL THICKENING PROMOTING FACTOR 1;
augustus_masked-VaccDscaff176-processed-gene-1.18	92.54	79.08	89.1	44.82	47.44	56.36	152.19	84.53	63.95	29.91	34.89	28.39	cystatin [Actinidia eriantha]	RecName: Full=Cysteine proteinase inhibitor 1 {ECO:0000303|PubMed:14697268}; Short=KCPI1 {ECO:0000303|PubMed:14697268}; AltName: Full=Phytocystatin {ECO:0000312|EMBL:AAR92223.1}; AltName: Allergen=Act d 4; Flags: Precursor;
augustus_masked-VaccDscaff178-processed-gene-0.3	1.12	3.16	1.69	1.21	1.02	0.57	1.66	3.91	1.73	0.19	0.19	0.19	PREDICTED: 18.2 kDa class I heat shock protein [Theobroma cacao]	RecName: Full=17.5 kDa class I heat shock protein; AltName: Full=HSP 17.5-M;
augustus_masked-VaccDscaff178-processed-gene-1.6	2.66	1.79	1.79	0.69	0.81	0.98	2.47	1.82	0.71	0	0.09	0.18	PREDICTED: aldehyde oxidase GLOX [Theobroma cacao]	RecName: Full=Aldehyde oxidase GLOX {ECO:0000305}; EC=1.2.3.1 {ECO:0000305}; AltName: Full=Glyoxal oxidase {ECO:0000303|Ref.1}; Short=VpGLOX {ECO:0000303|PubMed:20512385}; Flags: Precursor;
augustus_masked-VaccDscaff18-processed-gene-0.4	0	0.23	0	0	0.08	0	0	0.08	0.21	0.55	0.52	0.56	unnamed protein product, partial [Vitis vinifera]	RecName: Full=Patatin-like protein 2; Short=AtPLP2; EC=3.1.1.-; AltName: Full=Patatin-related phospholipase A IIalpha; Short=pPLAIIa; AltName: Full=Phospholipase A IIA; Short=AtPLAIIA;
augustus_masked-VaccDscaff18-processed-gene-10.9	9.74	9.98	9.57	14.23	16.92	15.53	7.53	7.64	10.68	24.45	20.53	21.58	prolyl endopeptidase [Quercus suber]	--
augustus_masked-VaccDscaff18-processed-gene-102.1	1.23	1.69	1.25	1.16	1.25	0.72	1.54	1.74	1.25	2.28	1.77	1.52	unnamed protein product [Coffea canephora]	RecName: Full=Autophagy-related protein 18h; Short=AtATG18h;
augustus_masked-VaccDscaff18-processed-gene-103.12	1.28	1.32	1.7	1.16	2.74	0.83	0.36	0.68	1.04	2.59	2.59	3.25	hypothetical protein POPTR_013G026800v3 [Populus trichocarpa]	RecName: Full=Glutathione synthetase, chloroplastic; Short=GSH synthetase; Short=GSH-S; Short=Glutathione synthase; EC=6.3.2.3; Flags: Precursor;
augustus_masked-VaccDscaff18-processed-gene-107.4	3.96	6.56	7.82	6.51	4.55	3.5	11.19	11.09	6.72	2.41	3.8	3.35	PREDICTED: E3 ubiquitin-protein ligase ATL31 [Ipomoea nil]	RecName: Full=E3 ubiquitin-protein ligase ATL6; EC=2.3.2.27 {ECO:0000269|PubMed:15644464}; AltName: Full=RING-H2 finger protein ATL6; AltName: Full=RING-type E3 ubiquitin transferase ATL6 {ECO:0000305}; Flags: Precursor;
augustus_masked-VaccDscaff18-processed-gene-108.4	0.07	0.07	0.27	0	0.15	0	0.24	0	0	1.22	1.1	0.9	hypothetical protein CDL12_01585 [Handroanthus impetiginosus]	--
augustus_masked-VaccDscaff18-processed-gene-108.5	2.03	1.96	1.51	0.41	0.67	2.24	3	2.19	0	16.12	14.13	18.12	hypothetical protein CDL12_01585 [Handroanthus impetiginosus]	--
augustus_masked-VaccDscaff18-processed-gene-11.7	0	0	0.16	0	0	0	0.38	0.4	0.28	0	0	0	PREDICTED: GDSL esterase/lipase At5g55050-like [Nicotiana sylvestris]	RecName: Full=GDSL esterase/lipase At4g28780; EC=3.1.1.-; AltName: Full=Extracellular lipase At4g28780; Flags: Precursor;
augustus_masked-VaccDscaff18-processed-gene-111.13	0.23	0.29	0.56	0	0.19	0.07	0.91	0.54	0.69	0.21	0.11	0.07	PREDICTED: protein SAD1/UNC-84 domain protein 1 [Vitis vinifera]	RecName: Full=SUN domain-containing protein 1 {ECO:0000303|PubMed:19807882}; Short=AtSUN1 {ECO:0000303|PubMed:19807882};
augustus_masked-VaccDscaff18-processed-gene-115.4	2.73	2.9	1.5	1.24	0.68	1.14	0	1.92	1.88	0	0	0	protein RALF-like 33 [Hevea brasiliensis]	RecName: Full=Protein RALF-like 33; Flags: Precursor;
augustus_masked-VaccDscaff18-processed-gene-12.2	36.98	39.21	41.03	39.06	35.48	41.69	35.5	45.09	33.76	4.71	2.26	2.65	PREDICTED: plastocyanin B'/B'' [Ricinus communis]	RecName: Full=Plastocyanin;
augustus_masked-VaccDscaff18-processed-gene-13.7	3.62	2.13	3.03	1.72	1.1	1.17	4.25	2.22	4.67	6.06	4.25	6.23	--	--
augustus_masked-VaccDscaff18-processed-gene-135.0	1.86	1.18	1.81	2.87	2.28	0.8	0.89	2.34	1.59	0.69	0.53	0.27	--	--
augustus_masked-VaccDscaff18-processed-gene-147.3	3.56	5.29	3.77	3.49	7.32	4.71	3.27	5.78	3.78	28.67	26.14	25.19	PREDICTED: acetolactate synthase 1, chloroplastic [Nicotiana sylvestris]	RecName: Full=Acetolactate synthase 1, chloroplastic; EC=2.2.1.6; AltName: Full=ALS I; AltName: Full=Acetohydroxy-acid synthase I; AltName: Full=Acetolactate synthase I; Flags: Precursor;
augustus_masked-VaccDscaff18-processed-gene-147.6	3.2	1.54	5.31	6.17	1.82	3.83	6.34	3.67	4.11	2.23	1.42	0.36	uncharacterized protein LOC18775254 [Prunus persica]	--
augustus_masked-VaccDscaff18-processed-gene-15.5	28.47	20.98	24.72	18.08	15.97	15.86	53.09	54.42	44.97	11.91	8.03	8.85	chaperone protein dnaJ 11, chloroplastic-like [Durio zibethinus]	RecName: Full=Chaperone protein dnaJ 11, chloroplastic; Short=AtDjC11; Short=AtJ11; Flags: Precursor;
augustus_masked-VaccDscaff18-processed-gene-162.5	0.31	0.15	0.25	0.35	0.15	0.36	0.96	0.85	0.65	0.14	0.07	0.07	PREDICTED: high mobility group nucleosome-binding domain-containing protein 5-like [Vitis vinifera]	--
augustus_masked-VaccDscaff18-processed-gene-165.9	1.7	1.38	2	1.92	1.29	2.63	1.94	1.21	0.57	0.95	0.54	0.75	putative methyltransferase pmt26 [Quercus suber]	RecName: Full=Probable methyltransferase PMT26; EC=2.1.1.-;
augustus_masked-VaccDscaff18-processed-gene-166.3	4.16	2.53	5.24	3.44	4.05	2.44	4.92	2.43	4.31	0	0	0.18	PREDICTED: protein GLUTAMINE DUMPER 2-like [Nicotiana tomentosiformis]	RecName: Full=Protein GLUTAMINE DUMPER 2;
augustus_masked-VaccDscaff18-processed-gene-17.5	27.44	30.08	26.14	27.91	37.46	26.34	19.14	21.58	23.23	6.47	6.02	6.13	hypothetical protein CDL12_23515 [Handroanthus impetiginosus]	--
augustus_masked-VaccDscaff18-processed-gene-175.4	1.78	4.54	4.69	3.31	2.9	4.49	3.47	1.38	1.51	4.97	3.83	3.82	PREDICTED: probable CCR4-associated factor 1 homolog 7 [Ricinus communis]	RecName: Full=Probable CCR4-associated factor 1 homolog 7; EC=3.1.13.4;
augustus_masked-VaccDscaff18-processed-gene-177.0	0.79	1.81	1.23	0.6	1.17	1.45	1.41	1.01	1.13	1.62	2.1	2.03	unnamed protein product [Coffea canephora]	RecName: Full=Golgi SNAP receptor complex member 1-1; AltName: Full=Golgi SNARE 11 protein; Short=AtGOS11;
augustus_masked-VaccDscaff18-processed-gene-177.3	0.76	1.39	1.4	2	2.41	2.3	0.53	0.54	0.1	3.62	2.92	2.33	PREDICTED: uncharacterized protein LOC102585370 [Solanum tuberosum]	--
augustus_masked-VaccDscaff18-processed-gene-187.3	4.92	5.43	5.34	12.34	10	13.28	0.76	0.61	1.06	0.28	0.56	1.04	PREDICTED: 14 kDa proline-rich protein DC2.15 [Eucalyptus grandis]	RecName: Full=14 kDa proline-rich protein DC2.15; Flags: Precursor;
augustus_masked-VaccDscaff18-processed-gene-192.1	0	0	0	0	0	0	0	0	0	0.39	0.13	0.74	F-box protein At2g26160-like [Prunus avium]	RecName: Full=Putative F-box protein At5g55150;
augustus_masked-VaccDscaff18-processed-gene-194.7	1.47	2.29	2.99	2.71	4.01	3.75	1.31	3.47	2.4	1.38	0.63	1.15	3-ketoacyl-CoA synthase 11 [Sesamum indicum]	RecName: Full=3-ketoacyl-CoA synthase 11 {ECO:0000303|PubMed:18465198}; Short=KCS-11 {ECO:0000303|PubMed:18465198}; EC=2.3.1.199 {ECO:0000269|PubMed:16765910}; AltName: Full=Very long-chain fatty acid condensing enzyme 11 {ECO:0000303|PubMed:18465198}; Short=VLCFA condensing enzyme 11 {ECO:0000303|PubMed:18465198};
augustus_masked-VaccDscaff18-processed-gene-232.11	0.34	0.55	0.45	0.76	0.72	0.87	0.53	0.86	1.02	2.24	2.69	2.55	hypothetical protein CFP56_66329 [Quercus suber]	--
augustus_masked-VaccDscaff18-processed-gene-244.0	16.45	17.53	17.98	17.93	24.37	17.02	19.24	24.49	25.48	5.27	5.79	6.51	hypothetical protein COLO4_13630 [Corchorus olitorius]	--
augustus_masked-VaccDscaff18-processed-gene-250.1	0.44	0.42	0.24	1.11	0.52	0.97	0.09	0.44	0.65	4.55	3.08	5.09	--	--
augustus_masked-VaccDscaff18-processed-gene-254.6	25.55	21.68	22.26	22.77	15.56	18.33	27.24	10.17	6.62	75.75	95.96	100.39	PREDICTED: uncharacterized protein LOC109228239 [Nicotiana attenuata]	--
augustus_masked-VaccDscaff18-processed-gene-255.11	4.54	3.37	4.92	4.26	2.83	3.08	2.28	3.92	4.76	1.51	1.84	1.25	hypothetical protein CFP56_51421 [Quercus suber]	--
augustus_masked-VaccDscaff18-processed-gene-255.9	0.05	0.15	0.52	0	0.31	0.53	2.22	0.88	0.82	0	0.05	0.1	senescence-associated protein [Medicago truncatula]	--
augustus_masked-VaccDscaff18-processed-gene-256.2	0.64	0.42	0.37	1.05	0.73	0.52	0.38	0.83	0.86	0.12	0.16	0.11	PREDICTED: phospholipase D beta 1-like [Juglans regia]	RecName: Full=Phospholipase D beta 1 {ECO:0000303|PubMed:11891260}; Short=AtPLDbeta1 {ECO:0000303|PubMed:11891260}; Short=PLD beta 1 {ECO:0000303|PubMed:11891260}; Short=PLDbeta {ECO:0000303|PubMed:9054397}; EC=3.1.4.4 {ECO:0000269|PubMed:10441386, ECO:0000269|PubMed:9054397, ECO:0000269|PubMed:9353280};
augustus_masked-VaccDscaff18-processed-gene-273.2	1.39	1.26	0.51	1.21	1.56	1.46	1.73	0.56	1.83	1.5	1.51	3.17	putative beta-d-xylosidase 6 [Quercus suber]	RecName: Full=Probable beta-D-xylosidase 6; Short=AtBXL6; EC=3.2.1.-; Flags: Precursor;
augustus_masked-VaccDscaff18-processed-gene-273.7	0.5	0.91	0.4	0.98	0.14	0.54	0.16	0.36	0.15	1.39	1.07	1.43	--	--
augustus_masked-VaccDscaff18-processed-gene-276.3	0.64	1.14	0.56	0.77	0.93	1.38	1.34	1.89	0.74	0.22	0.54	0.37	PREDICTED: uncharacterized protein LOC100243242 isoform X1 [Vitis vinifera]	RecName: Full=Protein MAINTENANCE OF MERISTEMS {ECO:0000303|PubMed:23607329};
augustus_masked-VaccDscaff18-processed-gene-276.8	16.29	10.79	14.75	18.09	19.12	17.76	7.46	13.34	13.61	5.26	5.34	2.74	PREDICTED: protein PTST, chloroplastic [Vitis vinifera]	RecName: Full=Protein PTST, chloroplastic {ECO:0000303|PubMed:25710501}; AltName: Full=PROTEIN TARGETING TO STARCH {ECO:0000303|PubMed:25710501}; Flags: Precursor;
augustus_masked-VaccDscaff18-processed-gene-284.0	2.4	2.72	2.37	1.87	2.57	2.57	3.62	4.66	2.49	0.59	0.11	0.77	PREDICTED: inactive LRR receptor-like serine/threonine-protein kinase BIR2 [Vitis vinifera]	RecName: Full=Inactive LRR receptor-like serine/threonine-protein kinase BIR2 {ECO:0000305}; AltName: Full=Protein BAK1-INTERACTING RECEPTOR-LIKE KINASE 2 {ECO:0000303|PubMed:24388849}; Flags: Precursor;
augustus_masked-VaccDscaff18-processed-gene-287.12	0.22	0.15	1.22	0.3	0.07	0.41	1.85	0.94	0.07	0.85	0.5	0.98	PREDICTED: ATP synthase subunit beta, mitochondrial [Elaeis guineensis]	RecName: Full=ATP synthase subunit beta, mitochondrial; EC=3.6.3.14; Flags: Precursor;
augustus_masked-VaccDscaff18-processed-gene-290.5	1.04	0.67	3.41	3.59	4.28	3.89	1.51	0.12	0.12	27.15	32.66	30.64	PREDICTED: uncharacterized protein LOC104881559 [Vitis vinifera]	--
augustus_masked-VaccDscaff18-processed-gene-291.13	15.84	23.31	21.96	22.9	21.44	25.36	20.68	18.54	21.72	7.43	9.47	10.88	PREDICTED: non-specific lipid-transfer protein 2 [Eucalyptus grandis]	RecName: Full=Non-specific lipid-transfer protein 2; Short=LTP 2;
augustus_masked-VaccDscaff18-processed-gene-291.9	0	0	0	0	0.34	0.31	0	0	0	3.41	1.73	2.55	PREDICTED: non-specific lipid-transfer protein 2 [Gossypium hirsutum]	RecName: Full=Non-specific lipid-transfer protein 2; Short=LTP 2;
augustus_masked-VaccDscaff18-processed-gene-298.10	0	0	0	0	0	0	0	0	0	6.55	7.14	3.61	--	--
augustus_masked-VaccDscaff18-processed-gene-3.9	8.62	7.21	9.56	13.81	13.94	14.32	1.22	1.82	1.77	65.55	59.28	62.26	hypothetical protein B456_005G101900 [Gossypium raimondii]	--
augustus_masked-VaccDscaff18-processed-gene-302.5	1.01	0.06	0.18	0	0.1	0.17	0.09	0.3	0.17	0.02	0.04	0.07	CYP79D33 [Maesa lanceolata]	RecName: Full=Isoleucine N-monooxygenase 2; EC=1.14.14.39 {ECO:0000269|PubMed:15122013}; AltName: Full=Cytochrome P450 79D4;
augustus_masked-VaccDscaff18-processed-gene-304.3	0.52	0.66	0.44	0.99	1.3	0.88	0.68	0.65	0.49	0	0	0.03	LOW QUALITY PROTEIN: probable leucine-rich repeat receptor-like protein kinase At1g35710 [Durio zibethinus]	RecName: Full=MDIS1-interacting receptor like kinase 2 {ECO:0000303|PubMed:26863186}; Short=AtMIK2 {ECO:0000303|PubMed:26863186}; AltName: Full=Probable LRR receptor-like serine/threonine-protein kinase At4g08850; EC=2.7.11.1 {ECO:0000305}; Flags: Precursor;
augustus_masked-VaccDscaff18-processed-gene-306.1	30.45	29.02	35.51	32.81	25.82	34.13	24.12	27.35	38.11	81.14	71.49	67.48	S-adenosyl-l-methionine decarboxylase leader peptide [Trema orientalis]	--
augustus_masked-VaccDscaff18-processed-gene-307.7	0.32	0.61	1.2	0.07	0.55	1.41	0.69	0.52	1.35	0.15	0.11	0.04	PREDICTED: F-box protein CPR30-like isoform X1 [Gossypium hirsutum]	RecName: Full=F-box/kelch-repeat protein At3g06240;
augustus_masked-VaccDscaff18-processed-gene-311.4	0.35	0.07	0.41	0	0.17	0.13	0.45	0.1	0.29	0	0	0.03	anthocyanin 5-aromatic acyltransferase [Vaccinium dunalianum]	RecName: Full=Phenolic glucoside malonyltransferase 2; EC=2.3.1.-;
augustus_masked-VaccDscaff18-processed-gene-320.2	0.94	1.31	1.03	0.8	1.51	0.82	1.44	1.88	2.71	0.04	0.17	0.09	exocyst complex component EXO70B1 [Sesamum indicum]	RecName: Full=Exocyst complex component EXO70E2 {ECO:0000303|PubMed:16942608}; Short=AtExo70e2 {ECO:0000303|PubMed:16942608}; AltName: Full=Exocyst subunit Exo70 family protein E2 {ECO:0000303|PubMed:16942608};
augustus_masked-VaccDscaff18-processed-gene-323.5	0.28	0.2	0.32	0.5	0.27	0.64	0.71	0.49	0.36	0.12	0.16	0.18	TMV resistance protein N [Prunus persica]	RecName: Full=TMV resistance protein N;
augustus_masked-VaccDscaff18-processed-gene-332.1	0.07	0.29	0.07	0.31	0.07	0.07	0.36	0.04	0.08	1.89	4.11	2.92	PREDICTED: uncharacterized protein LOC103965024 [Pyrus x bretschneideri]	RecName: Full=Protein DMP8 {ECO:0000303|PubMed:20712629}; Short=AtDMP8 {ECO:0000303|PubMed:20712629};
augustus_masked-VaccDscaff18-processed-gene-332.7	2.45	0.86	3.19	2.17	1.15	4.07	1.92	1.23	2.96	4.07	4	4.56	PREDICTED: uncharacterized protein At5g19025 [Daucus carota subsp. sativus]	RecName: Full=Uncharacterized protein At5g19025;
augustus_masked-VaccDscaff18-processed-gene-335.5	3.53	4.6	5.91	2.37	1.37	2.72	11.01	5.86	5.42	2.63	1.43	3.38	PREDICTED: zinc-finger homeodomain protein 9 [Fragaria vesca subsp. vesca]	RecName: Full=Zinc-finger homeodomain protein 9; Short=AtZHD9; AltName: Full=Homeobox protein 34; Short=AtHB-34;
augustus_masked-VaccDscaff18-processed-gene-338.0	0.26	0.04	0.03	0.33	0	0.24	0.08	0.04	0	0.37	0.55	0.55	unnamed protein product [Coffea canephora]	RecName: Full=Receptor-like protein kinase FERONIA; EC=2.7.11.1; AltName: Full=Protein SIRENE; Flags: Precursor;
augustus_masked-VaccDscaff18-processed-gene-343.3	1.47	2.57	1.12	1.77	1.43	1.68	0.74	1.34	1.11	1.78	2.65	1.39	PREDICTED: uncharacterized protein At3g28850-like [Nicotiana tabacum]	RecName: Full=Uncharacterized protein At3g28850;
augustus_masked-VaccDscaff18-processed-gene-348.2	0	0	0	0	0	0	0	0	0	0.19	0.53	0.27	auxin efflux carrier component 8 [Olea europaea var. sylvestris]	RecName: Full=Auxin efflux carrier component 8 {ECO:0000303|PubMed:15817418}; Short=AtPIN8 {ECO:0000303|PubMed:15817418};
augustus_masked-VaccDscaff18-processed-gene-348.4	40.17	35.7	46.26	39.4	43.42	38.83	34.53	36.17	33.76	67.63	68	70.63	PREDICTED: mitochondrial outer membrane protein porin of 34 kDa-like [Juglans regia]	RecName: Full=Mitochondrial outer membrane protein porin of 34 kDa; AltName: Full=POM 34; AltName: Full=Voltage-dependent anion-selective channel protein; Short=VDAC;
augustus_masked-VaccDscaff18-processed-gene-351.0	13.82	15.87	13.62	11.23	13.09	14.28	12.83	16.96	17.67	4.83	6.33	4.35	PREDICTED: pentatricopeptide repeat-containing protein At5g39980, chloroplastic [Nicotiana sylvestris]	RecName: Full=Pentatricopeptide repeat-containing protein At5g39980, chloroplastic; Flags: Precursor;
augustus_masked-VaccDscaff18-processed-gene-355.8	2.85	2.65	2.36	2.03	2.66	2.21	2.3	2.34	1.96	4.72	3.11	3.87	Nucleotidyl transferase domain containing protein [Trema orientalis]	RecName: Full=Metal tolerance protein 12; Short=AtMTP12;
augustus_masked-VaccDscaff18-processed-gene-359.8	0.17	0	0	0.08	0.14	0	0	0	0.06	0.29	0.29	0.29	PREDICTED: ankyrin repeat-containing protein ITN1-like [Nicotiana attenuata]	RecName: Full=Ankyrin repeat-containing protein BDA1 {ECO:0000305}; AltName: Full=Protein BIAN DA 1 {ECO:0000303|PubMed:22740615};
augustus_masked-VaccDscaff18-processed-gene-364.0	6.14	4.52	6.79	6.3	3.2	6.44	4.21	6.76	4.33	0.18	1	0.55	PREDICTED: uncharacterized protein LOC100247380 [Vitis vinifera]	--
augustus_masked-VaccDscaff18-processed-gene-364.3	48.55	50.1	48.52	56.06	47.64	44.1	44.86	50.62	50.33	8.85	14.1	12.26	PREDICTED: 50S ribosomal protein L12, chloroplastic [Nicotiana attenuata]	RecName: Full=50S ribosomal protein L12, chloroplastic; AltName: Full=CL12; Flags: Precursor;
augustus_masked-VaccDscaff18-processed-gene-364.8	0.47	0.57	0.78	1.16	0.95	0.53	0.57	0.47	0.74	0.21	0.26	0.18	PREDICTED: uncharacterized protein LOC100267992 [Vitis vinifera]	RecName: Full=Serine/threonine-protein kinase ATM; EC=2.7.11.1; AltName: Full=Ataxia telangiectasia mutated homolog; Short=AtATM;
augustus_masked-VaccDscaff18-processed-gene-371.6	0	0	0	0	0	0	0	0	0	2.22	2.82	2.86	PREDICTED: uncharacterized protein LOC100268049 [Vitis vinifera]	RecName: Full=Cyclin-dependent protein kinase inhibitor SMR6 {ECO:0000303|PubMed:20706207, ECO:0000303|PubMed:24399300, ECO:0000303|PubMed:26546445}; AltName: Full=Protein SIAMESE-RELATED 6 {ECO:0000303|PubMed:20706207, ECO:0000303|PubMed:24399300, ECO:0000303|PubMed:26546445};
augustus_masked-VaccDscaff18-processed-gene-374.4	1.96	2.05	2.01	2.49	1.7	1.19	2.19	1.53	1.8	0.19	0.32	0.51	PREDICTED: GDSL esterase/lipase At5g14450 [Theobroma cacao]	RecName: Full=GDSL esterase/lipase At5g14450; EC=3.1.1.-; AltName: Full=Extracellular lipase At5g14450; Flags: Precursor;
augustus_masked-VaccDscaff18-processed-gene-38.12	0	0	0	0	0.06	0	0	0	0.06	0.22	0.54	0.11	PREDICTED: splicing factor 3B subunit 2 [Ziziphus jujuba]	--
augustus_masked-VaccDscaff18-processed-gene-380.4	8.2	6.37	8.53	7.95	6.73	8.34	8.82	8.6	8.42	2.44	4.35	2.84	PREDICTED: F-box/kelch-repeat protein At3g27150 [Ipomoea nil]	RecName: Full=F-box/kelch-repeat protein At3g27150;
augustus_masked-VaccDscaff18-processed-gene-381.2	0.2	0.14	0.36	0	0.05	0.02	0.16	0.57	0.1	0.27	0.41	0.09	PREDICTED: protein LYK2 [Vitis vinifera]	RecName: Full=Protein LYK2; AltName: Full=LysM domain receptor-like kinase 2; AltName: Full=LysM-containing receptor-like kinase 2; Flags: Precursor;
augustus_masked-VaccDscaff18-processed-gene-381.7	0	0	0	1.82	0.33	0.93	3.85	1.46	1.18	0.2	0.41	0.52	hypothetical protein CISIN_1g037913mg [Citrus sinensis]	RecName: Full=Putative calcium-binding protein CML19; AltName: Full=Calmodulin-like protein 19;
augustus_masked-VaccDscaff18-processed-gene-382.3	9.82	11.82	13.64	12.29	9.43	17.55	6.64	4.91	4.68	20.44	23.54	19.49	PREDICTED: TLC domain-containing protein At5g14285 [Ipomoea nil]	RecName: Full=TLC domain-containing protein At5g14285 {ECO:0000305};
augustus_masked-VaccDscaff18-processed-gene-382.7	3.17	2.1	2.25	6.18	3.49	4.46	1.26	0.34	0.47	9.14	7.73	9.45	uncharacterized protein LOC111292759 [Durio zibethinus]	--
augustus_masked-VaccDscaff18-processed-gene-42.6	3.79	3.28	3.68	3.45	3.96	3.13	2.66	3.42	2.87	0.8	1.25	1.12	putative F-box protein At1g32420 [Olea europaea var. sylvestris]	RecName: Full=Putative F-box protein At5g15660;
augustus_masked-VaccDscaff18-processed-gene-45.1	1.33	0.77	0	0	0	0.74	0.86	2.01	1.41	0	0	0	uncharacterized protein LOC110663728 [Hevea brasiliensis]	--
augustus_masked-VaccDscaff18-processed-gene-5.13	0.21	0.41	1.36	0.39	0.11	0.4	0.46	0.96	0.56	6.24	4.95	8.02	DEAR1-like TCP binding protein [Solanum lycopersicum]	RecName: Full=Ethylene-responsive transcription factor ERF011;
augustus_masked-VaccDscaff18-processed-gene-5.7	0.11	0.35	0.4	0.26	0	0.37	0.23	0.11	0.11	0	0	0	PREDICTED: uncharacterized acetyltransferase At3g50280-like [Vitis vinifera]	RecName: Full=Uncharacterized acetyltransferase At3g50280; EC=2.3.1.-;
augustus_masked-VaccDscaff18-processed-gene-56.9	1.56	0.93	1.57	1.56	1.07	1.2	2.26	1.62	1.99	0.44	0.25	0.25	AT-hook motif nuclear-localized protein 17-like [Durio zibethinus]	RecName: Full=AT-hook motif nuclear-localized protein 17 {ECO:0000312|EMBL:FAA00288.1};
augustus_masked-VaccDscaff18-processed-gene-58.4	8.53	7.82	8.92	4.36	3.81	6.36	13.16	18.44	10.81	0	0	0	aspartyl protease AED3 [Sesamum indicum]	RecName: Full=Aspartyl protease AED3 {ECO:0000303|PubMed:24755512}; EC=3.4.23.- {ECO:0000305}; AltName: Full=Apoplastic EDS1-dependent protein 3 {ECO:0000303|PubMed:24755512}; Flags: Precursor;
augustus_masked-VaccDscaff18-processed-gene-6.1	4.65	2.56	7.17	4.16	5.19	3.77	8.24	9.92	5.95	0.7	0.97	1.51	PREDICTED: uncharacterized protein At4g06744-like [Daucus carota subsp. sativus]	RecName: Full=Uncharacterized protein At4g06744; Flags: Precursor;
augustus_masked-VaccDscaff18-processed-gene-63.2	0.79	1.62	1.17	0.7	1.04	1.5	1.33	1.07	2.2	3.02	3.94	3.3	SAICAR synthetase [Macleaya cordata]	RecName: Full=Phosphoribosylaminoimidazole-succinocarboxamide synthase, chloroplastic; EC=6.3.2.6; AltName: Full=SAICAR synthetase; Flags: Precursor;
augustus_masked-VaccDscaff18-processed-gene-7.7	2.23	4.31	2.3	4.49	3.05	2.51	3.02	5.7	3.45	1.28	1.39	0.44	GA signaling F-Box [Actinidia deliciosa]	RecName: Full=F-box protein GID2; AltName: Full=Protein SLEEPY 1;
augustus_masked-VaccDscaff18-processed-gene-82.3	10.93	17.73	12.36	18.35	16.96	18.84	9.44	11.64	12.1	52.74	39.36	50.92	PREDICTED: eukaryotic peptide chain release factor subunit 1-3-like [Capsicum annuum]	RecName: Full=Eukaryotic peptide chain release factor subunit 1-3; Short=Eukaryotic release factor 1-3; Short=eRF1-3; AltName: Full=Omnipotent suppressor protein 1 homolog 3; Short=SUP1 homolog 3;
augustus_masked-VaccDscaff18-processed-gene-84.0	36.35	35.46	32.7	32.34	41.22	38.63	27.49	35.9	33.28	2.6	1.98	3.51	PREDICTED: ATP synthase delta chain, chloroplastic [Ipomoea nil]	RecName: Full=ATP synthase delta chain, chloroplastic; AltName: Full=F-ATPase delta chain; Flags: Precursor;
augustus_masked-VaccDscaff18-processed-gene-91.2	5.5	5.99	6.14	6.08	4.52	7.58	9.59	9.01	8.29	1.02	1.09	1.17	SWEET sugar transporter [Corchorus olitorius]	RecName: Full=Bidirectional sugar transporter SWEET16; Short=OsSWEET16;
augustus_masked-VaccDscaff18-processed-gene-92.7	3.95	2.14	5.02	2.15	1.73	1.68	5.62	4.88	3.38	0.45	0.58	0.2	PREDICTED: dormancy-associated protein homolog 3-like isoform X1 [Tarenaya hassleriana]	RecName: Full=Dormancy-associated protein homolog 3 {ECO:0000305}; AltName: Full=DRM1 homolog 3 {ECO:0000305};
augustus_masked-VaccDscaff18-processed-gene-93.3	0	0	0.09	0.24	0.29	0.15	0	0.06	0	0.56	0.21	0.58	Chlorogenate--glucarate O-hydroxycinnamoyltransferase [Handroanthus impetiginosus]	RecName: Full=Acetylajmalan esterase {ECO:0000303|PubMed:16133216}; EC=3.1.1.80; Flags: Precursor;
augustus_masked-VaccDscaff186-processed-gene-1.6	6.57	7.84	5.27	6.99	9.4	7.29	2.37	3.25	3	2.21	2.21	2.88	hypothetical protein LSAT_8X121400 [Lactuca sativa]	RecName: Full=Protein EXORDIUM-like 5; Flags: Precursor;
augustus_masked-VaccDscaff187-processed-gene-1.1	7.26	8.2	6.93	7.32	9.51	8.99	6.99	7.4	6.47	3.72	3.72	2.7	PREDICTED: uncharacterized protein LOC100242436 [Vitis vinifera]	--
augustus_masked-VaccDscaff187-processed-gene-1.5	0.17	0.19	0.04	0	0.07	0.09	0.41	0.65	0.25	0.04	0.02	0	PREDICTED: putative ABC transporter B family member 8 [Vitis vinifera]	RecName: Full=Putative ABC transporter B family member 8; Short=ABC transporter ABCB.8; Short=AtABCB8; AltName: Full=P-glycoprotein 8; AltName: Full=Putative multidrug resistance protein 22;
augustus_masked-VaccDscaff19-processed-gene-101.4	4.47	3.8	3.73	3.34	4.12	3.17	5.19	3.42	6.57	0.49	0.62	1.01	unnamed protein product [Coffea canephora]	--
augustus_masked-VaccDscaff19-processed-gene-101.9	12.37	12.55	11.75	13.18	12.59	10.55	16.2	19.36	17.57	3.66	7.34	4.81	PREDICTED: protein BIG GRAIN 1-like E [Theobroma cacao]	RecName: Full=Protein BIG GRAIN 1-like E {ECO:0000305};
augustus_masked-VaccDscaff19-processed-gene-102.10	1.6	2.3	2.18	1.65	1.85	1.35	2.34	2.49	1.75	0.19	0.38	0.44	PREDICTED: nuclear pore complex protein NUP1 isoform X1 [Juglans regia]	RecName: Full=Nuclear pore complex protein NUP1 {ECO:0000303|PubMed:19843313}; AltName: Full=Nuclear pore complex protein NUP136 {ECO:0000303|PubMed:21189294}; AltName: Full=Nucleoporin 1 {ECO:0000303|PubMed:19843313}; AltName: Full=Nucleoporin 136 {ECO:0000303|PubMed:21189294};
augustus_masked-VaccDscaff19-processed-gene-102.3	12.23	14.15	15.01	12.55	7.55	9.63	20.68	15.59	21.9	3	1.93	2.92	BnaC04g31950D [Brassica napus]	--
augustus_masked-VaccDscaff19-processed-gene-103.0	2.92	2.82	0.54	1.24	2.72	2.54	3.16	2.94	2.27	0	0	0.73	BnaC04g31950D [Brassica napus]	--
augustus_masked-VaccDscaff19-processed-gene-104.2	0.08	0.29	0.3	0.14	0	0	0.39	0.34	0.26	0	0	0	cytochrome P450 CYP749A22-like [Sesamum indicum]	RecName: Full=Cytochrome P450 CYP749A22; EC=1.14.-.-; AltName: Full=Cytochrome P450 CYP749A20;
augustus_masked-VaccDscaff19-processed-gene-104.8	0.62	0.05	0.02	0.07	0.05	0	0.05	0.34	0.79	3.05	0.71	0.81	ACT domain-containing protein ACR4 isoform X1 [Sesamum indicum]	RecName: Full=ACT domain-containing protein ACR4 {ECO:0000305}; AltName: Full=Protein ACT DOMAIN REPEATS 4 {ECO:0000303|PubMed:12481063};
augustus_masked-VaccDscaff19-processed-gene-105.3	0.44	0.09	0.18	0.22	0.24	0.14	0.21	0.05	0.73	0	0	0	PREDICTED: cytosolic sulfotransferase 12 [Vitis vinifera]	RecName: Full=Cytosolic sulfotransferase 5; Short=AtSOT5; EC=2.8.2.-; AltName: Full=Flavonoid 7-sulfotransferase 3a; Short=AtST3a;
augustus_masked-VaccDscaff19-processed-gene-106.2	7.27	6.99	4.26	7.18	8.38	9.05	7.13	6.78	6.82	1.78	3.44	1.19	uncharacterized protein LOC105640686 [Jatropha curcas]	--
augustus_masked-VaccDscaff19-processed-gene-107.0	0.29	0.16	0	0.61	0.5	0.74	0.05	0	0	1.35	1.57	1.07	PREDICTED: uncharacterized protein LOC108224128 [Daucus carota subsp. sativus]	--
augustus_masked-VaccDscaff19-processed-gene-107.7	1.29	2.46	1.92	1.39	1.63	0.65	2	1.54	1.14	0	0	0	glycosyltransferase [Actinidia deliciosa]	RecName: Full=UDP-glycosyltransferase 89A2; EC=2.4.1.-;
augustus_masked-VaccDscaff19-processed-gene-11.4	4.16	2.53	2.03	4.03	2.48	4	2.79	2.91	3.59	1.12	0.84	0.72	ethylene-responsive transcription factor CRF4-like [Manihot esculenta]	RecName: Full=Ethylene-responsive transcription factor CRF4; AltName: Full=Protein CYTOKININ RESPONSE FACTOR 4;
augustus_masked-VaccDscaff19-processed-gene-110.2	1.14	1.18	1.49	3.26	0.97	0.3	0.44	0.41	0.6	0	0	0	basic leucine zipper 43-like [Manihot esculenta]	RecName: Full=Basic leucine zipper 43 {ECO:0000303|PubMed:11906833}; Short=AtbZIP43 {ECO:0000303|PubMed:11906833}; Short=bZIP protein 43 {ECO:0000303|PubMed:11906833};
augustus_masked-VaccDscaff19-processed-gene-110.7	4.02	2.87	2.19	5.75	3.62	4.55	4.45	5.39	6.49	0.18	0	0.18	--	--
augustus_masked-VaccDscaff19-processed-gene-111.3	2.2	3.12	2.68	2.74	3.05	3.47	3.16	3.08	3.64	0.92	0.8	1.29	PREDICTED: L10-interacting MYB domain-containing protein-like [Vitis vinifera]	RecName: Full=L10-interacting MYB domain-containing protein {ECO:0000303|PubMed:25707794};
augustus_masked-VaccDscaff19-processed-gene-113.0	4.31	3.45	2.37	2.13	0.98	3.55	2.4	2.35	1.04	0.56	0.46	0	1-aminocyclopropane-1-carboxylate oxidase homolog 1-like [Olea europaea var. sylvestris]	RecName: Full=1-aminocyclopropane-1-carboxylate oxidase homolog; AltName: Full=Protein E8;
augustus_masked-VaccDscaff19-processed-gene-113.2	22.7	18.38	23.25	16.15	14.3	15.49	14.69	12.46	14.31	0	0.02	0	hypothetical protein JCGZ_24725 [Jatropha curcas]	RecName: Full=Ankyrin repeat-containing protein BDA1 {ECO:0000305}; AltName: Full=Protein BIAN DA 1 {ECO:0000303|PubMed:22740615};
augustus_masked-VaccDscaff19-processed-gene-12.0	23.42	30.45	24.84	29.09	34.82	36	18.3	31.55	22.44	53.37	38.35	44.94	abc transporter c family member 10 [Quercus suber]	RecName: Full=ABC transporter C family member 10; Short=ABC transporter ABCC.10; Short=AtABCC10; EC=3.6.3.44; AltName: Full=ATP-energized glutathione S-conjugate pump 14; AltName: Full=Glutathione S-conjugate-transporting ATPase 14; AltName: Full=Multidrug resistance-associated protein 14;
augustus_masked-VaccDscaff19-processed-gene-125.2	8.4	8.28	10.6	15.67	16.99	15.5	2	1.69	1.32	2.34	1.94	3.33	PREDICTED: protein ASPARTIC PROTEASE IN GUARD CELL 1 [Ipomoea nil]	RecName: Full=Protein ASPARTIC PROTEASE IN GUARD CELL 1; Short=AtASPG1; EC=3.4.23.-; Flags: Precursor;
augustus_masked-VaccDscaff19-processed-gene-129.10	11.57	13.89	12.57	5.69	10.99	5.46	15.83	12.18	8.04	30.03	50.83	48.55	protein NIM1-INTERACTING 2 [Sesamum indicum]	--
augustus_masked-VaccDscaff19-processed-gene-129.2	0.28	0	0.25	0.25	0.69	0	3.15	0.28	0	0	0	0	PREDICTED: uncharacterized protein LOC102602124 [Solanum tuberosum]	--
augustus_masked-VaccDscaff19-processed-gene-130.0	10.04	14.51	9.13	12.37	15.45	12.66	14.96	14.08	18.23	28.17	34.12	28.79	ethylene-responsive transcription factor ERF069 [Sesamum indicum]	RecName: Full=Ethylene-responsive transcription factor ERF118;
augustus_masked-VaccDscaff19-processed-gene-130.7	42.03	35.82	37.97	34.92	25.72	46.05	47.36	35.98	51.85	5.15	6.58	2.87	Clavata3/esr-related 43, putative [Theobroma cacao]	RecName: Full=CLAVATA3/ESR (CLE)-related protein 43; Contains: RecName: Full=CLE43p; Flags: Precursor;
augustus_masked-VaccDscaff19-processed-gene-136.3	5.86	4.7	5.25	9.32	7.33	7.47	4.05	4.63	5.3	1.79	2.4	1.87	hypothetical protein CDL12_03551 [Handroanthus impetiginosus]	--
augustus_masked-VaccDscaff19-processed-gene-16.0	2.59	2.69	2.17	1.8	2.91	2.65	1.88	2.4	2.55	1.03	0.77	1.36	PREDICTED: probable receptor-like protein kinase At5g24010 [Ziziphus jujuba]	RecName: Full=Probable receptor-like protein kinase At5g24010; EC=2.7.11.-; Flags: Precursor;
augustus_masked-VaccDscaff19-processed-gene-17.0	68.89	71.15	72.29	63.14	70.24	67.48	60.55	71.17	65.82	124.53	112	125.66	hypothetical protein CDL12_02177 [Handroanthus impetiginosus]	--
augustus_masked-VaccDscaff19-processed-gene-17.8	16.89	15.01	16.22	22.91	30.44	20.62	15.94	14.69	11.7	5.29	4.92	6.51	uncharacterized protein LOC107467031 [Arachis duranensis]	--
augustus_masked-VaccDscaff19-processed-gene-180.6	0.76	1.5	1.24	1.96	1.83	1.26	1.31	0.99	0.48	7.31	6.8	5.86	PREDICTED: cation/calcium exchanger 1 [Vitis vinifera]	RecName: Full=Cation/calcium exchanger 1; Short=AtCCX1; AltName: Full=Protein CATION EXCHANGER 7;
augustus_masked-VaccDscaff19-processed-gene-19.7	1.47	1.4	1.77	1.63	2.05	0.86	1.02	1.51	1.03	0.12	0.19	0.12	PREDICTED: leucine-rich repeat receptor protein kinase EMS1 [Vitis vinifera]	RecName: Full=Leucine-rich repeat receptor protein kinase EMS1 {ECO:0000305}; EC=2.7.11.1; AltName: Full=Protein EXCESS MICROSPOROCYTES 1 {ECO:0000303|PubMed:12154130}; AltName: Full=Protein EXTRA SPOROGENOUS CELLS {ECO:0000303|PubMed:12401166}; Flags: Precursor;
augustus_masked-VaccDscaff19-processed-gene-195.3	1.76	1.64	3.22	0.57	0.75	1.11	2.1	3.59	2.39	0.12	0	0	hypothetical protein EUGRSUZ_D00321 [Eucalyptus grandis]	RecName: Full=Chlorophyll a-b binding protein 21, chloroplastic; AltName: Full=LHCII type I CAB-21; Short=LHCP; Flags: Precursor;
augustus_masked-VaccDscaff19-processed-gene-195.7	87.34	94.96	97.65	73.12	69.04	66.61	145.92	172.91	122.28	7.98	4.76	8.49	hypothetical protein CICLE_v10016074mg [Citrus clementina]	RecName: Full=Chlorophyll a-b binding protein 21, chloroplastic; AltName: Full=LHCII type I CAB-21; Short=LHCP; Flags: Precursor;
augustus_masked-VaccDscaff19-processed-gene-206.3	1.09	5.32	0.81	0.81	0.48	0.3	0.22	0.4	0.51	7.64	0.22	0	SH3 domain-containing protein 3 [Sesamum indicum]	RecName: Full=SH3 domain-containing protein 3 {ECO:0000312|EMBL:AEE83989.1};
augustus_masked-VaccDscaff19-processed-gene-221.5	0.46	2.07	0.53	1.32	1.32	0.48	1.88	1.4	2.08	0.11	0	0	serine/threonine-protein kinase-like protein ACR4 [Sesamum indicum]	RecName: Full=Serine/threonine-protein kinase-like protein ACR4; EC=2.7.11.1; AltName: Full=Protein CRINKLY 4; Short=AtCR4; Flags: Precursor;
augustus_masked-VaccDscaff19-processed-gene-223.3	1.21	1.02	1.52	0.96	0.45	1.22	2.23	2.23	2.72	0.32	0.09	0.09	dof zinc finger protein DOF1.4-like [Hevea brasiliensis]	RecName: Full=Dof zinc finger protein DOF1.4; Short=AtDOF1.4;
augustus_masked-VaccDscaff19-processed-gene-227.5	14.46	19.09	16.29	19.81	17.21	17.26	16.85	14.31	11.09	23.25	28.6	30.44	PREDICTED: E3 ubiquitin-protein ligase RMA1H1 [Vitis vinifera]	RecName: Full=E3 ubiquitin-protein ligase RMA1H1; EC=2.3.2.27; AltName: Full=Protein RING membrane-anchor 1 homolog 1; AltName: Full=RING-type E3 ubiquitin transferase RMA1H1 {ECO:0000305};
augustus_masked-VaccDscaff19-processed-gene-239.4	10.85	8.25	10.77	8.5	8.15	10.19	15.2	13.95	12.44	4.98	5.55	4.36	protein COFACTOR ASSEMBLY OF COMPLEX C SUBUNIT B CCB3, chloroplastic-like isoform X2 [Manihot esculenta]	RecName: Full=Protein COFACTOR ASSEMBLY OF COMPLEX C SUBUNIT B CCB3, chloroplastic {ECO:0000305}; AltName: Full=YGGT family protein YLMG3 {ECO:0000305}; AltName: Full=YlmG homolog protein 3 {ECO:0000305}; Short=AtYLMG3 {ECO:0000305}; Flags: Precursor;
augustus_masked-VaccDscaff19-processed-gene-25.8	3.88	6.93	4.39	1.5	4.84	1.39	7.11	8.79	7.68	0	0	0	PREDICTED: 21 kDa protein [Vitis vinifera]	RecName: Full=Pectinesterase inhibitor 11 {ECO:0000305}; AltName: Full=Pectin methylesterase inhibitor 11 {ECO:0000303|PubMed:28082716}; Short=AtPMEI11 {ECO:0000303|PubMed:28082716}; Flags: Precursor;
augustus_masked-VaccDscaff19-processed-gene-255.4	0.29	1.19	0.38	1.18	0	0.27	1.78	2.31	0.75	0	0.22	0.11	unnamed protein product, partial [Vitis vinifera]	RecName: Full=Uncharacterized protein At5g01610;
augustus_masked-VaccDscaff19-processed-gene-264.4	4.38	3.95	4.94	4.56	4.12	3.72	4.16	4.94	1.48	7.24	6.68	7.13	probable dolichyl-diphosphooligosaccharide--protein glycosyltransferase subunit 3B [Durio zibethinus]	RecName: Full=Probable dolichyl-diphosphooligosaccharide--protein glycosyltransferase subunit 3B; Flags: Precursor;
augustus_masked-VaccDscaff19-processed-gene-266.5	4.72	3.85	2.97	3.21	4.53	3.9	3.73	2.93	2.3	7.26	5.2	6.19	PREDICTED: pentatricopeptide repeat-containing protein At1g61870, mitochondrial [Vitis vinifera]	RecName: Full=Pentatricopeptide repeat-containing protein At1g61870, mitochondrial; AltName: Full=Protein PENTATRICOPEPTIDE REPEAT 336; Flags: Precursor;
augustus_masked-VaccDscaff19-processed-gene-268.9	7.98	7.4	5.47	12.11	4.74	5.33	6.71	7.38	11.96	1.85	1.43	1.52	PREDICTED: uncharacterized protein LOC109242030 [Nicotiana attenuata]	--
augustus_masked-VaccDscaff19-processed-gene-269.4	7.77	7.16	9.1	4.91	7.14	6.94	7.17	8.32	5.09	0.17	0.17	0.09	ATP synthase gamma chain, chloroplastic [Cucurbita maxima]	RecName: Full=ATP synthase gamma chain 1, chloroplastic; AltName: Full=F-ATPase gamma subunit 1; Flags: Precursor;
augustus_masked-VaccDscaff19-processed-gene-279.6	1.83	0.98	1.42	0.93	0.97	1.71	2.29	1.84	0.95	0.22	0.61	0.65	PREDICTED: transcription termination factor MTERF8, chloroplastic-like [Daucus carota subsp. sativus]	RecName: Full=Transcription termination factor MTERF5, chloroplastic {ECO:0000305}; AltName: Full=Mitochondrial transcription termination factor 5 {ECO:0000303|PubMed:23087700}; AltName: Full=Protein MTERF DEFECTIVE IN ARABIDOPSIS 1 {ECO:0000303|PubMed:22905186}; Flags: Precursor;
augustus_masked-VaccDscaff19-processed-gene-28.10	10.49	12.41	16.09	10.62	12.53	9.78	28.41	16.21	16.27	1.69	1.09	0.79	ethylene-responsive-element-binding factor 9 [Petunia x hybrida]	RecName: Full=Ethylene-responsive transcription factor ERF105;
augustus_masked-VaccDscaff19-processed-gene-28.6	2.46	3.79	2.68	10.12	11.19	9.17	16.26	9.77	6.13	1.1	2.11	1.69	ethylene response factor 12 [Actinidia deliciosa]	RecName: Full=Ethylene-responsive transcription factor 2; Short=NsERF2; AltName: Full=Ethylene-responsive element-binding factor 2; Short=EREBP-2;
augustus_masked-VaccDscaff19-processed-gene-280.1	0.2	0.11	0.02	0.25	0.09	0.19	0.27	0.21	0.19	0	0	0.04	hypothetical protein VITISV_037971 [Vitis vinifera]	RecName: Full=Transcription termination factor MTERF2, chloroplastic {ECO:0000305}; AltName: Full=Mitochondrial transcription termination factor 2 {ECO:0000303|PubMed:23087700}; AltName: Full=Protein EMBRYO DEFECTIVE 2219 {ECO:0000303|PubMed:15266054}; Flags: Precursor;
augustus_masked-VaccDscaff19-processed-gene-280.5	0.35	0.34	0.68	0.57	0.93	0.33	0.67	0.27	0.78	0.07	0	0	PREDICTED: uncharacterized protein LOC108204973 isoform X4 [Daucus carota subsp. sativus]	RecName: Full=Transcription termination factor MTERF2, chloroplastic {ECO:0000305}; AltName: Full=Mitochondrial transcription termination factor 2 {ECO:0000303|PubMed:23087700}; AltName: Full=Protein EMBRYO DEFECTIVE 2219 {ECO:0000303|PubMed:15266054}; Flags: Precursor;
augustus_masked-VaccDscaff19-processed-gene-280.7	0.72	1.08	2.48	0.72	1.4	1.84	1.95	1.16	1.45	2.61	1.78	5.46	PREDICTED: coatomer subunit epsilon-1 [Ziziphus jujuba]	RecName: Full=Coatomer subunit epsilon-1; AltName: Full=Epsilon-coat protein 1; Short=Epsilon-COP 1;
augustus_masked-VaccDscaff19-processed-gene-284.9	0	0	0.08	0	0	0	0	0	0	248.04	211.5	257.99	PREDICTED: aspartic proteinase nepenthesin-1 [Citrus sinensis]	RecName: Full=Probable aspartyl protease At4g16563 {ECO:0000305}; EC=3.4.23.- {ECO:0000305}; Flags: Precursor;
augustus_masked-VaccDscaff19-processed-gene-285.1	1.78	0.69	0.33	0.11	2.6	1.55	0.26	0	0	141.11	135.15	178.57	uncharacterized protein LOC111373477 [Olea europaea var. sylvestris]	--
augustus_masked-VaccDscaff19-processed-gene-285.5	0.47	0	0.21	0.21	0	0	0	0	0	0.86	1.09	0.77	RecName: Full=Non-specific lipid-transfer protein C, cotyledon-specific isoform; Short=NS-LTP C; AltName: Full=Phospholipid transfer protein; Short=PLTP; Flags: Precursor BAA01802.1 non specific lipid transfer protein-C [Ricinus communis]	RecName: Full=Non-specific lipid-transfer protein C, cotyledon-specific isoform; Short=NS-LTP C; AltName: Full=Phospholipid transfer protein; Short=PLTP; Flags: Precursor;
augustus_masked-VaccDscaff19-processed-gene-288.3	0.61	1.26	0.67	0.45	0.93	0.34	0.75	1.27	1.17	0	0	0.15	daurichromenic acid synthase like protein2 [Rhododendron dauricum]	RecName: Full=Berberine bridge enzyme-like 2 {ECO:0000303|PubMed:26037923}; Short=AtBBE-like 2 {ECO:0000303|PubMed:26037923}; EC=1.1.1.- {ECO:0000250|UniProtKB:O64743}; Flags: Precursor;
augustus_masked-VaccDscaff19-processed-gene-288.5	1	0.68	0.98	0.36	1.6	0.74	2.3	2.02	0.64	0.08	0.06	0.11	daurichromenic acid synthase like protein1 [Rhododendron dauricum]	RecName: Full=Berberine bridge enzyme-like 15 {ECO:0000303|PubMed:26037923}; Short=AtBBE-like 15 {ECO:0000303|PubMed:26037923}; EC=1.1.1.194 {ECO:0000269|PubMed:26037923}; EC=1.1.1.195 {ECO:0000269|PubMed:26037923}; AltName: Full=Protein EMBRYO SAC DEVELOPMENT ARREST 28 {ECO:0000303|PubMed:15634699}; AltName: Full=Protein MATERNAL EFFECT EMBRYO ARREST 23 {ECO:0000303|PubMed:15634699}; Flags: Prec…
augustus_masked-VaccDscaff19-processed-gene-289.3	0.09	0.09	0.08	0	0.06	0.03	0.13	0	0.03	0.45	0.43	0.35	daurichromenic acid synthase like protein1 [Rhododendron dauricum]	RecName: Full=Berberine bridge enzyme-like 25 {ECO:0000303|PubMed:26037923}; Short=AtBBE-like 25 {ECO:0000303|PubMed:26037923}; EC=1.1.1.- {ECO:0000250|UniProtKB:O64743}; Flags: Precursor;
augustus_masked-VaccDscaff19-processed-gene-289.5	6.18	6.87	5.94	3.48	5.89	5.06	13.43	14.21	10.79	0.38	0.25	0.28	berberine bridge enzyme-like 15 [Sesamum indicum]	RecName: Full=Berberine bridge enzyme-like 15 {ECO:0000303|PubMed:26037923}; Short=AtBBE-like 15 {ECO:0000303|PubMed:26037923}; EC=1.1.1.194 {ECO:0000269|PubMed:26037923}; EC=1.1.1.195 {ECO:0000269|PubMed:26037923}; AltName: Full=Protein EMBRYO SAC DEVELOPMENT ARREST 28 {ECO:0000303|PubMed:15634699}; AltName: Full=Protein MATERNAL EFFECT EMBRYO ARREST 23 {ECO:0000303|PubMed:15634699}; Flags: Prec…
augustus_masked-VaccDscaff19-processed-gene-29.0	317.84	334.73	307.71	101.16	108.89	104.93	454.72	268.08	162.31	2.83	3.97	3.95	oleosin 3 [Jatropha curcas]	RecName: Full=Oleosin 1;
augustus_masked-VaccDscaff19-processed-gene-293.5	2.56	2.48	4.17	6.32	7.65	4.39	7.69	4.07	4.82	2.12	1.39	1.09	Werner Syndrome-like exonuclease [Olea europaea var. sylvestris]	RecName: Full=Werner Syndrome-like exonuclease; EC=3.1.-.-;
augustus_masked-VaccDscaff19-processed-gene-30.5	0.44	0.64	1.08	0.57	0.35	0.9	1.12	0.63	0.8	0.21	0.03	0.23	C2 calcium-dependent membrane targeting [Corchorus capsularis]	RecName: Full=Uncharacterized N-acetyltransferase ycf52; EC=2.3.1.-;
augustus_masked-VaccDscaff19-processed-gene-309.7	1.79	1.76	1.61	2.8	2.43	2.78	1.52	2.16	3.41	0.6	0.14	1.1	Peptidase Do [Handroanthus impetiginosus]	RecName: Full=Protease Do-like 5, chloroplastic; EC=3.4.21.-; Flags: Precursor;
augustus_masked-VaccDscaff19-processed-gene-31.10	2.13	1.4	2.03	3.73	3.14	1.91	2.03	2.74	2.89	20.57	18.74	13.98	PREDICTED: RING-H2 finger protein ATL74-like [Juglans regia]	RecName: Full=RING-H2 finger protein ATL72; EC=2.3.2.27 {ECO:0000305}; AltName: Full=RING-type E3 ubiquitin transferase ATL72 {ECO:0000305};
augustus_masked-VaccDscaff19-processed-gene-31.9	1.04	1.07	0.68	1.21	1.99	2.97	4.88	2.16	2.12	7.95	10.7	8.66	PREDICTED: uncharacterized protein LOC109193963 [Ipomoea nil]	--
augustus_masked-VaccDscaff19-processed-gene-310.5	16.83	17.02	19.57	35.38	39.23	33.07	4.86	5.13	3.77	224.1	221.73	221.42	9-cis-epoxycarotenoid dioxygenase 2 [Camellia sinensis]	RecName: Full=9-cis-epoxycarotenoid dioxygenase NCED1, chloroplastic; EC=1.13.11.51; AltName: Full=PvNCED1; Flags: Precursor;
augustus_masked-VaccDscaff19-processed-gene-312.2	0.73	0	0.17	0.99	2.35	1.02	1.97	2.93	1.16	1.17	2.54	2.4	--	--
augustus_masked-VaccDscaff19-processed-gene-312.9	2.24	2.75	1.95	2.1	1.57	1.07	3.34	2.74	4.24	0.17	1.24	0.51	protein FANTASTIC FOUR 1-like [Hevea brasiliensis]	RecName: Full=Protein FAF-like, chloroplastic; Flags: Precursor;
augustus_masked-VaccDscaff19-processed-gene-317.3	60.84	43.89	53.47	32.04	35.33	35.26	74.22	57.71	66.65	65.12	63	65.97	glycine-rich RNA binding protein [Raphanus sativus var. raphanistroides]	RecName: Full=Glycine-rich RNA-binding protein;
augustus_masked-VaccDscaff19-processed-gene-32.2	113.63	121.94	108.92	226.36	265.91	211.13	7.21	6.47	14.76	623.36	696.37	615.49	alpha-expansin [Actinidia chinensis]	RecName: Full=Expansin-A8; Short=AtEXPA8; AltName: Full=Alpha-expansin-8; Short=At-EXP8; Short=AtEx8; AltName: Full=Ath-ExpAlpha-1.11; Flags: Precursor;
augustus_masked-VaccDscaff19-processed-gene-32.6	0.51	1.35	1.09	0.24	0.36	0.5	0.97	0.48	0.73	0	0.14	0	l10-interacting myb domain-containing protein [Quercus suber]	RecName: Full=L10-interacting MYB domain-containing protein {ECO:0000303|PubMed:25707794};
augustus_masked-VaccDscaff19-processed-gene-324.1	0.41	0.69	0.98	0.09	0	0.71	0.88	0.21	0.76	0	0	0.05	uncharacterized protein A4U43_C04F4810 [Asparagus officinalis]	--
augustus_masked-VaccDscaff19-processed-gene-325.7	0.13	0.12	0.18	0	0	0	0.35	0.19	0.14	1.77	1.85	1.94	PREDICTED: zinc finger protein ZAT5-like [Gossypium raimondii]	RecName: Full=Zinc finger protein ZAT5;
augustus_masked-VaccDscaff19-processed-gene-327.6	1.49	1.06	1.77	1.48	2.71	2.53	1.66	1.92	2.09	2.45	2.23	3.31	alpha-L-fucosidase 1 [Durio zibethinus]	RecName: Full=Alpha-L-fucosidase 1; EC=3.2.1.51; AltName: Full=Alpha-1,3/4-fucosidase; Short=AtFUC1; AltName: Full=Alpha-L-fucoside fucohydrolase; Flags: Precursor;
augustus_masked-VaccDscaff19-processed-gene-329.12	3.43	2.46	2.19	2.27	1.2	1.55	2.07	2.1	1.41	1.09	0.85	1.52	uncharacterized protein LOC110813432 isoform X1 [Carica papaya]	--
augustus_masked-VaccDscaff19-processed-gene-342.2	70.12	63.08	70.02	56.06	59.02	43.55	103.55	68.75	70.09	109.8	137.46	122.17	hypothetical protein SETIT_032292mg, partial [Setaria italica]	RecName: Full=Histone H4;
augustus_masked-VaccDscaff19-processed-gene-342.3	0	0	0	0	0	0	0	0	0	6	8.07	7.02	hypothetical protein CFP56_13903 [Quercus suber]	--
augustus_masked-VaccDscaff19-processed-gene-344.6	0	0	0.26	0	0	0	0.27	0.11	0.07	0.45	0.2	0.4	PREDICTED: 3-ketoacyl-CoA synthase 12-like [Nicotiana sylvestris]	RecName: Full=3-ketoacyl-CoA synthase 12 {ECO:0000303|PubMed:18465198}; Short=KCS-12 {ECO:0000303|PubMed:18465198}; EC=2.3.1.199 {ECO:0000305}; AltName: Full=Very long-chain fatty acid condensing enzyme 12 {ECO:0000303|PubMed:18465198}; Short=VLCFA condensing enzyme 12 {ECO:0000303|PubMed:18465198}; Flags: Precursor;
augustus_masked-VaccDscaff19-processed-gene-344.8	0.49	0.57	0.42	2.39	1.51	1.77	0.75	0.9	0.98	1.25	1.36	1.19	exocyst complex component EXO70H1-like [Manihot esculenta]	RecName: Full=Exocyst complex component EXO70H1 {ECO:0000303|PubMed:16942608}; Short=AtExo70h1 {ECO:0000303|PubMed:16942608}; AltName: Full=Exocyst subunit Exo70 family protein H1 {ECO:0000303|PubMed:16942608};
augustus_masked-VaccDscaff19-processed-gene-35.2	6.12	5.9	6.38	7.39	6.13	6.86	5.11	4.69	7.8	24.72	23.41	26.03	arogenate dehydrogenase 1, chloroplastic [Quercus suber]	RecName: Full=Arogenate dehydrogenase 1, chloroplastic; EC=1.3.1.78; AltName: Full=TYRATC; AltName: Full=TyrAAT1; Flags: Precursor;
augustus_masked-VaccDscaff19-processed-gene-355.0	15.89	16	14.05	14.74	15.78	13.06	15.58	14.88	12.85	2.25	3.54	2.55	PREDICTED: E3 ubiquitin-protein ligase RDUF1 [Vitis vinifera]	RecName: Full=E3 ubiquitin-protein ligase SDIR1 {ECO:0000305}; EC=2.3.2.27 {ECO:0000269|PubMed:17573536}; AltName: Full=Protein SALT- AND DROUGHT-INDUCED RING FINGER 1 {ECO:0000303|PubMed:17573536}; AltName: Full=RING-type E3 ubiquitin transferase SDIR1 {ECO:0000305};
augustus_masked-VaccDscaff19-processed-gene-357.5	10.01	5.19	6.61	1.56	0.97	3.76	0.79	0.98	2.98	0	0.23	0	unnamed protein product, partial [Vitis vinifera]	RecName: Full=Copper transporter 3; Short=AtCOPT3;
augustus_masked-VaccDscaff19-processed-gene-358.8	1.42	2.14	0.88	0.96	0.9	1.24	2.6	3.56	5.41	0.14	0.09	0	protein GRAVITROPIC IN THE LIGHT 1 [Vigna radiata var. radiata]	RecName: Full=Protein GRAVITROPIC IN THE LIGHT 1 {ECO:0000303|PubMed:16640600};
augustus_masked-VaccDscaff19-processed-gene-36.4	0.05	0.18	0.07	0	0	0.11	0.1	0.34	0.17	0	0.02	0.02	PREDICTED: SNF2 domain-containing protein CLASSY 1-like [Nicotiana tabacum]	RecName: Full=SNF2 domain-containing protein CLASSY 1; AltName: Full=Protein CHROMATIN REMODELING 38;
augustus_masked-VaccDscaff19-processed-gene-360.0	6.42	6.08	9.24	6.9	5.86	5.55	5.41	4.42	7.45	11.42	12.79	11.8	unnamed protein product [Coffea canephora]	RecName: Full=AT-rich interactive domain-containing protein 2; Short=ARID domain-containing protein 2; AltName: Full=ARID and ELM2 domain-containing protein 2;
augustus_masked-VaccDscaff19-processed-gene-361.7	1.15	0.64	1.06	2.64	1.48	1.72	1.32	2.22	1.08	0.63	0.21	0.56	PREDICTED: uncharacterized protein LOC107410860 [Ziziphus jujuba]	--
augustus_masked-VaccDscaff19-processed-gene-366.3	11.02	8.38	7.43	12.69	14.52	6.79	7.36	8.23	8.84	5.87	1.89	5.73	PREDICTED: protein LIGHT-DEPENDENT SHORT HYPOCOTYLS 6 [Theobroma cacao]	RecName: Full=Protein LIGHT-DEPENDENT SHORT HYPOCOTYLS 6; AltName: Full=Protein ORGAN BOUNDARY 6;
augustus_masked-VaccDscaff19-processed-gene-368.7	0.07	0.16	0.05	0.14	0.1	0.07	0.19	0.09	0.22	0	0.02	0.02	unnamed protein product [Coffea canephora]	RecName: Full=Cation/H(+) antiporter 15; AltName: Full=Protein CATION/H+ EXCHANGER 15; Short=AtCHX15;
augustus_masked-VaccDscaff19-processed-gene-369.0	0	0	0	0	0	0	0	0	0	1.12	4.93	3.45	hypothetical protein B456_002G267300 [Gossypium raimondii]	RecName: Full=Wound-induced protein 1;
augustus_masked-VaccDscaff19-processed-gene-372.2	0.45	0.54	0.72	0.2	0.39	0.1	0.73	0.34	0.18	0	0	0	PREDICTED: RING-H2 finger protein ATL74 [Vitis vinifera]	RecName: Full=RING-H2 finger protein ATL72; EC=2.3.2.27 {ECO:0000305}; AltName: Full=RING-type E3 ubiquitin transferase ATL72 {ECO:0000305};
augustus_masked-VaccDscaff19-processed-gene-378.5	0	0	0	0.12	0.2	0	0.15	0.07	0	0.13	0.19	1.03	hypothetical protein LSAT_5X184400 [Lactuca sativa]	RecName: Full=Transcription repressor OFP11; AltName: Full=Ovate family protein 11; Short=AtOFP11;
augustus_masked-VaccDscaff19-processed-gene-381.1	0.8	0.56	0.58	2.37	1.11	2.48	0.34	0.11	0.73	0.44	0.1	0.5	PREDICTED: protein FANTASTIC FOUR 2 [Theobroma cacao]	--
augustus_masked-VaccDscaff19-processed-gene-382.0	1.05	1.05	1.82	0.61	0.56	0.73	2.02	1.2	1.03	0.14	0.07	0.14	basic 7s globulin [Quercus suber]	RecName: Full=Basic 7S globulin 2; AltName: Full=SBg7S; Short=Bg; Contains: RecName: Full=Basic 7S globulin 2 high kDa subunit; Contains: RecName: Full=Basic 7S globulin 2 low kDa subunit; Flags: Precursor;
augustus_masked-VaccDscaff19-processed-gene-382.4	0	0	0	0.55	0.2	0.19	0.44	0.1	0	0	0	0	adenylate isopentenyltransferase 3, chloroplastic [Malus domestica]	RecName: Full=Adenylate isopentenyltransferase 3, chloroplastic; Short=AtIPT3; EC=2.5.1.112; AltName: Full=Adenylate dimethylallyltransferase 3; AltName: Full=Cytokinin synthase 3; Flags: Precursor;
augustus_masked-VaccDscaff19-processed-gene-4.6	31.95	27.77	34.19	18.48	17.5	18.08	53.94	42.8	30.07	5.97	4.67	6.71	O-methyltransferase [Vaccinium corymbosum]	RecName: Full=Caffeic acid 3-O-methyltransferase 1; Short=CAOMT-1; Short=COMT-1; EC=2.1.1.68; AltName: Full=S-adenosysl-L-methionine:caffeic acid 3-O-methyltransferase 1;
augustus_masked-VaccDscaff19-processed-gene-41.1	0.04	0.02	0.02	0	0.06	0.27	0	0.04	0.17	0.91	0.63	0.87	putative serine/threonine-protein kinase-like protein CCR3 [Sesamum indicum]	RecName: Full=Putative serine/threonine-protein kinase-like protein CCR3; EC=2.7.11.1; AltName: Full=Protein CRINKLY 4 RELATED 3; Short=AtCRR3; Flags: Precursor;
augustus_masked-VaccDscaff19-processed-gene-5.5	10.14	11.66	6.27	8.81	9.87	9.24	12.05	13.44	10.01	3.74	2.43	1.52	LEA_2 domain-containing protein [Cephalotus follicularis]	RecName: Full=NDR1/HIN1-like protein 26 {ECO:0000303|Ref.4};
augustus_masked-VaccDscaff19-processed-gene-50.5	4.11	0.42	0.56	3.51	2.97	5.68	0.84	0.44	0	238.35	258.62	270.12	hypothetical protein DCAR_024402 [Daucus carota subsp. sativus]	RecName: Full=Expansin-A4; Short=AtEXPA4; AltName: Full=Alpha-expansin-4; Short=At-EXP4; Short=AtEx4; AltName: Full=Ath-ExpAlpha-1.6; Flags: Precursor;
augustus_masked-VaccDscaff19-processed-gene-53.9	0.39	3.73	3.18	0.09	0.19	0.36	3.34	1.55	3.88	0	0.45	0.09	hypothetical protein CFOL_v3_01436, partial [Cephalotus follicularis]	RecName: Full=ATP synthase 6 kDa subunit, mitochondrial; Flags: Fragment;
augustus_masked-VaccDscaff19-processed-gene-54.7	0.47	0.27	0.2	0.06	0.13	0.06	0.28	0.13	0.57	0	0	0.04	Uncharacterized protein TCM_042835 isoform 6 [Theobroma cacao]	--
augustus_masked-VaccDscaff19-processed-gene-58.4	0.43	1.21	0.21	1.1	0.62	0.51	0.76	1.22	1.45	0	0.22	0.07	hypothetical protein CDL12_11834 [Handroanthus impetiginosus]	RecName: Full=Putative F-box/kelch-repeat protein At3g17540;
augustus_masked-VaccDscaff19-processed-gene-6.2	4.01	2.71	4.83	5.22	4.25	5.39	2.05	2.52	2.24	23.99	20.82	25.06	PREDICTED: probable 6-phosphogluconolactonase 4, chloroplastic isoform X2 [Nicotiana tomentosiformis]	RecName: Full=Probable 6-phosphogluconolactonase 4, chloroplastic; Short=6PGL 4; EC=3.1.1.31; Flags: Precursor;
augustus_masked-VaccDscaff19-processed-gene-6.4	4.31	6.34	4.64	4.66	4.42	5.65	3.04	3.52	3.04	7.05	6.93	8.25	PREDICTED: V-type proton ATPase subunit D [Theobroma cacao]	RecName: Full=V-type proton ATPase subunit D; Short=V-ATPase subunit D; AltName: Full=Vacuolar H(+)-ATPase subunit D; AltName: Full=Vacuolar proton pump subunit D;
augustus_masked-VaccDscaff19-processed-gene-60.8	1.22	0.37	0.91	0.14	0.23	0.43	1.57	1.46	0.73	0.21	0.29	0	PREDICTED: uncharacterized protein LOC109337704 [Lupinus angustifolius]	--
augustus_masked-VaccDscaff19-processed-gene-63.3	2.07	1.75	2.45	2.74	1.8	1.68	2.39	1.51	1.06	0.64	1.09	0.69	PREDICTED: double-stranded RNA-binding protein 2-like [Nicotiana attenuata]	RecName: Full=Double-stranded RNA-binding protein 2; AltName: Full=dsRNA-binding protein 2; Short=AtDRB2;
augustus_masked-VaccDscaff19-processed-gene-64.3	0.4	0.34	0.64	0.11	0.37	0	0.38	0.33	0.32	1.01	0.67	0.59	synaptotagmin-3 [Quercus suber]	RecName: Full=Synaptotagmin-3; AltName: Full=NTMC2T1.3; AltName: Full=Synaptotagmin C;
augustus_masked-VaccDscaff19-processed-gene-7.2	70.42	55.01	75.7	44.49	21.25	39.34	55.65	44.13	72.12	8.92	11.93	6.93	PREDICTED: protein yippee-like At4g27740 [Nicotiana sylvestris]	RecName: Full=Protein yippee-like At4g27745;
augustus_masked-VaccDscaff19-processed-gene-70.4	2.02	1.88	0.74	0.59	2.02	0.98	2.37	1.63	0.69	0.22	0.15	0	--	--
augustus_masked-VaccDscaff19-processed-gene-70.9	10.73	7.52	13.9	9.89	6.81	6.87	25.82	13.22	6.11	1.85	0.63	1.64	PREDICTED: cyclin-dependent protein kinase inhibitor SMR1-like [Juglans regia]	--
augustus_masked-VaccDscaff19-processed-gene-71.1	8.18	7.56	7.25	8.5	7.77	7.52	7.77	7.08	8.47	2.43	2.47	2.98	PREDICTED: bark storage protein A [Vitis vinifera]	RecName: Full=Bark storage protein A; Flags: Precursor;
augustus_masked-VaccDscaff19-processed-gene-75.0	1.2	1.23	1.28	1.5	2.02	2.36	1.1	1.4	1.61	3.38	3.37	1.73	PREDICTED: protein YIPF5 homolog [Solanum tuberosum]	--
augustus_masked-VaccDscaff19-processed-gene-83.6	0.11	0.24	0.15	0.16	0.08	0.18	0.16	0.05	0.1	0	0.02	0	PREDICTED: receptor-like protein 12 [Ipomoea nil]	RecName: Full=Receptor-like protein EIX2 {ECO:0000305}; AltName: Full=EIX receptor 2 {ECO:0000312|EMBL:AAR28378.1}; Flags: Precursor;
augustus_masked-VaccDscaff19-processed-gene-84.2	0.44	0.56	0.48	0.04	0.39	0.04	0.56	0.54	0.26	0	0	0.02	probable leucine-rich repeat receptor-like protein kinase At1g35710 [Hevea brasiliensis]	RecName: Full=Receptor-like protein EIX2 {ECO:0000305}; AltName: Full=EIX receptor 2 {ECO:0000312|EMBL:AAR28378.1}; Flags: Precursor;
augustus_masked-VaccDscaff19-processed-gene-85.6	3.23	2.36	5	4.31	2.07	1.54	4.04	4.19	7.15	0.92	0.8	0.81	PREDICTED: ethylene-responsive transcription factor 1B-like [Malus domestica]	RecName: Full=Ethylene-responsive transcription factor 1B; Short=AtERF1B; AltName: Full=Ethylene-responsive element-binding factor 1B; Short=EREBP-1B;
augustus_masked-VaccDscaff19-processed-gene-9.6	0	0	0	0.07	0	0	0.5	0.23	0.04	2.84	3.71	2.7	ribulose-1,5-bisphosphate carboxylase/oxygenase large subunit, partial (chloroplast) [Hamamelis x intermedia]	--
augustus_masked-VaccDscaff19-processed-gene-92.6	0.17	0.29	0.49	0.15	0.03	0.03	0.07	0.03	0.04	0	0	0	PREDICTED: pentatricopeptide repeat-containing protein At1g11290, chloroplastic [Vitis vinifera]	RecName: Full=Pentatricopeptide repeat-containing protein At3g46790, chloroplastic; AltName: Full=Protein CHLORORESPIRATORY REDUCTION 2; Flags: Precursor;
augustus_masked-VaccDscaff19-processed-gene-95.1	10.86	14.34	13.83	3.45	5.81	5.26	18.52	11.79	6.81	18.29	23.95	18.58	cilia- and flagella-associated protein 251-like [Hevea brasiliensis]	--
augustus_masked-VaccDscaff190-processed-gene-0.1	15.87	13.33	13.86	16.84	18.85	13.77	8.17	11.39	12.53	2.26	2.14	1.65	PREDICTED: pathogenesis-related genes transcriptional activator PTI6-like [Prunus mume]	RecName: Full=Pathogenesis-related genes transcriptional activator PTI6; AltName: Full=PTO-interacting protein 6;
augustus_masked-VaccDscaff191-processed-gene-1.5	1.59	0.6	1.33	0.72	1	0.35	0.86	1.43	0.92	0.25	0.06	0.39	hypothetical protein COLO4_27331 [Corchorus olitorius]	--
augustus_masked-VaccDscaff197-processed-gene-1.11	0.27	0.85	1.49	0.86	0.4	0.25	3.22	1.63	0.86	0.25	0	0.13	hypothetical protein DCAR_027766 [Daucus carota subsp. sativus]	RecName: Full=Ethylene-responsive transcription factor ERF038;
augustus_masked-VaccDscaff198-processed-gene-0.10	1.9	2.21	1.19	2.01	3.26	1.56	2.72	2.3	2.82	5.1	5.32	3.73	Short-chain dehydrogenase/reductase [Parasponia andersonii]	RecName: Full=NADPH-dependent aldehyde reductase-like protein, chloroplastic {ECO:0000250|UniProtKB:Q9SQR2}; EC=1.1.1.- {ECO:0000250|UniProtKB:Q9SQR2}; Flags: Precursor;
augustus_masked-VaccDscaff2-processed-gene-10.4	0	0	0	0	0.18	0	0	0	0	0.61	0.7	0.96	expansin-like B1 [Jatropha curcas]	RecName: Full=Expansin-like B1; AltName: Full=Expansin-related 1; AltName: Full=OsEXLB1; AltName: Full=OsEXPR1; AltName: Full=OsaEXPb3.1; Flags: Precursor;
augustus_masked-VaccDscaff2-processed-gene-103.2	13.63	20.97	19.56	18.97	14.07	14.56	14.88	7.23	10.77	43.68	44.83	68.62	hypothetical protein CFP56_51121 [Quercus suber]	--
augustus_masked-VaccDscaff2-processed-gene-107.3	5.03	5.87	8.28	2.19	1.8	3.47	8.29	5.34	4.29	2.21	2.3	2.01	PREDICTED: pirin-like protein [Vitis vinifera]	RecName: Full=Pirin-like protein;
augustus_masked-VaccDscaff2-processed-gene-113.4	0.51	0.13	0.68	0.08	0.32	0.52	0.4	0.84	0.39	0.04	0	0.04	Serine/threonine protein kinase [Handroanthus impetiginosus]	RecName: Full=Wall-associated receptor kinase 1; EC=2.7.11.-; Flags: Precursor;
augustus_masked-VaccDscaff2-processed-gene-117.3	1.96	1.64	1.08	5.25	2.48	4.27	1.27	1.98	4.3	4.56	6.47	2.59	PREDICTED: uncharacterized protein LOC100264652 [Vitis vinifera]	--
augustus_masked-VaccDscaff2-processed-gene-117.5	4.28	4.31	4.09	4.63	3.52	5.89	4.83	6.23	6.17	0.91	1.56	2.16	tetrapyrrole-binding protein, chloroplastic [Prunus avium]	RecName: Full=Tetrapyrrole-binding protein, chloroplastic; AltName: Full=Genomes uncoupled 4; Flags: Precursor;
augustus_masked-VaccDscaff2-processed-gene-15.12	6.1	6.17	6.87	4.63	4.51	10.17	6.3	6.04	8.52	13.74	11.98	11.42	putative gamma-glutamylcyclotransferase At3g02910 [Helianthus annuus]	RecName: Full=Putative gamma-glutamylcyclotransferase At3g02910; EC=2.3.2.-;
augustus_masked-VaccDscaff2-processed-gene-15.3	2.42	2.86	3.86	6.67	3.49	7.26	3.46	5.25	3.3	43.33	45.46	50.55	PREDICTED: abscisic acid receptor PYR1-like [Ziziphus jujuba]	RecName: Full=Abscisic acid receptor PYR1; AltName: Full=ABI1-binding protein 6; AltName: Full=Protein PYRABACTIN RESISTANCE 1; AltName: Full=Regulatory components of ABA receptor 11;
augustus_masked-VaccDscaff2-processed-gene-151.4	0.74	1.22	0.83	0.36	0.33	0.41	1.03	0.79	0.98	0	0.03	0.03	PREDICTED: uncharacterized protein LOC103454674 [Malus domestica]	--
augustus_masked-VaccDscaff2-processed-gene-16.0	7.7	7.94	6.8	7.35	8.18	6.7	10	8.49	11.43	24.04	31.66	19.79	hypothetical protein COLO4_17015 [Corchorus olitorius]	--
augustus_masked-VaccDscaff2-processed-gene-166.5	0.46	0.28	0.11	0.37	0.12	0	0.81	0	0.12	0.85	0.65	1.69	hypothetical protein CCACVL1_29981 [Corchorus capsularis]	RecName: Full=L10-interacting MYB domain-containing protein {ECO:0000303|PubMed:25707794};
augustus_masked-VaccDscaff2-processed-gene-168.3	2.32	2.25	5.24	0.18	0.58	1.08	3.25	2.05	2.15	0.71	0	2.1	agamous-like MADS-box protein AGL80 [Durio zibethinus]	RecName: Full=MADS-box transcription factor PHERES 2; AltName: Full=Agamous-like MADS-box protein AGL38;
augustus_masked-VaccDscaff2-processed-gene-17.4	1.89	1.1	2.01	0.8	0.83	0.78	3.61	5.34	2.32	1.37	1.55	2.11	hypothetical protein VITISV_036981 [Vitis vinifera]	RecName: Full=Zinc finger CCCH domain-containing protein 49; Short=AtC3H49;
augustus_masked-VaccDscaff2-processed-gene-188.3	2.96	3.06	2.17	3.39	3.03	3.13	1.43	2.58	3.18	5.69	3.69	3.96	uncharacterized protein LOC110638924 [Hevea brasiliensis]	RecName: Full=Bifunctional aspartate aminotransferase and glutamate/aspartate-prephenate aminotransferase; Short=PhPPA-AT; EC=2.6.1.1; EC=2.6.1.78; EC=2.6.1.79; Flags: Precursor;
augustus_masked-VaccDscaff2-processed-gene-190.6	5.14	7.1	9.55	4.87	5.3	5.4	7.57	6.86	5.01	1.56	0.52	1.3	PREDICTED: WAT1-related protein At1g44800-like isoform X1 [Daucus carota subsp. sativus]	RecName: Full=WAT1-related protein At4g08300;
augustus_masked-VaccDscaff2-processed-gene-193.7	3.88	2.81	3.31	4.67	4.42	7.5	2.25	4.18	3.53	19.85	25.46	18.96	PREDICTED: uncharacterized protein LOC101261721 [Solanum lycopersicum]	--
augustus_masked-VaccDscaff2-processed-gene-201.8	0.66	1.02	0.82	1.11	0.66	1.03	0.09	0.19	0.25	0	0	0	hypothetical protein TSUD_355220 [Trifolium subterraneum]	RecName: Full=Polyadenylate-binding protein 3; Short=PABP-3; Short=Poly(A)-binding protein 3;
augustus_masked-VaccDscaff2-processed-gene-203.4	4.29	4.76	5.24	4.94	6.02	6.15	4.64	4.1	3.05	12.58	11.53	11.77	PREDICTED: probable L-type lectin-domain containing receptor kinase II.1 [Citrus sinensis]	RecName: Full=Probable receptor-like serine/threonine-protein kinase At5g57670; EC=2.7.11.1;
augustus_masked-VaccDscaff2-processed-gene-205.11	0	0	0	0	0.7	0.39	0	0	0	0.39	0.26	0.66	--	--
augustus_masked-VaccDscaff2-processed-gene-206.0	0.86	0.83	2.57	0	0	0.8	0.93	0.65	0	27.66	41.94	37.76	--	--
augustus_masked-VaccDscaff2-processed-gene-208.4	2.34	4.15	1.69	2	1.84	2.6	5.5	5.82	4.07	5.54	4.88	7.48	uncharacterized protein LOC110610059 [Manihot esculenta]	--
augustus_masked-VaccDscaff2-processed-gene-214.1	99.54	107.56	112.18	95.46	88.55	102.75	113.71	146.27	121.67	6.17	6.31	4.64	hypothetical protein CDL12_25920 [Handroanthus impetiginosus]	RecName: Full=Chlorophyll a-b binding protein CP26, chloroplastic; AltName: Full=LHCB5; AltName: Full=LHCIIc; AltName: Full=Light-harvesting complex II protein 5; Flags: Precursor;
augustus_masked-VaccDscaff2-processed-gene-219.5	0.41	0.46	0.62	0.4	0.27	0.16	1.18	1.5	0.25	0	0	0	PREDICTED: GDSL esterase/lipase At1g71691 [Ziziphus jujuba]	RecName: Full=GDSL esterase/lipase At1g71691; EC=3.1.1.-; AltName: Full=Extracellular lipase At1g71691; Flags: Precursor;
augustus_masked-VaccDscaff2-processed-gene-220.1	2.8	2.18	2.57	1.98	1.8	1.43	1.86	1.45	2.2	0.08	0.67	0.6	--	--
augustus_masked-VaccDscaff2-processed-gene-222.3	0.72	0.71	0.9	1.03	1.64	1.25	1.06	1.09	0.69	1.78	1.5	0.99	Conserved oligomeric Golgi complex subunit 5 [Macleaya cordata]	--
augustus_masked-VaccDscaff2-processed-gene-222.4	0.62	0.55	0.62	0.05	0.56	0.63	1.1	0.28	0.3	2.69	1.31	2.61	PREDICTED: uncharacterized protein LOC104222828 isoform X2 [Nicotiana sylvestris]	--
augustus_masked-VaccDscaff2-processed-gene-224.6	0.8	1.26	1.22	1.94	0.82	0.44	0.61	0.8	1.22	1.95	2.56	1.81	PREDICTED: aspartic proteinase nepenthesin-2-like [Populus euphratica]	RecName: Full=Aspartyl protease family protein 2 {ECO:0000305}; EC=3.4.23.- {ECO:0000305}; Flags: Precursor;
augustus_masked-VaccDscaff2-processed-gene-228.5	1.35	2.19	0.85	1.66	2.25	1.06	1.13	1.27	0.77	4.6	3.68	5.21	hypothetical protein POPTR_006G021200v3 [Populus trichocarpa]	--
augustus_masked-VaccDscaff2-processed-gene-231.0	3.59	2.66	3.55	0.81	1.72	2.17	1.16	1.59	1.48	0	0	0	unnamed protein product, partial [Vitis vinifera]	RecName: Full=36.4 kDa proline-rich protein;
augustus_masked-VaccDscaff2-processed-gene-235.6	2.45	3.26	3.58	1.96	1.68	2.23	10.39	15.23	6.48	0.75	0.16	0.05	JAZ10 [Hevea brasiliensis]	RecName: Full=Protein TIFY 9; AltName: Full=Jasmonate ZIM domain-containing protein 10; AltName: Full=Protein JASMONATE-ASSOCIATED 1; AltName: Full=Protein JAZ10;
augustus_masked-VaccDscaff2-processed-gene-237.2	2.47	0.59	0.56	1.88	1.68	3.62	1.46	1.43	1.97	0.4	0.13	0	hypothetical protein VITISV_035126 [Vitis vinifera]	RecName: Full=Leucine-rich repeat protein 1 {ECO:0000303|PubMed:19712067}; Short=AtLRR1 {ECO:0000303|PubMed:19712067}; Flags: Precursor;
augustus_masked-VaccDscaff2-processed-gene-239.1	4.81	2.95	5.81	4.16	3.03	5.76	2.6	3.71	3.65	8.98	5.38	7.64	PREDICTED: transcription factor TCP20-like, partial [Juglans regia]	RecName: Full=Transcription factor TCP20;
augustus_masked-VaccDscaff2-processed-gene-24.7	3.52	3.53	4.5	7.11	2.88	4.22	4.36	8.36	4.8	0.46	2.35	1.31	PREDICTED: glutaredoxin-C6 [Vitis vinifera]	RecName: Full=Glutaredoxin-C6; Short=AtGrxC6; AltName: Full=Protein ROXY 21;
augustus_masked-VaccDscaff2-processed-gene-240.0	16.66	12.14	12.55	13.33	12.68	12.26	21.17	9.99	15.13	31.83	37.43	29.07	uncharacterized protein LOC110418965 [Herrania umbratica]	--
augustus_masked-VaccDscaff2-processed-gene-240.8	0	0	0	0	0.47	0	0	0	0	3	2.18	1.76	uncharacterized protein LOC110690533 [Chenopodium quinoa]	--
augustus_masked-VaccDscaff2-processed-gene-254.0	1.59	1.43	2.5	1.35	1.34	1.61	1.23	1.32	0.91	0.6	0.87	0.68	PREDICTED: uncharacterized protein LOC101303085 [Fragaria vesca subsp. vesca]	--
augustus_masked-VaccDscaff2-processed-gene-256.3	1.7	5.6	3.13	1.86	4.07	3.34	0.74	0.69	0.54	12.04	18.74	17.36	--	--
augustus_masked-VaccDscaff2-processed-gene-259.4	1.16	1.79	2.55	3.06	1.96	1.3	2.13	0.23	0.37	2.45	4.76	2.95	uncharacterized protein LOC110423376 [Herrania umbratica]	--
augustus_masked-VaccDscaff2-processed-gene-259.6	0.38	0.24	0.62	0.19	0.29	0.04	1.82	0.72	1.07	0.7	0.16	0.24	hypothetical protein L484_027770 [Morus notabilis]	--
augustus_masked-VaccDscaff2-processed-gene-262.3	11.96	9.73	12.3	14.3	10.12	8.55	8.73	9.88	10.25	20.85	23.78	22.93	PREDICTED: uncharacterized protein At4g28440 [Solanum tuberosum]	RecName: Full=Uncharacterized protein At4g28440;
augustus_masked-VaccDscaff2-processed-gene-268.2	2.45	2.64	3.08	3.22	2.72	3.1	1.58	2.09	1.49	3.65	3.22	3.43	glycosyltransferase family 92 protein RCOM_0530710 [Sesamum indicum]	RecName: Full=Glycosyltransferase family 92 protein RCOM_0530710; EC=2.4.1.- {ECO:0000305};
augustus_masked-VaccDscaff2-processed-gene-269.6	7.56	7.63	8.82	8.89	6.37	6.52	11.09	6.28	6.98	2.75	2.82	1.34	tau class glutathione S-transferase [Vaccinium corymbosum]	RecName: Full=Glutathione S-transferase U17; Short=AtGSTU17; EC=2.5.1.18; AltName: Full=GST class-tau member 17; AltName: Full=Glutathione S-transferase 30; AltName: Full=Protein EARLY RESPONSIVE TO DEHYDRATION 9;
augustus_masked-VaccDscaff2-processed-gene-274.1	7.28	6.11	6.52	10.26	8.69	9.44	3.44	2.83	2.89	19.74	18.54	18.76	F-box/kelch-repeat protein SKIP11-like isoform X2 [Sesamum indicum]	RecName: Full=F-box/kelch-repeat protein SKIP11; AltName: Full=SKP1-interacting partner 11;
augustus_masked-VaccDscaff2-processed-gene-274.2	4.86	3.37	5.33	2.98	1.05	2.07	5.59	7.22	8.05	0.68	0.49	0.8	hypothetical protein CFP56_42545 [Quercus suber]	--
augustus_masked-VaccDscaff2-processed-gene-276.1	84.76	74.08	80.96	61.24	49.51	41.42	138.15	147.7	162.32	24.7	21.65	24.49	hypothetical protein CFP56_42545 [Quercus suber]	--
augustus_masked-VaccDscaff2-processed-gene-278.3	0.13	0.19	0	0	0	0.12	0.51	0.37	0.96	0	0	0	PREDICTED: protein PHYTOCHROME KINASE SUBSTRATE 1-like isoform X1 [Juglans regia]	RecName: Full=Protein PHYTOCHROME KINASE SUBSTRATE 1;
augustus_masked-VaccDscaff2-processed-gene-279.0	2.28	1.72	1.6	1.5	1.34	1.81	2.08	2.8	2.82	2.87	2.32	2.96	PREDICTED: TATA box-binding protein-associated factor RNA polymerase I subunit B isoform X1 [Vitis vinifera]	RecName: Full=TATA box-binding protein-associated factor RNA polymerase I subunit B; AltName: Full=Central cell guidance protein; AltName: Full=Protein MATERNAL EFFECT EMBRYO ARREST 12; AltName: Full=TATA box-binding protein-associated factor 1B; Short=TBP-associated factor 1B;
augustus_masked-VaccDscaff2-processed-gene-284.2	3.31	3.58	3.67	4.03	5.43	5.7	2.25	2.16	3.85	11.01	9.61	13.68	UDP-glycosyltransferase 73C3-like [Sesamum indicum]	RecName: Full=UDP-glycosyltransferase 73C3; EC=2.4.1.-;
augustus_masked-VaccDscaff2-processed-gene-285.4	5.34	8.03	4.06	5.21	5.25	4.49	5.17	6.56	6.43	2.75	1.92	2.8	PREDICTED: UDP-glycosyltransferase 89A2-like isoform X1 [Juglans regia]	RecName: Full=UDP-glycosyltransferase 89A2; EC=2.4.1.-;
augustus_masked-VaccDscaff2-processed-gene-285.7	0.94	1.01	1.04	0.77	1.45	0.87	0.68	0.57	0.69	2.54	1.38	1.75	PREDICTED: ASC1-like protein isoform X1 [Malus domestica]	RecName: Full=LAG1 longevity assurance homolog 3; Short=LAG1 homolog 3;
augustus_masked-VaccDscaff2-processed-gene-288.0	9.57	14	12.78	8.16	9.08	10.33	12.71	13.33	12.69	2.73	1.34	1.3	cytochrome P450 CYP749A22-like [Prunus avium]	RecName: Full=Cytochrome P450 CYP749A22; EC=1.14.-.-; AltName: Full=Cytochrome P450 CYP749A20;
augustus_masked-VaccDscaff2-processed-gene-288.1	6.7	4.64	6.51	7.42	8.51	6.49	7.18	6.48	5.36	0.06	0	0.31	cytochrome P450 CYP749A22 [Prunus persica]	RecName: Full=Cytochrome P450 CYP749A22; EC=1.14.-.-; AltName: Full=Cytochrome P450 CYP749A20;
augustus_masked-VaccDscaff2-processed-gene-297.5	11.49	13.44	10.58	10.49	13.35	11.28	16.64	17.44	14.28	4.76	3.71	4.89	PREDICTED: uncharacterized protein LOC100267814 [Vitis vinifera]	--
augustus_masked-VaccDscaff2-processed-gene-299.3	0.14	0.26	0.17	0.17	0.05	0.21	0.59	1.33	1.11	0.08	0.25	0.77	PREDICTED: AP2/ERF and B3 domain-containing transcription factor RAV1-like [Juglans regia]	RecName: Full=AP2/ERF and B3 domain-containing transcription factor RAV1; AltName: Full=Ethylene-responsive transcription factor RAV1; AltName: Full=Protein RELATED TO ABI3/VP1 1;
augustus_masked-VaccDscaff2-processed-gene-299.5	5.23	1.72	1.43	2.94	1.88	2.49	4.33	3.81	2.24	0.51	0.73	0.21	--	--
augustus_masked-VaccDscaff2-processed-gene-303.2	0.23	0.99	0.1	0.93	0.17	0.47	0.31	0.34	0	0.62	0.74	1.92	uncharacterized protein LOC111288080 [Durio zibethinus]	--
augustus_masked-VaccDscaff2-processed-gene-303.4	1.77	1	1.29	1.56	1.7	2.05	1.52	0.8	1.88	18.1	17.36	23.55	PREDICTED: uncharacterized protein LOC104225578 [Nicotiana sylvestris]	--
augustus_masked-VaccDscaff2-processed-gene-305.7	0	0.06	0	0.09	0.14	0.02	0	0.16	0.14	0.41	0.57	0.49	LEAF RUST 10 DISEASE-RESISTANCE LOCUS RECEPTOR-LIKE PROTEIN KINASE-like 1.2 isoform X2 [Jatropha curcas]	RecName: Full=LEAF RUST 10 DISEASE-RESISTANCE LOCUS RECEPTOR-LIKE PROTEIN KINASE-like 1.2 {ECO:0000303|PubMed:12805585}; EC=2.7.11.1; AltName: Full=Probable receptor-like serine/threonine-protein kinase LRK10L-1.2 {ECO:0000305}; Flags: Precursor;
augustus_masked-VaccDscaff2-processed-gene-308.7	2.59	2	2.09	2.55	3.09	1.64	2.58	0.73	3.29	0.57	0.29	0.49	PREDICTED: E3 ubiquitin-protein ligase RHA2A [Vitis vinifera]	RecName: Full=E3 ubiquitin-protein ligase RHA2A {ECO:0000305}; EC=2.3.2.27; AltName: Full=RING-H2 finger A2a {ECO:0000303|PubMed:9781696}; AltName: Full=RING-H2 zinc finger protein RHA2a {ECO:0000305}; AltName: Full=RING-type E3 ubiquitin transferase RHA2A {ECO:0000305};
augustus_masked-VaccDscaff2-processed-gene-310.1	0.45	0.58	0.83	0.69	0	0.91	0.49	0.61	0.8	6.78	10.68	4.34	VQ motif-containing protein [Corchorus olitorius]	RecName: Full=VQ motif-containing protein 8, chloroplastic {ECO:0000303|PubMed:22535423}; Short=AtVQ8 {ECO:0000303|PubMed:22535423}; Flags: Precursor;
augustus_masked-VaccDscaff2-processed-gene-311.3	1.39	2.75	5.02	0	1.38	0.45	2.62	2.37	2.5	11.71	7.3	12.55	--	--
augustus_masked-VaccDscaff2-processed-gene-32.2	3.01	2.29	3.26	2.76	3.36	3.44	2.45	2.76	2.35	6.73	6.18	6.13	AGL1 [Actinidia deliciosa]	RecName: Full=Probable glucan 1,3-alpha-glucosidase; EC=3.2.1.84; AltName: Full=Glucosidase II subunit alpha; AltName: Full=Protein PRIORITY IN SWEET LIFE 5; AltName: Full=Protein RADIAL SWELLING 3; Flags: Precursor;
augustus_masked-VaccDscaff2-processed-gene-331.5	1.51	0.15	0.29	0.29	0.79	0.44	0.34	0.08	0	3.5	3.55	3.67	PREDICTED: transcription factor bHLH149-like [Ipomoea nil]	RecName: Full=Transcription factor bHLH149; AltName: Full=ATBS1 interacting factor 4; AltName: Full=Basic helix-loop-helix protein 149; Short=AtbHLH149; Short=bHLH 149; AltName: Full=Transcription factor EN 144; AltName: Full=bHLH transcription factor bHLH149;
augustus_masked-VaccDscaff2-processed-gene-333.0	1.95	1.93	1.88	3.04	2.58	1.81	2.81	3.21	4.6	1.42	1.12	1.18	psbP domain-containing protein 1, chloroplastic isoform X3 [Prunus avium]	RecName: Full=PsbP domain-containing protein 1, chloroplastic; AltName: Full=OEC23-like protein 3; AltName: Full=PsbP-related thylakoid lumenal protein 1; Flags: Precursor;
augustus_masked-VaccDscaff2-processed-gene-333.1	6.28	5.25	5.99	5.97	7.83	6.85	7.12	7.91	8.27	0.5	0.42	0.57	PREDICTED: chloroplast stem-loop binding protein of 41 kDa b, chloroplastic isoform X2 [Juglans regia]	RecName: Full=Chloroplast stem-loop binding protein of 41 kDa b, chloroplastic; Short=CSP41-b; AltName: Full=Heteroglycan-interacting protein 1.3; AltName: Full=Protein CHLOROPLAST RNA BINDING; AltName: Full=Protein Gb5f; Flags: Precursor;
augustus_masked-VaccDscaff2-processed-gene-333.9	43.63	33.71	33.97	73.46	47.59	53.51	44.24	29.16	40.76	412.63	496.16	419.88	PREDICTED: protein NIM1-INTERACTING 3 [Theobroma cacao]	--
augustus_masked-VaccDscaff2-processed-gene-350.1	3.62	3.6	3.23	2.92	2.89	5.6	2.58	2.08	1.65	1.52	0.48	0.98	VQ motif-containing protein 4 [Capsicum annuum]	RecName: Full=VQ motif-containing protein 4 {ECO:0000303|PubMed:22535423}; Short=AtVQ4 {ECO:0000303|PubMed:22535423}; AltName: Full=MPK3/6-targeted VQ-motif-containing protein 1 {ECO:0000303|PubMed:24750137};
augustus_masked-VaccDscaff2-processed-gene-356.10	2.16	2.43	2.27	2.73	3.23	2.93	3.13	3.83	2.29	1.03	0.97	0.84	Disease resistance protein [Corchorus olitorius]	RecName: Full=Disease resistance protein SUMM2 {ECO:0000305}; AltName: Full=Disease resistance protein At1g12280 {ECO:0000305}; AltName: Full=Protein SUPPRESSOR OF MKK1 MKK2 2 {ECO:0000303|PubMed:22423965};
augustus_masked-VaccDscaff2-processed-gene-356.2	0	0.14	0	0.53	0	0	0	0.15	0.31	1.74	1.23	0.69	--	--
augustus_masked-VaccDscaff2-processed-gene-357.3	0.48	0.43	0.3	0.32	0.38	0.5	0.34	0.41	0.29	0.72	0.63	0.62	disease resistance protein At4g27190-like [Herrania umbratica]	RecName: Full=Disease resistance protein At4g27190;
augustus_masked-VaccDscaff2-processed-gene-357.7	1.9	2.55	2.83	1.57	2.06	1.57	1.41	2.97	2.57	0.32	0.59	0.6	PREDICTED: disease resistance protein RPS2 [Theobroma cacao]	RecName: Full=Disease resistance protein RPS2; AltName: Full=Resistance to Pseudomonas syringae protein 2;
augustus_masked-VaccDscaff2-processed-gene-359.4	0.89	0.45	0.55	0.98	0.94	0.93	0.35	0.65	0.83	0.02	0.01	0.05	PREDICTED: prolycopene isomerase, chloroplastic [Ipomoea nil]	RecName: Full=Regulator of nonsense transcripts UPF3 {ECO:0000305}; AltName: Full=Nonsense mRNA reducing factor UPF3 {ECO:0000305}; AltName: Full=Up-frameshift suppressor 3 homolog {ECO:0000305}; Short=AtUpf3 {ECO:0000303|PubMed:16098107};
augustus_masked-VaccDscaff2-processed-gene-364.2	2.07	0.36	1.21	0.86	0.19	2.8	2.85	1.32	1.59	0	0	0	--	--
augustus_masked-VaccDscaff2-processed-gene-367.10	5.35	5.42	5.38	10.91	13.72	11.35	0	0	0.07	953.72	1054.05	1158.96	PREDICTED: glutelin type-A 3 isoform X2 [Vitis vinifera]	RecName: Full=11S globulin seed storage protein 2; AltName: Full=11S globulin seed storage protein II; AltName: Full=Alpha-globulin; Contains: RecName: Full=11S globulin seed storage protein 2 acidic chain; AltName: Full=11S globulin seed storage protein II acidic chain; Contains: RecName: Full=11S globulin seed storage protein 2 basic chain; AltName: Full=11S globulin seed storage protein II bas…
augustus_masked-VaccDscaff2-processed-gene-374.1	0.26	0.2	0.6	0.61	0.32	0.8	0.75	0.42	0.44	0.06	0.09	0.2	sulfate transporter 1.3-like [Olea europaea var. sylvestris]	RecName: Full=High affinity sulfate transporter 1;
augustus_masked-VaccDscaff2-processed-gene-377.6	10.57	13.07	14.47	12.12	13.78	11.55	20.08	11.87	10.4	0.89	1.4	1.06	PREDICTED: protein EXORDIUM-like 2 [Nicotiana sylvestris]	RecName: Full=Protein EXORDIUM-like 2; Flags: Precursor;
augustus_masked-VaccDscaff2-processed-gene-378.12	0.73	0	0	0.13	0.15	0.54	0	1.18	0	4.29	2.45	7.58	--	--
augustus_masked-VaccDscaff2-processed-gene-378.3	0.51	0.99	1.72	0	0.51	0.95	0.37	0.86	0.36	2.19	2.07	5.95	--	--
augustus_masked-VaccDscaff2-processed-gene-379.6	9.22	9.06	8.12	11.18	10.5	8.59	4.77	8.79	6.57	3.52	2.06	3.25	unnamed protein product [Coffea canephora]	--
augustus_masked-VaccDscaff2-processed-gene-38.5	2.85	3.54	4.56	2.52	3.08	2.35	5.46	4.34	3.97	0.6	0.91	0.84	PREDICTED: protein PAM68, chloroplastic [Vitis vinifera]	RecName: Full=Protein PAM68, chloroplastic; AltName: Full=PHOTOSYNTHESIS AFFECTED MUTANT 68; Flags: Precursor;
augustus_masked-VaccDscaff2-processed-gene-389.7	0	0.35	0.33	0.08	0.27	1.01	0.49	0.05	0.38	0	0	0	L-type lectin-domain containing receptor kinase IX.1-like [Helianthus annuus]	RecName: Full=Seed lectin; AltName: Full=LECSJASG; Flags: Precursor;
augustus_masked-VaccDscaff2-processed-gene-390.9	0.07	0.11	0.25	0.04	0.16	0.06	0.05	0.16	0.05	0.67	0.82	0.28	hypothetical protein POPTR_0001s29080g [Populus trichocarpa]	RecName: Full=L-type lectin-domain containing receptor kinase IX.1 {ECO:0000303|PubMed:19773388}; Short=LecRK-IX.1 {ECO:0000303|PubMed:19773388}; EC=2.7.11.1 {ECO:0000255|PROSITE-ProRule:PRU00159}; Flags: Precursor;
augustus_masked-VaccDscaff2-processed-gene-395.0	2.01	2.09	1.78	0.14	0.45	0.14	2.01	0.82	0.87	0	0	0.21	pathogenesis-related leaf protein 6-like [Olea europaea var. sylvestris]	RecName: Full=Basic form of pathogenesis-related protein 1; Short=PRP 1; Flags: Precursor;
augustus_masked-VaccDscaff2-processed-gene-398.3	0	0	0	0	0	0	0.46	0.17	0	1.09	0.63	0.4	PREDICTED: phytosulfokines 5-like [Juglans regia]	RecName: Full=Phytosulfokines; Contains: RecName: Full=Phytosulfokine-alpha; Short=PSK-alpha; Short=Phytosulfokine-a; Contains: RecName: Full=Phytosulfokine-beta; Short=PSK-beta; Short=Phytosulfokine-b; Flags: Precursor;
augustus_masked-VaccDscaff2-processed-gene-4.6	3.5	3.51	2.77	3.39	4.01	2.73	2.6	4.18	2.92	6.26	9.54	6.06	putative f-box/kelch-repeat protein [Quercus suber]	RecName: Full=F-box/kelch-repeat protein At4g39590;
augustus_masked-VaccDscaff2-processed-gene-402.7	0.42	0	0.32	0.57	0.14	1.82	0.75	0	0.44	5.18	3.44	3.94	PREDICTED: zinc finger protein ZAT10-like [Nicotiana attenuata]	RecName: Full=Zinc finger protein ZAT10; AltName: Full=Salt-tolerance zinc finger;
augustus_masked-VaccDscaff2-processed-gene-404.4	2.32	1.44	1.46	1.16	1.93	2.11	2.23	2.29	2.14	0.54	0.32	0.49	pentatricopeptide repeat-containing protein At5g02860 [Olea europaea var. sylvestris]	RecName: Full=Pentatricopeptide repeat-containing protein At5g02860;
augustus_masked-VaccDscaff2-processed-gene-405.8	0.14	0	0.19	0.06	0.07	0	0	0.27	0.29	0.68	1.01	0.77	--	--
augustus_masked-VaccDscaff2-processed-gene-406.7	0.72	0.56	0.66	0.13	0.43	0.13	0.78	1.02	0.84	4.17	2.28	1.77	PREDICTED: uncharacterized protein LOC105952114 [Erythranthe guttata]	RecName: Full=Basic secretory protease {ECO:0000303|PubMed:22773449}; EC=3.4.24.- {ECO:0000269|PubMed:22773449}; AltName: Full=Boswellia basic secretory protease {ECO:0000303|PubMed:22773449}; Short=BBSP {ECO:0000303|PubMed:22773449}; Flags: Fragments;
augustus_masked-VaccDscaff2-processed-gene-408.0	2.93	2.93	5.87	3.72	1.38	1.94	2.46	4.18	3.91	1.21	1.2	1.49	protein TIC 21, chloroplastic [Herrania umbratica]	RecName: Full=Protein TIC 21, chloroplastic; AltName: Full=Protein CHLOROPLAST IMPORT APPARATUS 5; Short=AtCIA5; AltName: Full=Protein PERMEASE IN CHLOROPLASTS 1; Short=AtPIC1; AltName: Full=Translocon at the inner envelope membrane of chloroplasts 21; Short=AtTIC21; Flags: Precursor;
augustus_masked-VaccDscaff2-processed-gene-41.2	0.66	0.21	0.23	0.57	0.25	1.33	0.36	0.84	0.23	1.34	0.54	1.58	LRR domain containing protein [Trema orientalis]	RecName: Full=Receptor like protein 6 {ECO:0000303|PubMed:18434605}; Short=AtRLP6 {ECO:0000303|PubMed:18434605}; Flags: Precursor;
augustus_masked-VaccDscaff2-processed-gene-412.3	0	0.2	0	0.99	1.08	1.2	2.64	1.37	1.3	0	0.32	0	ethylene-responsive transcription factor ERF 109-like protein [Paeonia lactiflora]	RecName: Full=Ethylene-responsive transcription factor ERF109;
augustus_masked-VaccDscaff2-processed-gene-414.10	1.22	2.62	1.6	2.9	4.75	3.08	3.11	2.92	1.75	3.97	2.57	3.39	PREDICTED: presequence protease 1, chloroplastic/mitochondrial [Erythranthe guttata]	RecName: Full=Presequence protease 1, chloroplastic/mitochondrial; Short=AtPreP1; Short=PreP 1; EC=3.4.24.-; AltName: Full=Zinc metalloprotease 1; Short=AtZnMP1; Flags: Precursor;
augustus_masked-VaccDscaff2-processed-gene-415.11	6.13	6.78	6.48	6.1	4.6	4.45	2.87	3.61	5.45	6.43	7.12	6.66	hypothetical protein VITISV_006466 [Vitis vinifera]	RecName: Full=Probable carboxylesterase 2; AltName: Full=AtCXE2; EC=3.1.1.1;
augustus_masked-VaccDscaff2-processed-gene-417.5	26.34	26.04	28.01	6.54	13.31	5.95	55.25	38.54	17.55	6.23	5.02	15.24	hypothetical protein B456_005G263600 [Gossypium raimondii]	--
augustus_masked-VaccDscaff2-processed-gene-417.8	0.82	0.68	0.32	0.21	0.35	0.16	1.72	1.78	0.19	0	0	0	transmembrane protein 45B [Prunus persica]	--
augustus_masked-VaccDscaff2-processed-gene-418.1	15.23	6.54	8.8	2.4	4.49	6.13	15.66	12.67	7.17	19.5	18.93	31.75	hypothetical protein CICLE_v10029756mg [Citrus clementina]	--
augustus_masked-VaccDscaff2-processed-gene-421.10	2.49	1.76	2.05	3.08	2.57	2.37	2.18	1.87	1.45	4.18	4.25	3.99	upf0496 protein [Quercus suber]	RecName: Full=UPF0496 protein At4g34320;
augustus_masked-VaccDscaff2-processed-gene-426.1	0.92	1.26	0.9	0.74	0.6	0.96	0.59	0.93	1.61	0.15	0	0.1	PREDICTED: F-box protein CPR30 [Vitis vinifera]	RecName: Full=F-box/LRR-repeat protein At2g43260;
augustus_masked-VaccDscaff2-processed-gene-430.4	0.4	1.06	0.62	0.81	0.56	1.04	1.21	1.35	0.81	0.37	0.47	0.2	unnamed protein product [Coffea canephora]	RecName: Full=Probable receptor-like protein kinase At4g39110; EC=2.7.11.-; Flags: Precursor;
augustus_masked-VaccDscaff2-processed-gene-430.5	2.15	2.02	2.05	1.63	2.11	1.72	3.12	1.96	1.75	3.87	3.66	4.67	unnamed protein product [Coffea canephora]	RecName: Full=Protein CHROMATIN REMODELING 35 {ECO:0000303|PubMed:16547115, ECO:0000303|PubMed:23770592}; AltName: Full=Protein DEFECTIVE IN MERISTEM SILENCING 1 {ECO:0000303|PubMed:18425128}; AltName: Full=Protein DEFECTIVE IN RNA-DIRECTED DNA METHYLATION 1 {ECO:0000303|PubMed:15120073};
augustus_masked-VaccDscaff2-processed-gene-433.1	0.17	0.19	0.37	0.37	0.03	0.03	0.71	0.4	0.27	0	0	0.08	endoglucanase 24 [Sesamum indicum]	RecName: Full=Endoglucanase 24; EC=3.2.1.4; AltName: Full=Endo-1,4-beta glucanase 24; Flags: Precursor;
augustus_masked-VaccDscaff2-processed-gene-433.3	140.38	188.63	153.33	146.83	200.75	164	150.26	216.57	164.65	1.34	1.56	1.78	PREDICTED: fructose-bisphosphate aldolase 1, chloroplastic-like [Nicotiana tomentosiformis]	RecName: Full=Fructose-bisphosphate aldolase 2, chloroplastic {ECO:0000305}; Short=AtFBA2 {ECO:0000303|PubMed:22561114}; EC=4.1.2.13 {ECO:0000305}; Flags: Precursor;
augustus_masked-VaccDscaff2-processed-gene-433.7	31.01	30.27	31.59	42.6	42.51	39.96	25.25	29.75	20.82	94.76	91.88	106.16	Arginine decarboxylase [Trema orientalis]	RecName: Full=Arginine decarboxylase; Short=ADC; Short=ARGDC; EC=4.1.1.19;
augustus_masked-VaccDscaff2-processed-gene-434.3	32.31	26.29	40.71	42	28.31	40.22	23.89	26.54	39.77	9.76	13.25	16.68	auxin early response protein SAUR23 [Camellia sinensis]	RecName: Full=Auxin-responsive protein SAUR40 {ECO:0000305}; AltName: Full=Protein SMALL AUXIN UP RNA 40 {ECO:0000303|PubMed:12036261};
augustus_masked-VaccDscaff2-processed-gene-434.6	2.24	2.85	2.06	2.2	2.85	2.33	2.33	2.45	2.58	9.06	6.85	7.65	PREDICTED: amidophosphoribosyltransferase, chloroplastic [Vitis vinifera]	RecName: Full=Amidophosphoribosyltransferase 1, chloroplastic; Short=AtATase1; Short=PRPP1; EC=2.4.2.14; AltName: Full=Glutamine phosphoribosylpyrophosphate amidotransferase 1; Short=AtGPRAT1; Flags: Precursor;
augustus_masked-VaccDscaff2-processed-gene-434.8	34.75	17.93	26.87	38.74	23.74	31.23	12.81	10.03	19.16	25.74	30.35	31.45	PREDICTED: auxin-induced protein 15A-like [Ziziphus jujuba]	RecName: Full=Auxin-responsive protein SAUR50 {ECO:0000303|PubMed:12036261}; AltName: Full=Protein SMALL AUXIN UP RNA 50 {ECO:0000303|PubMed:12036261};
augustus_masked-VaccDscaff2-processed-gene-436.0	11.6	13.46	12.66	13.68	11.92	12.18	18.23	11.91	16.17	4.15	4.32	6.1	uncharacterized protein LOC110633978 [Hevea brasiliensis]	--
augustus_masked-VaccDscaff2-processed-gene-436.6	435.26	450.04	433.99	414.83	420.69	379.57	551.55	436.24	633.79	121.75	141.19	162.82	peptidyl-prolyl cis-trans isomerase [Dendrobium catenatum]	RecName: Full=Peptidyl-prolyl cis-trans isomerase CYP19-1; Short=PPIase CYP19-1; EC=5.2.1.8; AltName: Full=Cyclophilin of 19 kDa 1; AltName: Full=Rotamase cyclophilin-3;
augustus_masked-VaccDscaff2-processed-gene-438.0	2.78	2.09	3.02	3.19	4.41	4.12	1.67	5.07	0.65	21.06	22.06	20.48	hypothetical protein POPTR_004G172300v3 [Populus trichocarpa]	RecName: Full=Chaperone protein dnaJ 11, chloroplastic; Short=AtDjC11; Short=AtJ11; Flags: Precursor;
augustus_masked-VaccDscaff2-processed-gene-44.0	0.38	0.29	0.45	0.2	0.86	0.35	0.85	0.71	0.89	0.15	0.05	0.05	tetratricopeptide repeat-like superfamily protein [Camellia sinensis var. sinensis]	RecName: Full=Pentatricopeptide repeat-containing protein At1g31920;
augustus_masked-VaccDscaff2-processed-gene-44.6	1.11	1.69	0.8	0.49	1.11	0.83	1.31	2.02	1.47	0.35	0.11	0.15	tetratricopeptide repeat-like superfamily protein [Camellia sinensis var. sinensis]	RecName: Full=Pentatricopeptide repeat-containing protein At1g31920;
augustus_masked-VaccDscaff2-processed-gene-44.9	0.95	0.08	0.71	0.47	6.12	0.65	0.19	0.09	0.18	0.08	0.24	0.16	unnamed protein product [Coffea canephora]	RecName: Full=Extra-large guanine nucleotide-binding protein 3; AltName: Full=Extra-large GTP-binding protein 3; Short=Extra-large G-protein 3;
augustus_masked-VaccDscaff2-processed-gene-443.2	1.75	2.76	2.38	1.63	1.82	1.63	1.43	2.14	2.03	0.55	0.52	0.96	signal recognition particle 43 kDa protein, chloroplastic [Olea europaea var. sylvestris]	RecName: Full=Signal recognition particle 43 kDa protein, chloroplastic; AltName: Full=Chromo protein SRP43; Short=CpSRP43; Flags: Precursor;
augustus_masked-VaccDscaff2-processed-gene-445.7	0.37	0.45	0.42	0.58	0.86	0.62	0.24	0.22	0.44	0.02	0.12	0.17	PREDICTED: pentatricopeptide repeat-containing protein At2g17210 [Vitis vinifera]	RecName: Full=Pentatricopeptide repeat-containing protein At2g17210;
augustus_masked-VaccDscaff2-processed-gene-54.2	2.9	3.13	3.13	3.41	1.19	1.11	4.06	4.63	3.97	0.63	1.11	0.96	hypothetical protein BVC80_8595g6 [Macleaya cordata]	--
augustus_masked-VaccDscaff2-processed-gene-61.0	1.64	1.43	1.61	3.74	2.42	3.53	1.34	1.2	0.76	1.43	2.27	1.96	unknown protein [Camellia sinensis]	RecName: Full=UPF0481 protein At3g47200;
augustus_masked-VaccDscaff2-processed-gene-62.1	3.45	3.05	3.17	2.6	6.13	6.3	1.14	1.06	0.32	7.03	6.02	5.24	--	--
augustus_masked-VaccDscaff2-processed-gene-7.6	0.26	0.54	0.32	0.23	0	0	0.46	0.56	0.59	0	0	0	PREDICTED: probable purine permease 11 [Ziziphus jujuba]	RecName: Full=Probable purine permease 10; Short=AtPUP10;
augustus_masked-VaccDscaff2-processed-gene-74.6	0.91	0.32	0.15	1.02	0.62	0.62	0.09	0.33	0	32.35	42.97	39.53	AP2/ERF domain-containing transcription factor, putative [Theobroma cacao]	RecName: Full=Ethylene-responsive transcription factor ERF062;
augustus_masked-VaccDscaff2-processed-gene-75.3	12.9	14.25	12.2	13.73	18.79	11.95	13.61	11.87	16.26	2.92	2.47	2.77	Calcium-dependent calmodulin-binding protein [Parasponia andersonii]	RecName: Full=Delta(24)-sterol reductase; EC=1.3.1.72; AltName: Full=Cell elongation protein diminuto;
augustus_masked-VaccDscaff2-processed-gene-81.0	0.46	0.29	0.23	0	0.05	0.06	0	0.25	0.3	0.03	0.02	0.05	PREDICTED: uncharacterized protein LOC105964676 [Erythranthe guttata]	--
augustus_masked-VaccDscaff2-processed-gene-81.6	0	0	0.4	0	0.11	0	0.47	0.88	1.04	0	0	0.1	--	--
augustus_masked-VaccDscaff2-processed-gene-82.2	2.65	3.74	4.3	0.74	0.41	1.14	7.27	4.78	2.16	0	0	0	conserved hypothetical protein [Ricinus communis]	RecName: Full=S-protein homolog 3 {ECO:0000303|PubMed:10344198}; Flags: Precursor;
augustus_masked-VaccDscaff2-processed-gene-88.7	0.42	0.3	0	0.26	0.2	0.26	0.35	0.45	0.55	0.05	0.01	0.01	PREDICTED: uncharacterized protein LOC101307011 [Fragaria vesca subsp. vesca]	--
augustus_masked-VaccDscaff2-processed-gene-97.0	0.4	2.12	1.88	0.64	5.36	0.31	0.36	0.78	0.62	0.41	0.4	0.4	PREDICTED: microtubule-associated protein 70-2 [Vitis vinifera]	RecName: Full=Microtubule-associated protein 70-2; Short=AtMAP70-2; AltName: Full=70 kDa microtubule-associated protein 2;
augustus_masked-VaccDscaff2-processed-gene-98.0	1.34	1.77	2.2	0.26	0.63	0.13	1.22	3.62	3.74	0	0.13	0	hypothetical protein SELMODRAFT_230884 [Selaginella moellendorffii]	RecName: Full=Nuclear transport factor 2B {ECO:0000303|PubMed:16428596}; Short=AtNTF2b {ECO:0000303|PubMed:16428596}; Short=NTF-2;
augustus_masked-VaccDscaff20-processed-gene-101.5	0.63	1.22	0	0	0	0	0	0	0.22	0.96	2.74	1.48	--	--
augustus_masked-VaccDscaff20-processed-gene-103.6	0.25	0.69	0.58	0.96	0.46	0.39	0.45	0.89	0.89	1.81	1.72	1.63	PREDICTED: uncharacterized protein LOC108224128 [Daucus carota subsp. sativus]	--
augustus_masked-VaccDscaff20-processed-gene-104.3	3.9	5.92	3.77	2.73	3.47	2.3	3.54	2.31	1.88	0	0	0.07	glycosyltransferase [Actinidia deliciosa]	RecName: Full=UDP-glycosyltransferase 89A2; EC=2.4.1.-;
augustus_masked-VaccDscaff20-processed-gene-106.3	0.98	0.63	1.79	0.59	0.49	0.15	0.26	0.25	0.78	0	0	0	basic leucine zipper 43-like [Manihot esculenta]	RecName: Full=Basic leucine zipper 43 {ECO:0000303|PubMed:11906833}; Short=AtbZIP43 {ECO:0000303|PubMed:11906833}; Short=bZIP protein 43 {ECO:0000303|PubMed:11906833};
augustus_masked-VaccDscaff20-processed-gene-107.9	1.99	1.22	2.21	2.48	2.51	1.47	2.38	2.22	3.33	0	0	0	--	--
augustus_masked-VaccDscaff20-processed-gene-108.3	4.16	4.13	6.14	5.1	4.8	5.96	5.3	5.61	5.74	1.47	1.93	2	L10-interacting MYB domain-containing protein-like [Prunus avium]	RecName: Full=L10-interacting MYB domain-containing protein {ECO:0000303|PubMed:25707794};
augustus_masked-VaccDscaff20-processed-gene-116.3	2.33	2.84	2.47	2.34	2.32	1.71	3.58	2.84	2.14	0.22	0	0	protein MIZU-KUSSEI 1-like [Durio zibethinus]	RecName: Full=Protein MIZU-KUSSEI 1;
augustus_masked-VaccDscaff20-processed-gene-118.2	0.96	1.81	2.91	1.03	1.26	1.34	0.75	2.19	0.88	0	0	0	PREDICTED: probable transmembrane ascorbate ferrireductase 4 [Nicotiana tabacum]	RecName: Full=Probable transmembrane ascorbate ferrireductase 4; EC=1.16.5.1; AltName: Full=Artb561-4; AltName: Full=Cytochrome b-561D; AltName: Full=Protein b561A.tha6;
augustus_masked-VaccDscaff20-processed-gene-122.6	12.96	15.39	12.11	25.17	28.36	26.2	3.5	3.73	3.78	4.45	5.21	3.94	PREDICTED: protein ASPARTIC PROTEASE IN GUARD CELL 1 [Ipomoea nil]	RecName: Full=Protein ASPARTIC PROTEASE IN GUARD CELL 1; Short=AtASPG1; EC=3.4.23.-; Flags: Precursor;
augustus_masked-VaccDscaff20-processed-gene-126.4	15.96	13.37	16.11	12.6	11.79	6.69	24.17	17.13	11.84	73.12	78.85	92.71	protein NIM1-INTERACTING 2 [Sesamum indicum]	--
augustus_masked-VaccDscaff20-processed-gene-127.1	20.53	16.45	21.24	19.45	18.25	18.6	21.94	17.2	22.63	30.33	40.03	33.18	ethylene-responsive transcription factor ERF069 [Sesamum indicum]	RecName: Full=Ethylene-responsive transcription factor ERF118;
augustus_masked-VaccDscaff20-processed-gene-128.3	4.97	3.26	5.15	5.7	4.63	4.19	6.59	5.32	4.76	0.74	0.6	0.61	PREDICTED: CLAVATA3/ESR (CLE)-related protein 43 [Lupinus angustifolius]	RecName: Full=CLAVATA3/ESR (CLE)-related protein 43; Contains: RecName: Full=CLE43p; Flags: Precursor;
augustus_masked-VaccDscaff20-processed-gene-13.6	5.2	3.23	3.61	5.15	4.46	4.97	6.94	6.32	4.17	1.78	1.94	1.58	PREDICTED: ethylene-responsive transcription factor CRF4 [Vitis vinifera]	RecName: Full=Ethylene-responsive transcription factor CRF4; AltName: Full=Protein CYTOKININ RESPONSE FACTOR 4;
augustus_masked-VaccDscaff20-processed-gene-141.5	2.44	2.53	2.74	2.96	3.33	2.53	2.25	4.09	4.41	0.66	0.67	0.68	putative disease resistance RPP13-like protein 3 [Olea europaea var. sylvestris]	RecName: Full=Putative disease resistance protein At1g59780;
augustus_masked-VaccDscaff20-processed-gene-141.6	1.95	1.63	0.92	2.34	1.71	1.39	0.96	1.52	1.52	0.45	0.19	0.24	PREDICTED: disease resistance RPP8-like protein 3 [Nicotiana sylvestris]	RecName: Full=Disease resistance RPP8-like protein 3;
augustus_masked-VaccDscaff20-processed-gene-145.7	1.83	1.25	2.57	2.74	2.68	2.11	3.96	1.3	2.28	6.22	6.52	10.56	uncharacterized protein LOC110423366 [Herrania umbratica]	--
augustus_masked-VaccDscaff20-processed-gene-15.1	1.98	3.13	4.64	0.65	0.63	1.99	3.59	2.07	1.42	0.58	1.47	0.6	hypothetical protein CDL15_Pgr028067 [Punica granatum]	RecName: Full=Late embryogenesis abundant protein At1g64065 {ECO:0000305};
augustus_masked-VaccDscaff20-processed-gene-153.3	1.03	1.34	0.83	1.27	1.54	1.37	0.59	0.99	0.54	4.6	3.29	3.46	PREDICTED: uncharacterized protein LOC100265010 [Vitis vinifera]	RecName: Full=Probable helicase MAGATAMA 3; EC=3.6.4.-; AltName: Full=SEN1-like protein;
augustus_masked-VaccDscaff20-processed-gene-162.4	0.24	0.7	1.45	0	0	0.45	3.54	2.68	0.51	0	0	0.11	zinc-finger homeodomain protein 5-like [Olea europaea var. sylvestris]	RecName: Full=Zinc-finger homeodomain protein 12; Short=AtZHD12; AltName: Full=Homeobox protein 26; Short=AtHB-26;
augustus_masked-VaccDscaff20-processed-gene-162.6	1.5	2.28	1.48	1.66	0.85	0.9	3.89	0.81	0.8	3.4	1.05	3.44	PREDICTED: protein BASIC PENTACYSTEINE2-like [Ziziphus jujuba]	RecName: Full=Protein BASIC PENTACYSTEINE2; Short=AtBPC2; AltName: Full=GAGA-binding transcriptional activator BBR/BPC2;
augustus_masked-VaccDscaff20-processed-gene-165.7	1.05	1.04	0.26	0.17	0.26	0.73	0.34	0.53	0.33	0.05	0.1	0	PREDICTED: transmembrane 9 superfamily member 4 [Tarenaya hassleriana]	RecName: Full=Transmembrane 9 superfamily member 2 {ECO:0000305}; AltName: Full=Endomembrane protein 8 {ECO:0000303|PubMed:22570441}; AltName: Full=Transmembrane nine protein 2 {ECO:0000303|PubMed:20681974}; Short=AtTMN2 {ECO:0000303|PubMed:20681974}; Flags: Precursor;
augustus_masked-VaccDscaff20-processed-gene-166.5	1.68	1.23	0.96	1.82	0.76	1.83	1.6	1.75	1.07	0.72	0.73	0.35	glutamate decarboxylase 3 [Camellia sinensis]	RecName: Full=Glutamate decarboxylase 1; Short=GAD 1; EC=4.1.1.15;
augustus_masked-VaccDscaff20-processed-gene-181.8	5.58	5.96	4.74	7.17	9.54	7.01	2.79	3.83	2.7	3.7	2.29	4.05	UDP-glucuronosyl and UDP-glucosyl transferase [Handroanthus impetiginosus]	RecName: Full=UDP-glycosyltransferase 92A1; EC=2.4.1.-;
augustus_masked-VaccDscaff20-processed-gene-204.0	0.9	0.82	0.45	0.57	0.13	0.25	1.07	0.99	1.38	0.21	0	0.13	AG2, partial [Monotropa hypopitys]	RecName: Full=Floral homeotic protein AGAMOUS; AltName: Full=TAG1;
augustus_masked-VaccDscaff20-processed-gene-216.5	0.79	1.09	0.97	0.3	0.35	0.33	2.17	1.28	0.47	0.16	0.04	0.21	GDSL esterase/lipase At1g54790 [Sesamum indicum]	RecName: Full=GDSL esterase/lipase At1g54790; EC=3.1.1.-; AltName: Full=Extracellular lipase At1g54790; Flags: Precursor;
augustus_masked-VaccDscaff20-processed-gene-223.7	2.95	2.85	2.18	3.21	3.51	2.33	3.05	2.97	3.81	0.94	0.96	1.09	hypothetical protein JCGZ_15830 [Jatropha curcas]	RecName: Full=Wall-associated receptor kinase-like 9; EC=2.7.11.-; Flags: Precursor;
augustus_masked-VaccDscaff20-processed-gene-224.1	1.73	1.73	1.29	3.2	2.35	1.97	1.73	2.57	2.3	0.76	0.71	0.78	hypothetical protein JCGZ_15830 [Jatropha curcas]	RecName: Full=Wall-associated receptor kinase-like 9; EC=2.7.11.-; Flags: Precursor;
augustus_masked-VaccDscaff20-processed-gene-232.1	1.59	1.36	1.26	2.15	0.96	1.38	1.65	1.84	1.97	1.17	0.68	0.4	PREDICTED: pentatricopeptide repeat-containing protein At4g20090 isoform X2 [Vitis vinifera]	RecName: Full=Pentatricopeptide repeat-containing protein At4g20090; AltName: Full=Protein EMBRYO DEFECTIVE 1025;
augustus_masked-VaccDscaff20-processed-gene-239.1	0.65	1.26	0.49	1.44	1.53	0.48	0.35	1.52	0.79	0.43	0.39	0.18	PREDICTED: pentatricopeptide repeat-containing protein At1g71460, chloroplastic [Vitis vinifera]	RecName: Full=Pentatricopeptide repeat-containing protein At1g71460, chloroplastic; Flags: Precursor;
augustus_masked-VaccDscaff20-processed-gene-242.7	4.11	2.27	6.02	2.5	3.8	3.84	2.33	3.35	6.44	4.32	6.03	8.32	lachrymatory-factor synthase-like [Sesamum indicum]	RecName: Full=Lachrymatory-factor synthase; Flags: Precursor;
augustus_masked-VaccDscaff20-processed-gene-264.2	4.21	3.43	2.59	2.68	3.47	2.47	1.63	2.48	1.72	5.52	4.77	4.88	hypothetical protein AMTR_s00064p00173090 [Amborella trichopoda]	RecName: Full=Protein RRC1 {ECO:0000303|PubMed:22324426}; AltName: Full=Reduced red-light responses in cry1cry2 background 1 {ECO:0000303|PubMed:22324426};
augustus_masked-VaccDscaff20-processed-gene-265.5	0.19	0.42	0.64	0.7	0.19	0.34	0.83	0.48	0.28	1.83	0.58	0.77	DDT domain-containing protein DDR4 [Sesamum indicum]	RecName: Full=DDT domain-containing protein DDR4 {ECO:0000305}; AltName: Full=DDT-related protein 4 {ECO:0000303|PubMed:23691993};
augustus_masked-VaccDscaff20-processed-gene-270.11	0.82	0.61	0.54	0.62	0.21	0.88	0.79	0.35	1	0	0.07	0	PREDICTED: uncharacterized protein LOC104226160 [Nicotiana sylvestris]	--
augustus_masked-VaccDscaff20-processed-gene-273.1	264.27	226.78	265.9	343.17	252.48	350.93	228.01	156.59	195.35	596.98	508.64	624.39	GTP-binding nuclear protein Ran-3-like [Trifolium pratense]	RecName: Full=GTP-binding nuclear protein Ran1; AltName: Full=Ras-related nuclear protein 1;
augustus_masked-VaccDscaff20-processed-gene-280.4	4.38	3.5	3.65	3.85	4.01	3.82	3.86	4.15	4.34	0.52	0.37	0.34	PREDICTED: disease resistance protein RPP13-like [Citrus sinensis]	RecName: Full=Disease resistance protein RPP13; AltName: Full=Resistance to Peronospora parasitica protein 13;
augustus_masked-VaccDscaff20-processed-gene-282.2	22.32	20.75	20.16	24.82	20.69	22.45	21.84	23.12	21.58	8.43	8.33	9	PREDICTED: disease resistance protein RPP13-like [Citrus sinensis]	RecName: Full=Disease resistance protein RPP13; AltName: Full=Resistance to Peronospora parasitica protein 13;
augustus_masked-VaccDscaff20-processed-gene-282.6	6.16	6.08	5.74	7.08	6.25	6.74	5.97	7.84	6.51	2.73	1.97	2.04	hypothetical protein CISIN_1g002750mg [Citrus sinensis]	RecName: Full=Disease resistance protein RPP13; AltName: Full=Resistance to Peronospora parasitica protein 13;
augustus_masked-VaccDscaff20-processed-gene-283.6	20.46	19.14	17.66	21.1	19.23	19.65	20.75	22.68	21.41	4.5	3.6	3.92	hypothetical protein CISIN_1g002750mg [Citrus sinensis]	RecName: Full=Disease resistance protein RPP13; AltName: Full=Resistance to Peronospora parasitica protein 13;
augustus_masked-VaccDscaff20-processed-gene-283.9	5.01	4.57	5.71	6.35	5.77	6.6	5.65	6.02	7.2	1.17	1.42	1.13	hypothetical protein CISIN_1g002750mg [Citrus sinensis]	RecName: Full=Disease resistance protein RPP13; AltName: Full=Resistance to Peronospora parasitica protein 13;
augustus_masked-VaccDscaff20-processed-gene-284.1	2.36	2.91	3.6	1.67	2.09	1.22	2.55	0.53	2.91	0	0	0.25	PREDICTED: ethylene-responsive transcription factor SHINE 2-like [Gossypium hirsutum]	RecName: Full=Ethylene-responsive transcription factor WIN1; AltName: Full=Protein SHINE 1; AltName: Full=Protein WAX INDUCER 1;
augustus_masked-VaccDscaff20-processed-gene-285.2	6.72	3.04	4.96	4.46	5.82	5.38	6	6.39	6.35	3.42	1.91	0.69	--	--
augustus_masked-VaccDscaff20-processed-gene-289.2	38.68	39.07	39.56	46.63	44.67	38.09	42.73	46.49	39.23	4.57	6.04	6.9	ATP synthase subunit b', chloroplastic [Olea europaea var. sylvestris]	RecName: Full=ATP synthase subunit b', chloroplastic; AltName: Full=ATP synthase F(0) sector subunit b'; AltName: Full=ATPase subunit II; Flags: Precursor;
augustus_masked-VaccDscaff20-processed-gene-29.2	0.55	0.32	0.36	4.49	1.82	1.86	3.95	2.17	1.23	0.71	0.52	0.94	ethylene response factor 12 [Actinidia deliciosa]	RecName: Full=Ethylene-responsive transcription factor 2; Short=NsERF2; AltName: Full=Ethylene-responsive element-binding factor 2; Short=EREBP-2;
augustus_masked-VaccDscaff20-processed-gene-29.3	356.33	375.05	352.6	121.51	153.21	126.57	549.63	346.59	205.62	2.19	3.69	2.96	oleosin 3 [Jatropha curcas]	RecName: Full=Oleosin 1;
augustus_masked-VaccDscaff20-processed-gene-29.7	14.82	18.22	12.34	37.58	35.77	33.26	65.34	47.65	26.89	27.8	28.23	35.05	ethylene-responsive transcription factor 5-like [Olea europaea var. sylvestris]	RecName: Full=Ethylene-responsive transcription factor 5; AltName: Full=Ethylene-responsive element-binding factor 4; Short=EREBP-4; AltName: Full=Ethylene-responsive element-binding factor 5 homolog; AltName: Full=NtERF4;
augustus_masked-VaccDscaff20-processed-gene-301.4	79.13	72.88	91.24	126.42	112.34	139.84	166.9	152.54	133.5	43.96	40.37	61.72	--	--
augustus_masked-VaccDscaff20-processed-gene-307.2	0.49	0.47	0.56	0.44	0	0.68	0.53	1.72	2.07	10.31	11.72	10.94	PREDICTED: uncharacterized protein LOC8274180 [Ricinus communis]	--
augustus_masked-VaccDscaff20-processed-gene-32.10	3.58	1.98	2.19	2.95	3.39	1.59	3.41	3.17	3.52	14	16.28	14.71	PREDICTED: RING-H2 finger protein ATL74-like [Juglans regia]	RecName: Full=RING-H2 finger protein ATL72; EC=2.3.2.27 {ECO:0000305}; AltName: Full=RING-type E3 ubiquitin transferase ATL72 {ECO:0000305};
augustus_masked-VaccDscaff20-processed-gene-32.9	1.18	0.29	0.95	2.49	1.03	1.79	2.64	1.79	1.73	8.76	8.63	7.19	PREDICTED: uncharacterized protein LOC109193963 [Ipomoea nil]	--
augustus_masked-VaccDscaff20-processed-gene-325.4	7.38	7.5	7.81	7.64	7.43	8.49	5.75	8.44	6.03	11.65	12.15	13.28	unnamed protein product [Coffea canephora]	RecName: Full=Putative F-box protein At5g55150;
augustus_masked-VaccDscaff20-processed-gene-328.3	5.89	2.61	4.25	7.02	6.09	4.16	2.5	1.77	2.28	7.58	10.63	8.52	PREDICTED: protein ENHANCED DISEASE RESISTANCE 2-like [Nicotiana tomentosiformis]	RecName: Full=Protein ENHANCED DISEASE RESISTANCE 2-like;
augustus_masked-VaccDscaff20-processed-gene-334.2	1.39	1.2	1.26	1.3	1.74	1.39	2.62	2.86	2.1	1.18	0.82	1.12	disease resistance protein At4g27190-like [Herrania umbratica]	RecName: Full=Homeobox protein BEL1 homolog;
augustus_masked-VaccDscaff20-processed-gene-334.3	5.09	5.02	5.16	4.75	3.87	3.4	6.81	7.74	6.12	2.29	2.46	2.31	homeobox protein bel1 like [Quercus suber]	RecName: Full=Homeobox protein BEL1 homolog;
augustus_masked-VaccDscaff20-processed-gene-339.3	2.67	2.37	1.96	2.58	1.38	1.69	3.38	4.11	1.61	0.24	0.17	0.25	aluminum-activated malate transporter 9-like [Herrania umbratica]	RecName: Full=Aluminum-activated malate transporter 9; Short=AtALMT9;
augustus_masked-VaccDscaff20-processed-gene-341.4	0.92	1.55	0.52	2.71	1.82	2.24	0.74	1.04	1.21	22.15	31.14	20.29	--	--
augustus_masked-VaccDscaff20-processed-gene-342.1	0.76	0.62	0.66	1.36	1.39	1.19	0.73	0.84	0.81	2.32	1.43	1.75	abc transporter c family member 10 [Quercus suber]	RecName: Full=ABC transporter C family member 10; Short=ABC transporter ABCC.10; Short=AtABCC10; EC=3.6.3.44; AltName: Full=ATP-energized glutathione S-conjugate pump 14; AltName: Full=Glutathione S-conjugate-transporting ATPase 14; AltName: Full=Multidrug resistance-associated protein 14;
augustus_masked-VaccDscaff20-processed-gene-342.8	7.03	6.23	5.78	7.76	11.46	9.52	3.89	5.77	5.27	1.08	0.72	0.99	ABC transporter C family member 10 [Prunus persica]	RecName: Full=ABC transporter C family member 10; Short=ABC transporter ABCC.10; Short=AtABCC10; EC=3.6.3.44; AltName: Full=ATP-energized glutathione S-conjugate pump 14; AltName: Full=Glutathione S-conjugate-transporting ATPase 14; AltName: Full=Multidrug resistance-associated protein 14;
augustus_masked-VaccDscaff20-processed-gene-347.0	7.43	3.33	5.11	5.62	2.97	8.16	7.68	2.67	2.04	18.08	16.51	19.46	PREDICTED: uncharacterized protein LOC108987129 [Juglans regia]	--
augustus_masked-VaccDscaff20-processed-gene-348.2	2.47	2.18	3.72	2.29	2.68	1.58	4.03	3.71	4.26	0.07	0.07	0	anthocyanidin reductase ((2S)-flavan-3-ol-forming) [Prunus persica]	RecName: Full=Anthocyanidin reductase ((2S)-flavan-3-ol-forming) {ECO:0000303|PubMed:16806954}; Short=VvANR {ECO:0000303|PubMed:16806954}; EC=1.3.1.112 {ECO:0000250|UniProtKB:Q5FB34}; AltName: Full=Protein BANYULS {ECO:0000303|PubMed:12788945}; Short=VvBAN {ECO:0000303|PubMed:12788945};
augustus_masked-VaccDscaff20-processed-gene-351.10	3.37	3.55	5.44	4.62	2.07	4.04	5.45	7.34	4.28	1.73	1.38	1.01	KAT8 regulatory NSL complex subunit 3 isoform X1 [Herrania umbratica]	--
augustus_masked-VaccDscaff20-processed-gene-352.2	42.15	44.56	39.5	44.74	48.67	46.78	42.67	36.88	32.98	88.62	100.29	91.62	uncharacterized protein LOC110609137 [Manihot esculenta]	--
augustus_masked-VaccDscaff20-processed-gene-352.3	1.85	1.79	1.81	0.59	1	0.26	1.61	0.81	1.28	23.77	24.07	19.7	--	--
augustus_masked-VaccDscaff20-processed-gene-353.4	0.63	0.61	0.37	0.21	0.11	0.32	0	0.12	0	0.74	0.75	1.08	unnamed protein product [Coffea canephora]	RecName: Full=Ethylene-responsive transcription factor ERF061;
augustus_masked-VaccDscaff20-processed-gene-353.5	1.07	1.15	1.23	1.42	1.38	1.04	0.94	1.45	1.37	2.55	2.54	2.45	Long-chain acyl-CoA synthetases (AMP-forming) [Handroanthus impetiginosus]	RecName: Full=Long chain acyl-CoA synthetase 4; EC=6.2.1.3;
augustus_masked-VaccDscaff20-processed-gene-36.3	0.52	0.56	0.3	0.34	0.71	0.45	0.55	0.97	0.28	0.03	0.13	0.1	hypothetical protein LSAT_8X13481 [Lactuca sativa]	RecName: Full=SNF2 domain-containing protein CLASSY 1; AltName: Full=Protein CHROMATIN REMODELING 38;
augustus_masked-VaccDscaff20-processed-gene-362.5	21.42	18.71	21.21	38.41	36.63	33.12	13.14	11.63	11.39	30.54	33.74	29.64	uncharacterized protein At3g28850 [Manihot esculenta]	RecName: Full=Uncharacterized protein At5g39865;
augustus_masked-VaccDscaff20-processed-gene-369.6	7.2	5.77	5.18	6.48	2.44	7.55	14.16	7.32	2.77	0	0	0.08	hypothetical protein LSAT_6X83401 [Lactuca sativa]	RecName: Full=Bidirectional sugar transporter SWEET7 {ECO:0000303|PubMed:21107422}; Short=AtSWEET7 {ECO:0000303|PubMed:21107422}; AltName: Full=Protein SUGARS WILL EVENTUALLY BE EXPORTED TRANSPORTERS 7 {ECO:0000303|PubMed:21107422};
augustus_masked-VaccDscaff20-processed-gene-374.4	6.48	8.03	5.63	5.22	7.46	7.57	6.03	6.06	7.18	14.12	12.56	16.38	hypothetical protein LSAT_6X81701 [Lactuca sativa]	--
augustus_masked-VaccDscaff20-processed-gene-39.0	1.43	0.35	0.66	0.33	0.18	0.33	0.39	0.18	0	4.84	2.67	2.78	LOB domain-containing protein 21 [Hevea brasiliensis]	RecName: Full=LOB domain-containing protein 21; AltName: Full=ASYMMETRIC LEAVES 2-like protein 12; Short=AS2-like protein 12;
augustus_masked-VaccDscaff20-processed-gene-40.3	0.08	0.1	0.17	0.21	0	0.08	0.13	0.04	0.13	0.3	0.44	0.33	putative serine/threonine-protein kinase-like protein CCR3 [Sesamum indicum]	RecName: Full=Putative serine/threonine-protein kinase-like protein CCR3; EC=2.7.11.1; AltName: Full=Protein CRINKLY 4 RELATED 3; Short=AtCRR3; Flags: Precursor;
augustus_masked-VaccDscaff20-processed-gene-54.3	19.67	13.56	15.57	36.59	30.77	34.06	3.03	2.86	0.89	1085.17	1039	1123.23	hypothetical protein DCAR_024402 [Daucus carota subsp. sativus]	RecName: Full=Expansin-A4; Short=AtEXPA4; AltName: Full=Alpha-expansin-4; Short=At-EXP4; Short=AtEx4; AltName: Full=Ath-ExpAlpha-1.6; Flags: Precursor;
augustus_masked-VaccDscaff20-processed-gene-54.6	3.31	2.51	2.17	1.61	2.06	2.09	6.13	5.88	4.57	2.28	2.26	2.23	hypothetical protein T459_35581 [Capsicum annuum]	RecName: Full=Eukaryotic translation initiation factor 2 subunit alpha homolog {ECO:0000305};
augustus_masked-VaccDscaff20-processed-gene-58.0	1.78	3.09	3.06	1.58	2.08	1.74	3.29	3.17	2.66	0	0	0.04	Uncharacterized protein TCM_042835 isoform 6 [Theobroma cacao]	--
augustus_masked-VaccDscaff20-processed-gene-64.8	0.15	0.44	0.21	0	0.15	0	0.74	0.46	0.16	0	0	0	PREDICTED: uncharacterized protein LOC109337704 [Lupinus angustifolius]	--
augustus_masked-VaccDscaff20-processed-gene-72.6	0.39	0.38	0.27	0.18	0.51	0.41	1.16	0.27	0.39	0.02	0.16	0.11	LOW QUALITY PROTEIN: L-type lectin-domain containing receptor kinase V.9-like [Hevea brasiliensis]	RecName: Full=L-type lectin-domain containing receptor kinase V.9; Short=LecRK-V.9; EC=2.7.11.1; Flags: Precursor;
augustus_masked-VaccDscaff20-processed-gene-72.7	1.23	0.56	0.93	0.72	0.86	0.67	2.88	1.6	1.99	0.26	0.87	0.14	hypothetical protein CICLE_v10033195mg [Citrus clementina]	--
augustus_masked-VaccDscaff20-processed-gene-72.8	0.17	0.09	0.64	0.09	0.26	0.61	0.42	1.23	0.31	0.02	0.07	0.14	LOW QUALITY PROTEIN: L-type lectin-domain containing receptor kinase V.9-like [Hevea brasiliensis]	RecName: Full=L-type lectin-domain containing receptor kinase V.9; Short=LecRK-V.9; EC=2.7.11.1; Flags: Precursor;
augustus_masked-VaccDscaff20-processed-gene-75.0	1.49	1.07	0.57	1	1.32	0.89	1.65	2.53	1.03	2.21	3.13	2.12	uncharacterized protein LOC110649078 isoform X1 [Hevea brasiliensis]	--
augustus_masked-VaccDscaff20-processed-gene-75.5	8.18	7.64	11.51	7.33	4.21	6.23	16.81	9.19	3.9	0.38	0	1.29	PREDICTED: cyclin-dependent protein kinase inhibitor SMR1-like [Juglans regia]	--
augustus_masked-VaccDscaff20-processed-gene-77.3	3.22	2.74	0.95	3.88	2.45	1.06	3.99	3.42	3.61	0.61	0.44	0.71	PREDICTED: beta-D-glucosyl crocetin beta-1,6-glucosyltransferase-like [Juglans regia]	RecName: Full=Beta-D-glucosyl crocetin beta-1,6-glucosyltransferase; EC=2.4.1.330 {ECO:0000269|PubMed:22569263}; AltName: Full=UDP-glucose glucosyltransferase 9; Short=GjUGT9; AltName: Full=UDP-glycosyltransferase 94E5;
augustus_masked-VaccDscaff20-processed-gene-79.8	23.99	28.51	21.24	35.99	32.52	28.21	24.27	21.6	27	47.89	52.5	43.79	hypothetical protein LSAT_8X23940 [Lactuca sativa]	--
augustus_masked-VaccDscaff20-processed-gene-8.1	6.18	3.38	3.78	4.83	4.35	7.28	2.97	1.82	2.71	6.82	5.53	4.95	PREDICTED: V-type proton ATPase subunit D [Theobroma cacao]	RecName: Full=V-type proton ATPase subunit D; Short=V-ATPase subunit D; AltName: Full=Vacuolar H(+)-ATPase subunit D; AltName: Full=Vacuolar proton pump subunit D;
augustus_masked-VaccDscaff20-processed-gene-8.4	0.33	0	0	0.3	0.49	0.71	1.11	0.22	0.92	0.1	0	0	--	--
augustus_masked-VaccDscaff20-processed-gene-86.4	1.02	1.29	1.68	1.48	0.98	1.25	1.32	1.75	0.7	0.17	0.14	0.19	PREDICTED: leucine-rich repeat receptor protein kinase MSP1-like [Nicotiana tomentosiformis]	RecName: Full=Receptor-like protein EIX2 {ECO:0000305}; AltName: Full=EIX receptor 2 {ECO:0000312|EMBL:AAR28378.1}; Flags: Precursor;
augustus_masked-VaccDscaff20-processed-gene-87.0	0.7	0.7	0.52	0.41	0.52	1.1	0.74	0.75	0.48	0.17	0.04	0.28	PREDICTED: leucine-rich repeat receptor protein kinase MSP1-like [Nicotiana tabacum]	RecName: Full=Receptor-like protein EIX2 {ECO:0000305}; AltName: Full=EIX receptor 2 {ECO:0000312|EMBL:AAR28378.1}; Flags: Precursor;
[truncated: 28,008 more rows]

## Sheet: CK-vs-Q
ID	Q1_fpkm	Q2_fpkm	Q3_fpkm	CK1_fpkm	CK2_fpkm	CK3_fpkm	log2FC(Q/CK)	pvalue(Q/CK)	NR	Swissprot
[truncated: 23,308 more rows]

[truncated: 2 more sheets: CK-vs-F, CK-vs-H]
