# Supplementary material for: Metabolome and transcriptome profiling unveil the mechanisms of light-induced anthocyanin synthesis in rabbiteye blueberry (vaccinium ashei: Reade)
Source: BMC Plant Biol. 2022 Apr 29;22:223. doi: 10.1186/s12870-022-03585-x (PMC9052483; doi:10.1186/s12870-022-03585-x)
Supplement: Supplementary file 1 — Additional file 1: Figure S1. Heat map analysis of compound composition under different light intensity. Table S1. Compound classification. Table S2. Differential metabolite analysis. Table S3. 37 common metabolites. Table S4. Overview of mapping of RNA-seq reads. Table S5. Differential gene analysis. Table S6. Annotation analysis of differential genes KEGG and GO. Table S7. Screening genes for anthocyanin synthesis pathway. Table S8. qRT-PCR. Table S9. Correlation analysis between anthocyanin content and key genes. [file 12870_2022_3585_MOESM1_ESM.zip › Table S6.xlsx]

## Sheet: KEGG
Table S6: Annotation analysis of differential genes KEGG and GO
#Kegg_pathway	ko_id	Cluter_frequency	Genome_frequency	P-value	Corrected_P-value	GeneID	KEGG Orthology	hyperlink
Biosynthesis of secondary metabolites	ko01110	701 out of 2116 33.1285444234405%	9178 out of 39597 23.1785236255272%	0	0	augustus_masked-VaccDscaff620-processed-gene-0.6;maker-VaccDscaff17-augustus-gene-58.36;maker-VaccDscaff34-augustus-gene-249.38;maker-VaccDscaff34-snap-gene-249.42;maker-VaccDscaff12-augustus-gene-374.21;maker-VaccDscaff14-augustus-gene-394.36;maker-VaccDscaff186-augustus-gene-0.23;maker-VaccDscaff23-snap-gene-55.27;maker-VaccDscaff30-augustus-gene-287.23;maker-VaccDscaff40-augustus-gene-277.14;m…	K00002+K00002+K00002+K00002+K00021+K00021+K00021+K00021+K00021+K00021+K00021+K00021+K00021+K00025+K00026+K00026+K00026+K00026+K00030+K00030+K00030+K00030+K00030+K00031+K00031+K00031+K00031+K00033+K00058+K00058+K00058+K00058+K00059+K00059+K00059+K00083+K00111+K00111+K00111+K00111+K00128+K00128+K00128+K00128+K00128+K00128+K00134+K00134+K00134+K00134+K00134+K00134+K00134+K00161+K00162+K00164+K00164+…	https:\\www.genome.jp\dbget-bin\www_bget?map01110
Metabolic pathways	ko01100	1144 out of 2116 54.0642722117202%	16695 out of 39597 42.1622850215925%	7.32952e-30	9.60167e-28	augustus_masked-VaccDscaff620-processed-gene-0.6;maker-VaccDscaff17-augustus-gene-58.36;maker-VaccDscaff34-augustus-gene-249.38;maker-VaccDscaff34-snap-gene-249.42;maker-VaccDscaff30-snap-gene-108.37;augustus_masked-VaccDscaff12-processed-gene-237.0;augustus_masked-VaccDscaff12-processed-gene-238.6;augustus_masked-VaccDscaff23-processed-gene-250.0;augustus_masked-VaccDscaff40-processed-gene-77.6;…	K00002+K00002+K00002+K00002+K00011+K00020+K00020+K00020+K00020+K00020+K00020+K00020+K00020+K00020+K00021+K00021+K00021+K00021+K00021+K00021+K00021+K00021+K00021+K00025+K00026+K00026+K00026+K00026+K00030+K00030+K00030+K00030+K00030+K00031+K00031+K00031+K00031+K00033+K00058+K00058+K00058+K00058+K00059+K00059+K00059+K00083+K00109+K00109+K00122+K00122+K00122+K00128+K00128+K00128+K00128+K00128+K00128+…	https:\\www.genome.jp\dbget-bin\www_bget?map01100
Phenylalanine, tyrosine and tryptophan biosynthesis	ko00400	45 out of 2116 2.12665406427221%	257 out of 39597 0.649039068616309%	7.88147e-13	1.03247e-10	augustus_masked-VaccDscaff16-processed-gene-17.1;maker-VaccDscaff22-augustus-gene-39.37;maker-VaccDscaff612-augustus-gene-0.9;maker-VaccDscaff1-augustus-gene-416.35;maker-VaccDscaff10-augustus-gene-26.18;maker-VaccDscaff10-snap-gene-95.39;maker-VaccDscaff37-snap-gene-56.40;maker-VaccDscaff38-augustus-gene-224.29;maker-VaccDscaff5-augustus-gene-395.33;maker-VaccDscaff6-snap-gene-140.37;maker-VaccD…	K00766+K00800+K00800+K00815+K00815+K00815+K00815+K00815+K00815+K00815+K00815+K00815+K00891+K00891+K01658+K01658+K01696+K01696+K01696+K01736+K01736+K01736+K13832+K13832+K13832+K13832+K13832+K13832+K14454+K14454+K14454+K14454+K14455+K15227+K15227+K15227+K15227+K15227+K15227+K15227+K15227+K15849+K15849+K15849+K15849	https:\\www.genome.jp\dbget-bin\www_bget?map00400
Butanoate metabolism	ko00650	30 out of 2116 1.41776937618147%	122 out of 39597 0.30810414930424%	1.35902e-12	1.78032e-10	maker-VaccDscaff14-augustus-gene-349.36;maker-VaccDscaff2-snap-gene-403.50;maker-VaccDscaff378-snap-gene-0.22;maker-VaccDscaff38-augustus-gene-281.17;maker-VaccDscaff5-augustus-gene-382.33;maker-VaccDscaff82-augustus-gene-0.24;augustus_masked-VaccDscaff40-processed-gene-258.7;maker-VaccDscaff12-snap-gene-360.40;maker-VaccDscaff40-augustus-gene-264.30;maker-VaccDscaff41-augustus-gene-242.35;august…	K00109+K00109+K00626+K00626+K00626+K00626+K01580+K01580+K01580+K01580+K01652+K01652+K01652+K01652+K01652+K01652+K01652+K01652+K01652+K01652+K01652+K01913+K01913+K01913+K01913+K01913+K01913+K01913+K01913+K16871	https:\\www.genome.jp\dbget-bin\www_bget?map00650
Cysteine and methionine metabolism	ko00270	87 out of 2116 4.11153119092628%	751 out of 39597 1.89660832891381%	9.47387e-12	1.24108e-09	maker-VaccDscaff27-augustus-gene-195.32;augustus_masked-VaccDscaff34-processed-gene-269.11;maker-VaccDscaff775-augustus-gene-0.11;snap_masked-VaccDscaff27-processed-gene-23.19;snap_masked-VaccDscaff45-processed-gene-44.27;maker-VaccDscaff17-augustus-gene-233.26;maker-VaccDscaff27-augustus-gene-214.27;maker-VaccDscaff27-snap-gene-214.38;maker-VaccDscaff34-snap-gene-141.41;augustus_masked-VaccDscaf…	K00025+K00026+K00026+K00026+K00026+K00058+K00058+K00058+K00058+K00547+K00547+K00547+K00549+K00549+K00549+K00549+K00549+K00549+K00558+K00640+K00640+K00640+K00640+K00640+K00640+K00640+K00640+K00815+K00815+K00815+K00815+K00815+K00815+K00815+K00815+K00815+K00826+K00826+K00826+K00826+K00831+K00831+K01244+K01244+K01244+K01244+K01611+K01611+K01611+K01611+K01611+K01611+K01611+K01611+K01738+K01739+K01762+…	https:\\www.genome.jp\dbget-bin\www_bget?map00270
Flavonoid biosynthesis	ko00941	72 out of 2116 3.40264650283554%	604 out of 39597 1.52536808344066%	1.94653e-10	2.54995e-08	maker-VaccDscaff16-augustus-gene-381.32;maker-VaccDscaff31-augustus-gene-324.32;maker-VaccDscaff33-snap-gene-291.32;snap_masked-VaccDscaff18-processed-gene-15.24;snap_masked-VaccDscaff29-processed-gene-25.15;snap_masked-VaccDscaff7-processed-gene-48.23;maker-VaccDscaff11-augustus-gene-343.38;maker-VaccDscaff15-augustus-gene-332.34;maker-VaccDscaff24-augustus-gene-58.38;augustus_masked-VaccDscaff3…	K00475+K00475+K00475+K00475+K00475+K00475+K00487+K00487+K00487+K00588+K00588+K00588+K00588+K00588+K00588+K00660+K00660+K00660+K00660+K00660+K00660+K00660+K01859+K01859+K01859+K01859+K05278+K05278+K05278+K05278+K05278+K05278+K05278+K13065+K13065+K13065+K13065+K13065+K13065+K13065+K13065+K13065+K13065+K13065+K13065+K13065+K13065+K13065+K13082+K13082+K13082+K13083+K13083+K13083+K13083+K13083+K13083+…	https:\\www.genome.jp\dbget-bin\www_bget?map00941
Galactose metabolism	ko00052	74 out of 2116 3.49716446124764%	648 out of 39597 1.63648761269793%	7.81571e-10	1.02386e-07	maker-VaccDscaff30-snap-gene-108.37;augustus_masked-VaccDscaff30-processed-gene-67.1;maker-VaccDscaff42-augustus-gene-254.11;augustus_masked-VaccDscaff139-processed-gene-0.10;maker-VaccDscaff17-augustus-gene-359.25;maker-VaccDscaff26-snap-gene-95.25;maker-VaccDscaff31-augustus-gene-115.26;maker-VaccDscaff35-snap-gene-63.38;maker-VaccDscaff36-augustus-gene-297.26;maker-VaccDscaff4-augustus-gene-15…	K00011+K00844+K00844+K00850+K00850+K00850+K00850+K00850+K00850+K00850+K00850+K00850+K00850+K00963+K00965+K00965+K00965+K00965+K01187+K01187+K01187+K01187+K01193+K01193+K01193+K01193+K01193+K01193+K01193+K01193+K01193+K01785+K01785+K01785+K01835+K01835+K01835+K06617+K06617+K06617+K06617+K06617+K06617+K06617+K06617+K06617+K06617+K06617+K06617+K12309+K12309+K12309+K12309+K12309+K12309+K12309+K12309+…	https:\\www.genome.jp\dbget-bin\www_bget?map00052
Flavone and flavonol biosynthesis	ko00944	24 out of 2116 1.13421550094518%	118 out of 39597 0.298002373917216%	1.37225e-08	1.79765e-06	augustus_masked-VaccDscaff1-processed-gene-55.4;augustus_masked-VaccDscaff26-processed-gene-34.8;augustus_masked-VaccDscaff29-processed-gene-34.3;augustus_masked-VaccDscaff33-processed-gene-284.8;maker-VaccDscaff1-augustus-gene-56.30;maker-VaccDscaff1-snap-gene-55.44;maker-VaccDscaff10-augustus-gene-348.25;maker-VaccDscaff10-augustus-gene-349.23;maker-VaccDscaff10-snap-gene-348.34;maker-VaccDscaf…	K13083+K13083+K13083+K13083+K13083+K13083+K13083+K13083+K13083+K13083+K13083+K13083+K13083+K13083+K13083+K13083+K13083+K13083+K13083+K13083+K13083+K13269+K13269+K13269	https:\\www.genome.jp\dbget-bin\www_bget?map00944
Arginine and proline metabolism	ko00330	40 out of 2116 1.89035916824197%	297 out of 39597 0.750056822486552%	8.16402e-08	1.06949e-05	augustus_masked-VaccDscaff11-processed-gene-43.4;augustus_masked-VaccDscaff15-processed-gene-51.3;maker-VaccDscaff17-augustus-gene-271.42;maker-VaccDscaff19-augustus-gene-144.18;maker-VaccDscaff24-augustus-gene-317.26;maker-VaccDscaff34-augustus-gene-105.33;maker-VaccDscaff30-snap-gene-135.49;maker-VaccDscaff13-augustus-gene-95.36;maker-VaccDscaff884-augustus-gene-0.8;maker-VaccDscaff18-augustus-…	K00128+K00128+K00128+K00128+K00128+K00128+K00294+K00318+K00318+K00472+K00472+K00472+K00472+K00472+K00472+K00472+K00472+K00472+K01426+K01426+K01426+K01426+K01581+K01583+K01583+K01583+K01583+K01611+K01611+K01611+K01611+K01611+K01611+K01611+K01611+K14454+K14454+K14454+K14454+K14455	https:\\www.genome.jp\dbget-bin\www_bget?map00330
Citrate cycle (TCA cycle)	ko00020	43 out of 2116 2.03213610586011%	337 out of 39597 0.851074576356795%	1.29081e-07	1.69095e-05	maker-VaccDscaff27-augustus-gene-195.32;augustus_masked-VaccDscaff34-processed-gene-269.11;maker-VaccDscaff775-augustus-gene-0.11;snap_masked-VaccDscaff27-processed-gene-23.19;snap_masked-VaccDscaff45-processed-gene-44.27;maker-VaccDscaff1-augustus-gene-187.26;maker-VaccDscaff12-augustus-gene-381.27;maker-VaccDscaff32-augustus-gene-330.27;maker-VaccDscaff41-augustus-gene-262.43;maker-VaccDscaff5-…	K00025+K00026+K00026+K00026+K00026+K00030+K00030+K00030+K00030+K00030+K00031+K00031+K00031+K00031+K00161+K00162+K00164+K00164+K00164+K00164+K00235+K00382+K00382+K00627+K00627+K00658+K00658+K00658+K01610+K01610+K01610+K01610+K01610+K01610+K01610+K01647+K01647+K01647+K01647+K01681+K01681+K01681+K01899	https:\\www.genome.jp\dbget-bin\www_bget?map00020
Starch and sucrose metabolism	ko00500	110 out of 2116 5.19848771266541%	1271 out of 39597 3.20983912922696%	4.96898e-07	6.50936e-05	maker-VaccDscaff48-snap-gene-12.17;maker-VaccDscaff41-snap-gene-246.36;maker-VaccDscaff11-augustus-gene-275.40;maker-VaccDscaff15-augustus-gene-260.23;maker-VaccDscaff19-augustus-gene-307.38;maker-VaccDscaff24-augustus-gene-124.22;maker-VaccDscaff44-snap-gene-77.22;augustus_masked-VaccDscaff30-processed-gene-67.1;maker-VaccDscaff42-augustus-gene-254.11;maker-VaccDscaff30-snap-gene-281.36;augustus…	K00688+K00695+K00696+K00696+K00696+K00696+K00696+K00844+K00844+K00963+K00975+K00975+K00975+K00975+K00975+K00975+K01087+K01087+K01087+K01087+K01087+K01087+K01087+K01087+K01087+K01087+K01087+K01176+K01176+K01176+K01176+K01176+K01177+K01177+K01177+K01177+K01177+K01177+K01177+K01177+K01177+K01179+K01179+K01179+K01179+K01187+K01187+K01187+K01187+K01188+K01188+K01188+K01188+K01188+K01188+K01188+K01188+…	https:\\www.genome.jp\dbget-bin\www_bget?map00500
Tyrosine metabolism	ko00350	44 out of 2116 2.07939508506616%	366 out of 39597 0.924312447912721%	5.00816e-07	6.56068e-05	maker-VaccDscaff36-augustus-gene-56.31;maker-VaccDscaff9-augustus-gene-352.38;maker-VaccDscaff35-augustus-gene-102.19;maker-VaccDscaff36-snap-gene-306.27;maker-VaccDscaff4-augustus-gene-241.17;maker-VaccDscaff4-augustus-gene-242.31;maker-VaccDscaff9-augustus-gene-152.13;maker-VaccDscaff1-augustus-gene-414.40;maker-VaccDscaff5-augustus-gene-393.34;maker-VaccDscaff8-augustus-gene-36.36;snap_masked-…	K00276+K00276+K00422+K00422+K00422+K00422+K00422+K00451+K00451+K00451+K00451+K00457+K00457+K00457+K00457+K00815+K00815+K00815+K00815+K00815+K00815+K00815+K00815+K00815+K01555+K01555+K01555+K01555+K14454+K14454+K14454+K14454+K14455+K15849+K15849+K15849+K15849+K18857+K18857+K18857+K18857+K18857+K18857+K18857	https:\\www.genome.jp\dbget-bin\www_bget?map00350
Sulfur metabolism	ko00920	28 out of 2116 1.32325141776938%	205 out of 39597 0.517715988584994%	5.15662e-06	0.000675517	augustus_masked-VaccDscaff5-processed-gene-415.0;augustus_masked-VaccDscaff8-processed-gene-9.21;augustus_masked-VaccDscaff83-processed-gene-6.6;maker-VaccDscaff124-snap-gene-1.42;maker-VaccDscaff14-augustus-gene-196.33;maker-VaccDscaff2-snap-gene-235.38;maker-VaccDscaff5-snap-gene-414.42;maker-VaccDscaff8-snap-gene-10.29;maker-VaccDscaff13-augustus-gene-114.33;maker-VaccDscaff32-snap-gene-260.27…	K00640+K00640+K00640+K00640+K00640+K00640+K00640+K00640+K00860+K00860+K00860+K01082+K01082+K01082+K01082+K01082+K01082+K01082+K01082+K01738+K01739+K13811+K13811+K13811+K13811+K13811+K13811+K13811	https:\\www.genome.jp\dbget-bin\www_bget?map00920
Amino sugar and nucleotide sugar metabolism	ko00520	67 out of 2116 3.16635160680529%	742 out of 39597 1.873879334293%	2.24206e-05	0.0029371	augustus_masked-VaccDscaff127-processed-gene-3.11;augustus_masked-VaccDscaff30-processed-gene-67.1;maker-VaccDscaff42-augustus-gene-254.11;maker-VaccDscaff30-snap-gene-281.36;maker-VaccDscaff1-augustus-gene-311.34;maker-VaccDscaff10-snap-gene-119.52;maker-VaccDscaff5-augustus-gene-290.28;maker-VaccDscaff8-augustus-gene-140.36;maker-VaccDscaff7-augustus-gene-381.39;snap_masked-VaccDscaff16-process…	K00326+K00844+K00844+K00963+K00965+K00965+K00965+K00965+K00966+K00966+K00975+K00975+K00975+K00975+K00975+K00975+K01183+K01183+K01183+K01183+K01183+K01183+K01183+K01183+K01183+K01183+K01183+K01810+K01835+K01835+K01835+K08678+K12373+K12447+K12447+K12448+K12448+K12450+K12450+K12450+K12450+K13379+K13379+K13379+K13379+K13648+K13648+K13648+K13648+K13648+K13648+K13648+K13648+K13648+K13648+K13648+K15920+…	https:\\www.genome.jp\dbget-bin\www_bget?map00520
2-Oxocarboxylic acid metabolism	ko01210	42 out of 2116 1.98487712665406%	406 out of 39597 1.02533020178296%	3.74481e-05	0.0049057	maker-VaccDscaff1-augustus-gene-187.26;maker-VaccDscaff12-augustus-gene-381.27;maker-VaccDscaff32-augustus-gene-330.27;maker-VaccDscaff41-augustus-gene-262.43;maker-VaccDscaff5-augustus-gene-235.32;maker-VaccDscaff12-augustus-gene-361.35;maker-VaccDscaff23-augustus-gene-40.20;snap_masked-VaccDscaff41-processed-gene-243.21;snap_masked-VaccDscaff41-processed-gene-244.17;maker-VaccDscaff36-augustus-…	K00030+K00030+K00030+K00030+K00030+K00031+K00031+K00031+K00031+K00818+K00818+K00826+K00826+K00826+K00826+K01438+K01647+K01647+K01647+K01647+K01652+K01652+K01652+K01652+K01652+K01652+K01652+K01652+K01652+K01652+K01652+K01681+K01681+K01681+K01687+K12153+K12153+K14454+K14454+K14454+K14454+K14455	https:\\www.genome.jp\dbget-bin\www_bget?map01210
MAPK signaling pathway - plant	ko04016	119 out of 2116 5.62381852551985%	1542 out of 39597 3.89423441169786%	3.90525e-05	0.00511587	maker-VaccDscaff12-augustus-gene-261.29;augustus_masked-VaccDscaff1-processed-gene-13.9;augustus_masked-VaccDscaff10-processed-gene-388.3;augustus_masked-VaccDscaff13-processed-gene-254.6;augustus_masked-VaccDscaff13-processed-gene-254.7;augustus_masked-VaccDscaff30-processed-gene-148.2;augustus_masked-VaccDscaff32-processed-gene-144.6;augustus_masked-VaccDscaff42-processed-gene-166.5;augustus_ma…	K00940+K02183+K02183+K02183+K02183+K02183+K02183+K02183+K02183+K02183+K02183+K02183+K02183+K02183+K02183+K02183+K02183+K03781+K13420+K13420+K13420+K13420+K13420+K13420+K13420+K13420+K13420+K13420+K13420+K13420+K13420+K13420+K13420+K13420+K13420+K13420+K13420+K13422+K13422+K13422+K13422+K13422+K13422+K13424+K13424+K13424+K13424+K13424+K13449+K14496+K14496+K14496+K14496+K14497+K14497+K14497+K14497+…	https:\\www.genome.jp\dbget-bin\www_bget?map04016
Alanine, aspartate and glutamate metabolism	ko00250	30 out of 2116 1.41776937618147%	274 out of 39597 0.691971614011162%	0.000169989	0.0222686	maker-VaccDscaff1-augustus-gene-311.33;maker-VaccDscaff10-augustus-gene-119.40;maker-VaccDscaff5-augustus-gene-290.27;maker-VaccDscaff21-augustus-gene-39.23;maker-VaccDscaff26-augustus-gene-40.45;maker-VaccDscaff16-augustus-gene-30.31;maker-VaccDscaff18-augustus-gene-361.27;maker-VaccDscaff7-snap-gene-388.36;maker-VaccDscaff30-snap-gene-135.49;augustus_masked-VaccDscaff14-processed-gene-381.6;aug…	K00261+K00261+K00261+K00264+K00264+K00278+K00278+K00278+K00294+K00764+K00764+K01580+K01580+K01580+K01580+K01756+K01956+K01956+K01956+K13051+K13051+K13051+K13051+K13051+K14454+K14454+K14454+K14454+K14455+K16871	https:\\www.genome.jp\dbget-bin\www_bget?map00250
Biosynthesis of amino acids	ko01230	143 out of 2116 6.75803402646503%	1991 out of 39597 5.02815869889133%	0.000199388	0.0261199	maker-VaccDscaff1-augustus-gene-187.26;maker-VaccDscaff12-augustus-gene-381.27;maker-VaccDscaff32-augustus-gene-330.27;maker-VaccDscaff41-augustus-gene-262.43;maker-VaccDscaff5-augustus-gene-235.32;maker-VaccDscaff12-augustus-gene-361.35;maker-VaccDscaff23-augustus-gene-40.20;snap_masked-VaccDscaff41-processed-gene-243.21;snap_masked-VaccDscaff41-processed-gene-244.17;maker-VaccDscaff17-augustus-…	K00030+K00030+K00030+K00030+K00030+K00031+K00031+K00031+K00031+K00058+K00058+K00058+K00058+K00134+K00134+K00134+K00134+K00134+K00134+K00134+K00264+K00264+K00549+K00549+K00549+K00549+K00549+K00549+K00615+K00615+K00615+K00615+K00640+K00640+K00640+K00640+K00640+K00640+K00640+K00640+K00766+K00800+K00800+K00815+K00815+K00815+K00815+K00815+K00815+K00815+K00815+K00815+K00818+K00818+K00826+K00826+K00826+…	https:\\www.genome.jp\dbget-bin\www_bget?map01230
Tropane, piperidine and pyridine alkaloid biosynthesis	ko00960	20 out of 2116 0.945179584120983%	155 out of 39597 0.39144379624719%	0.000237898	0.0311646	maker-VaccDscaff36-augustus-gene-56.31;maker-VaccDscaff9-augustus-gene-352.38;maker-VaccDscaff1-augustus-gene-416.35;maker-VaccDscaff10-augustus-gene-26.18;maker-VaccDscaff10-snap-gene-95.39;maker-VaccDscaff37-snap-gene-56.40;maker-VaccDscaff38-augustus-gene-224.29;maker-VaccDscaff5-augustus-gene-395.33;maker-VaccDscaff6-snap-gene-140.37;maker-VaccDscaff8-augustus-gene-35.40;snap_masked-VaccDscaf…	K00276+K00276+K00815+K00815+K00815+K00815+K00815+K00815+K00815+K00815+K00815+K14454+K14454+K14454+K14454+K14455+K15849+K15849+K15849+K15849	https:\\www.genome.jp\dbget-bin\www_bget?map00960
Plant hormone signal transduction	ko04075	135 out of 2116 6.37996219281664%	1878 out of 39597 4.74278354420789%	0.000288164	0.0377495	augustus_masked-VaccDscaff74-processed-gene-0.3;maker-VaccDscaff75-snap-gene-1.38;maker-VaccDscaff5-augustus-gene-38.26;maker-VaccDscaff9-augustus-gene-86.31;maker-VaccDscaff12-augustus-gene-130.27;maker-VaccDscaff20-augustus-gene-356.16;maker-VaccDscaff23-augustus-gene-284.18;maker-VaccDscaff40-augustus-gene-57.14;maker-VaccDscaff41-augustus-gene-11.27;snap_masked-VaccDscaff13-processed-gene-48.…	K12126+K12126+K13415+K13415+K13422+K13422+K13422+K13422+K13422+K13422+K13449+K13464+K14431+K14431+K14431+K14431+K14432+K14432+K14432+K14432+K14432+K14485+K14485+K14485+K14485+K14486+K14486+K14486+K14487+K14488+K14488+K14488+K14488+K14488+K14488+K14488+K14488+K14488+K14488+K14488+K14488+K14488+K14488+K14488+K14488+K14488+K14488+K14488+K14488+K14488+K14488+K14488+K14488+K14488+K14488+K14488+K14488+…	https:\\www.genome.jp\dbget-bin\www_bget?map04075
Valine, leucine and isoleucine degradation	ko00280	38 out of 2116 1.79584120982987%	399 out of 39597 1.00765209485567%	0.000451424	0.0591365	augustus_masked-VaccDscaff12-processed-gene-237.0;augustus_masked-VaccDscaff12-processed-gene-238.6;augustus_masked-VaccDscaff23-processed-gene-250.0;augustus_masked-VaccDscaff40-processed-gene-77.6;augustus_masked-VaccDscaff40-processed-gene-78.6;augustus_masked-VaccDscaff41-processed-gene-66.5;augustus_masked-VaccDscaff41-processed-gene-67.9;maker-VaccDscaff12-snap-gene-237.18;maker-VaccDscaff3…	K00020+K00020+K00020+K00020+K00020+K00020+K00020+K00020+K00020+K00128+K00128+K00128+K00128+K00128+K00128+K00382+K00382+K00626+K00626+K00626+K00626+K00826+K00826+K00826+K00826+K01968+K05605+K05605+K07513+K07513+K07513+K07513+K07513+K07513+K07513+K07513+K07513+K09699	https:\\www.genome.jp\dbget-bin\www_bget?map00280
Glutathione metabolism	ko00480	49 out of 2116 2.31568998109641%	557 out of 39597 1.40667222264313%	0.00047987	0.062863	maker-VaccDscaff12-augustus-gene-361.35;maker-VaccDscaff23-augustus-gene-40.20;snap_masked-VaccDscaff41-processed-gene-243.21;snap_masked-VaccDscaff41-processed-gene-244.17;maker-VaccDscaff44-augustus-gene-24.30;augustus_masked-VaccDscaff18-processed-gene-192.1;maker-VaccDscaff16-snap-gene-212.36;maker-VaccDscaff22-augustus-gene-341.35;maker-VaccDscaff36-snap-gene-238.20;maker-VaccDscaff4-snap-ge…	K00031+K00031+K00031+K00031+K00033+K00383+K00383+K00383+K00383+K00383+K00383+K00383+K00383+K00383+K00432+K00432+K00432+K00799+K00799+K00799+K00799+K00799+K00799+K00799+K00799+K00799+K00799+K00799+K00799+K00799+K00799+K00799+K00799+K00799+K00799+K01255+K01255+K01469+K01469+K01469+K01581+K01919+K10807+K10807+K18592+K18592+K21456+K21456+K21456	https:\\www.genome.jp\dbget-bin\www_bget?map00480
Zeatin biosynthesis	ko00908	30 out of 2116 1.41776937618147%	302 out of 39597 0.762684041720332%	0.000874063	0.114502	maker-VaccDscaff33-augustus-gene-311.22;maker-VaccDscaff28-augustus-gene-308.38;augustus_masked-VaccDscaff26-processed-gene-330.7;snap_masked-VaccDscaff1-processed-gene-288.16;augustus_masked-VaccDscaff1-processed-gene-196.4;augustus_masked-VaccDscaff10-processed-gene-213.1;augustus_masked-VaccDscaff2-processed-gene-284.2;augustus_masked-VaccDscaff21-processed-gene-238.1;augustus_masked-VaccDscaf…	K00279+K13493+K13495+K13495+K13496+K13496+K13496+K13496+K13496+K13496+K13496+K13496+K13496+K13496+K13496+K13496+K13496+K13496+K13496+K13496+K13496+K13496+K13496+K13496+K13496+K13496+K13496+K13496+K23452+K23452	https:\\www.genome.jp\dbget-bin\www_bget?map00908
Biosynthesis of unsaturated fatty acids	ko01040	25 out of 2116 1.18147448015123%	237 out of 39597 0.598530191681188%	0.000974274	0.12763	maker-VaccDscaff2-augustus-gene-144.22;augustus_masked-VaccDscaff15-processed-gene-350.7;augustus_masked-VaccDscaff24-processed-gene-43.1;augustus_masked-VaccDscaff25-processed-gene-172.0;maker-VaccDscaff11-augustus-gene-358.26;maker-VaccDscaff2-augustus-gene-78.9;maker-VaccDscaff3-augustus-gene-332.27;maker-VaccDscaff35-augustus-gene-2.30;maker-VaccDscaff36-augustus-gene-240.31;maker-VaccDscaff4…	K03921+K07513+K07513+K07513+K07513+K07513+K07513+K07513+K07513+K07513+K10256+K10256+K10256+K10256+K10256+K10256+K10256+K10256+K10256+K10256+K10256+K10256+K10256+K10258+K10258	https:\\www.genome.jp\dbget-bin\www_bget?map01040
Pentose phosphate pathway	ko00030	31 out of 2116 1.46502835538752%	320 out of 39597 0.808142030961942%	0.00109234	0.143096	maker-VaccDscaff44-augustus-gene-24.30;maker-VaccDscaff21-augustus-gene-81.41;maker-VaccDscaff26-augustus-gene-79.28;maker-VaccDscaff29-augustus-gene-81.38;maker-VaccDscaff33-augustus-gene-257.33;augustus_masked-VaccDscaff139-processed-gene-0.10;maker-VaccDscaff17-augustus-gene-359.25;maker-VaccDscaff26-snap-gene-95.25;maker-VaccDscaff31-augustus-gene-115.26;maker-VaccDscaff35-snap-gene-63.38;mak…	K00033+K00615+K00615+K00615+K00615+K00850+K00850+K00850+K00850+K00850+K00850+K00850+K00850+K00850+K00850+K00948+K00948+K01057+K01057+K01057+K01057+K01623+K01623+K01623+K01623+K01623+K01623+K01810+K01835+K01835+K01835	https:\\www.genome.jp\dbget-bin\www_bget?map00030
Carotenoid biosynthesis	ko00906	31 out of 2116 1.46502835538752%	324 out of 39597 0.818243806348966%	0.00133278	0.174594	maker-VaccDscaff8-snap-gene-225.37;maker-VaccDscaff12-snap-gene-46.60;maker-VaccDscaff14-augustus-gene-167.32;maker-VaccDscaff147-augustus-gene-1.23;maker-VaccDscaff2-augustus-gene-255.31;maker-VaccDscaff25-augustus-gene-185.23;maker-VaccDscaff25-augustus-gene-20.23;maker-VaccDscaff3-augustus-gene-428.25;maker-VaccDscaff3-snap-gene-228.43;snap_masked-VaccDscaff105-processed-gene-3.27;augustus_mas…	K09837+K09838+K09838+K09838+K09838+K09838+K09838+K09838+K09838+K09838+K09840+K09840+K09840+K09840+K09840+K09840+K09840+K09840+K09840+K09841+K09841+K09841+K09843+K09843+K09843+K15746+K15746+K15746+K15746+K15746+K15746	https:\\www.genome.jp\dbget-bin\www_bget?map00906
Isoquinoline alkaloid biosynthesis	ko00950	26 out of 2116 1.22873345935728%	256 out of 39597 0.646513624769553%	0.00135639	0.177687	maker-VaccDscaff36-augustus-gene-56.31;maker-VaccDscaff9-augustus-gene-352.38;maker-VaccDscaff35-augustus-gene-102.19;maker-VaccDscaff36-snap-gene-306.27;maker-VaccDscaff4-augustus-gene-241.17;maker-VaccDscaff4-augustus-gene-242.31;maker-VaccDscaff9-augustus-gene-152.13;maker-VaccDscaff1-augustus-gene-416.35;maker-VaccDscaff10-augustus-gene-26.18;maker-VaccDscaff10-snap-gene-95.39;maker-VaccDscaf…	K00276+K00276+K00422+K00422+K00422+K00422+K00422+K00815+K00815+K00815+K00815+K00815+K00815+K00815+K00815+K00815+K14454+K14454+K14454+K14454+K14455+K14975+K15849+K15849+K15849+K15849	https:\\www.genome.jp\dbget-bin\www_bget?map00950
Fatty acid elongation	ko00062	24 out of 2116 1.13421550094518%	231 out of 39597 0.583377528600652%	0.0014957	0.195937	maker-VaccDscaff21-augustus-gene-150.23;maker-VaccDscaff29-augustus-gene-151.24;augustus_masked-VaccDscaff22-processed-gene-0.6;augustus_masked-VaccDscaff28-processed-gene-219.2;augustus_masked-VaccDscaff3-processed-gene-136.5;maker-VaccDscaff1-augustus-gene-90.20;maker-VaccDscaff10-snap-gene-322.15;maker-VaccDscaff11-augustus-gene-53.18;maker-VaccDscaff14-augustus-gene-212.26;maker-VaccDscaff15-…	K10258+K10258+K15397+K15397+K15397+K15397+K15397+K15397+K15397+K15397+K15397+K15397+K15397+K15397+K15397+K15397+K15397+K15397+K15397+K15397+K15397+K15397+K15397+K15397	https:\\www.genome.jp\dbget-bin\www_bget?map00062
C5-Branched dibasic acid metabolism	ko00660	11 out of 2116 0.519848771266541%	73 out of 39597 0.184357400813193%	0.00165115	0.216301	augustus_masked-VaccDscaff16-processed-gene-254.4;augustus_masked-VaccDscaff18-processed-gene-147.3;augustus_masked-VaccDscaff31-processed-gene-200.4;augustus_masked-VaccDscaff7-processed-gene-146.2;maker-VaccDscaff1-snap-gene-397.32;maker-VaccDscaff10-snap-gene-45.41;maker-VaccDscaff17-snap-gene-305.30;maker-VaccDscaff27-snap-gene-271.27;maker-VaccDscaff34-snap-gene-74.27;maker-VaccDscaff5-snap-…	K01652+K01652+K01652+K01652+K01652+K01652+K01652+K01652+K01652+K01652+K01652	https:\\www.genome.jp\dbget-bin\www_bget?map00660
Fatty acid degradation	ko00071	33 out of 2116 1.55954631379962%	358 out of 39597 0.904108897138672%	0.00176376	0.231052	augustus_masked-VaccDscaff11-processed-gene-43.4;augustus_masked-VaccDscaff15-processed-gene-51.3;maker-VaccDscaff17-augustus-gene-271.42;maker-VaccDscaff19-augustus-gene-144.18;maker-VaccDscaff24-augustus-gene-317.26;maker-VaccDscaff34-augustus-gene-105.33;maker-VaccDscaff378-snap-gene-0.22;maker-VaccDscaff38-augustus-gene-281.17;maker-VaccDscaff5-augustus-gene-382.33;maker-VaccDscaff82-augustus…	K00128+K00128+K00128+K00128+K00128+K00128+K00626+K00626+K00626+K00626+K01897+K01897+K01897+K07513+K07513+K07513+K07513+K07513+K07513+K07513+K07513+K07513+K07517+K07517+K18857+K18857+K18857+K18857+K18857+K18857+K18857+K20495+K20495	https:\\www.genome.jp\dbget-bin\www_bget?map00071
Pantothenate and CoA biosynthesis	ko00770	20 out of 2116 0.945179584120983%	184 out of 39597 0.464681667803116%	0.00209186	0.274033	maker-VaccDscaff12-augustus-gene-123.23;maker-VaccDscaff23-snap-gene-291.23;maker-VaccDscaff40-augustus-gene-50.23;maker-VaccDscaff41-snap-gene-18.19;augustus_masked-VaccDscaff13-processed-gene-354.9;augustus_masked-VaccDscaff32-processed-gene-36.11;maker-VaccDscaff30-snap-gene-45.28;maker-VaccDscaff5-augustus-gene-259.11;augustus_masked-VaccDscaff16-processed-gene-254.4;augustus_masked-VaccDscaf…	K00826+K00826+K00826+K00826+K01513+K01513+K01513+K01513+K01652+K01652+K01652+K01652+K01652+K01652+K01652+K01652+K01652+K01652+K01652+K01687	https:\\www.genome.jp\dbget-bin\www_bget?map00770
Taurine and hypotaurine metabolism	ko00430	13 out of 2116 0.614366729678639%	100 out of 39597 0.252544384675607%	0.0025842	0.33853	augustus_masked-VaccDscaff40-processed-gene-258.7;maker-VaccDscaff12-snap-gene-360.40;maker-VaccDscaff40-augustus-gene-264.30;maker-VaccDscaff41-augustus-gene-242.35;augustus_masked-VaccDscaff26-processed-gene-292.5;maker-VaccDscaff26-augustus-gene-291.18;maker-VaccDscaff29-augustus-gene-278.22;maker-VaccDscaff30-augustus-gene-329.25;maker-VaccDscaff33-snap-gene-105.26;maker-VaccDscaff37-snap-gen…	K01580+K01580+K01580+K01580+K10712+K10712+K10712+K10712+K10712+K10712+K10712+K18592+K18592	https:\\www.genome.jp\dbget-bin\www_bget?map00430
Riboflavin metabolism	ko00740	15 out of 2116 0.708884688090737%	124 out of 39597 0.313155036997752%	0.00259341	0.339737	maker-VaccDscaff37-augustus-gene-48.31;maker-VaccDscaff52-augustus-gene-1.18;maker-VaccDscaff6-augustus-gene-126.34;maker-VaccDscaff26-snap-gene-228.36;maker-VaccDscaff29-snap-gene-220.28;augustus_masked-VaccDscaff13-processed-gene-354.9;augustus_masked-VaccDscaff32-processed-gene-36.11;maker-VaccDscaff30-snap-gene-45.28;maker-VaccDscaff5-augustus-gene-259.11;maker-VaccDscaff34-augustus-gene-236.…	K00793+K00793+K00793+K00953+K00953+K01513+K01513+K01513+K01513+K14652+K14652+K20884+K20884+K20884+K20884	https:\\www.genome.jp\dbget-bin\www_bget?map00740
Vitamin B6 metabolism	ko00750	16 out of 2116 0.756143667296786%	137 out of 39597 0.345985807005581%	0.00272857	0.357442	augustus_masked-VaccDscaff12-processed-gene-380.9;snap_masked-VaccDscaff23-processed-gene-62.21;maker-VaccDscaff36-snap-gene-221.42;maker-VaccDscaff4-augustus-gene-130.17;maker-VaccDscaff9-snap-gene-85.39;maker-VaccDscaff11-augustus-gene-323.39;maker-VaccDscaff19-augustus-gene-363.24;maker-VaccDscaff24-augustus-gene-69.30;maker-VaccDscaff34-snap-gene-30.49;maker-VaccDscaff43-augustus-gene-90.23;m…	K00831+K00831+K05275+K05275+K05275+K06215+K06215+K06215+K06215+K06215+K06215+K06215+K06215+K13248+K13248+K13248	https:\\www.genome.jp\dbget-bin\www_bget?map00750
Phosphatidylinositol signaling system	ko04070	39 out of 2116 1.84310018903592%	460 out of 39597 1.16170416950779%	0.00324688	0.425342	maker-VaccDscaff13-augustus-gene-240.20;maker-VaccDscaff32-snap-gene-130.38;maker-VaccDscaff4-augustus-gene-352.29;maker-VaccDscaff42-augustus-gene-156.27;maker-VaccDscaff958-snap-gene-0.7;snap_masked-VaccDscaff30-processed-gene-158.20;augustus_masked-VaccDscaff17-processed-gene-367.8;maker-VaccDscaff27-augustus-gene-331.31;maker-VaccDscaff39-augustus-gene-201.28;maker-VaccDscaff6-augustus-gene-2…	K00901+K00901+K00901+K00901+K00901+K00901+K00921+K00921+K00921+K00921+K00999+K01092+K01106+K02183+K02183+K02183+K02183+K02183+K02183+K02183+K02183+K02183+K02183+K02183+K02183+K02183+K02183+K02183+K02183+K05857+K05857+K05857+K05857+K18081+K18081+K18081+K18081+K20279+K21797	https:\\www.genome.jp\dbget-bin\www_bget?map04070
Valine, leucine and isoleucine biosynthesis	ko00290	16 out of 2116 0.756143667296786%	140 out of 39597 0.353562138545849%	0.00339246	0.444412	maker-VaccDscaff12-augustus-gene-123.23;maker-VaccDscaff23-snap-gene-291.23;maker-VaccDscaff40-augustus-gene-50.23;maker-VaccDscaff41-snap-gene-18.19;augustus_masked-VaccDscaff16-processed-gene-254.4;augustus_masked-VaccDscaff18-processed-gene-147.3;augustus_masked-VaccDscaff31-processed-gene-200.4;augustus_masked-VaccDscaff7-processed-gene-146.2;maker-VaccDscaff1-snap-gene-397.32;maker-VaccDscaf…	K00826+K00826+K00826+K00826+K01652+K01652+K01652+K01652+K01652+K01652+K01652+K01652+K01652+K01652+K01652+K01687	https:\\www.genome.jp\dbget-bin\www_bget?map00290
Sphingolipid metabolism	ko00600	24 out of 2116 1.13421550094518%	256 out of 39597 0.646513624769553%	0.00562008	0.736231	maker-VaccDscaff5-snap-gene-115.23;maker-VaccDscaff829-snap-gene-0.11;maker-VaccDscaff13-augustus-gene-331.43;maker-VaccDscaff32-augustus-gene-2.23;maker-VaccDscaff42-augustus-gene-253.32;augustus_masked-VaccDscaff2-processed-gene-285.7;maker-VaccDscaff11-augustus-gene-163.36;maker-VaccDscaff19-augustus-gene-229.27;maker-VaccDscaff24-augustus-gene-233.19;maker-VaccDscaff26-augustus-gene-90.40;mak…	K00654+K00654+K00720+K00720+K00720+K04710+K04712+K04712+K04712+K04715+K12309+K12309+K12309+K12309+K12309+K12309+K12309+K12309+K12309+K12309+K12349+K12349+K12349+K12349	https:\\www.genome.jp\dbget-bin\www_bget?map00600
Phenylalanine metabolism	ko00360	28 out of 2116 1.32325141776938%	321 out of 39597 0.810667474808698%	0.00785179	1	maker-VaccDscaff36-augustus-gene-56.31;maker-VaccDscaff9-augustus-gene-352.38;maker-VaccDscaff18-augustus-gene-85.22;maker-VaccDscaff31-augustus-gene-258.22;maker-VaccDscaff7-augustus-gene-94.24;snap_masked-VaccDscaff16-processed-gene-316.11;maker-VaccDscaff1-augustus-gene-416.35;maker-VaccDscaff10-augustus-gene-26.18;maker-VaccDscaff10-snap-gene-95.39;maker-VaccDscaff37-snap-gene-56.40;maker-Vac…	K00276+K00276+K00457+K00457+K00457+K00457+K00815+K00815+K00815+K00815+K00815+K00815+K00815+K00815+K00815+K01426+K01426+K01426+K01426+K14454+K14454+K14454+K14454+K14455+K15849+K15849+K15849+K15849	https:\\www.genome.jp\dbget-bin\www_bget?map00360
Mannose type O-glycan biosynthesis	ko00515	4 out of 2116 0.189035916824197%	16 out of 39597 0.0404071015480971%	0.00881977	1	maker-VaccDscaff17-augustus-gene-325.31;maker-VaccDscaff27-augustus-gene-294.24;maker-VaccDscaff34-augustus-gene-50.31;maker-VaccDscaff50-augustus-gene-23.32	K00728+K00728+K00728+K00728	https:\\www.genome.jp\dbget-bin\www_bget?map00515
Glyoxylate and dicarboxylate metabolism	ko00630	42 out of 2116 1.98487712665406%	539 out of 39597 1.36121423340152%	0.00984345	1	maker-VaccDscaff27-augustus-gene-195.32;augustus_masked-VaccDscaff34-processed-gene-269.11;maker-VaccDscaff775-augustus-gene-0.11;snap_masked-VaccDscaff27-processed-gene-23.19;snap_masked-VaccDscaff45-processed-gene-44.27;maker-VaccDscaff13-augustus-gene-69.34;maker-VaccDscaff30-augustus-gene-337.33;maker-VaccDscaff32-augustus-gene-296.23;augustus_masked-VaccDscaff17-processed-gene-288.2;maker-Va…	K00025+K00026+K00026+K00026+K00026+K00122+K00122+K00122+K00382+K00382+K00626+K00626+K00626+K00626+K01569+K01569+K01569+K01569+K01647+K01647+K01647+K01647+K01681+K01681+K01681+K01895+K01913+K01913+K01913+K01913+K01913+K01913+K01913+K01913+K02437+K02437+K02437+K03781+K22133+K22133+K22133+K22133	https:\\www.genome.jp\dbget-bin\www_bget?map00630
Selenocompound metabolism	ko00450	23 out of 2116 1.08695652173913%	256 out of 39597 0.646513624769553%	0.0107582	1	maker-VaccDscaff11-augustus-gene-245.14;maker-VaccDscaff11-snap-gene-244.26;maker-VaccDscaff15-snap-gene-245.42;maker-VaccDscaff19-augustus-gene-291.28;maker-VaccDscaff19-snap-gene-291.30;maker-VaccDscaff24-augustus-gene-142.36;maker-VaccDscaff24-augustus-gene-143.44;maker-VaccDscaff24-snap-gene-143.57;augustus_masked-VaccDscaff5-processed-gene-279.8;augustus_masked-VaccDscaff8-processed-gene-149…	K00384+K00384+K00384+K00384+K00384+K00384+K00384+K00384+K00549+K00549+K00549+K00549+K00549+K00549+K01739+K01874+K13811+K13811+K13811+K13811+K13811+K13811+K13811	https:\\www.genome.jp\dbget-bin\www_bget?map00450
ABC transporters	ko02010	46 out of 2116 2.17391304347826%	607 out of 39597 1.53294441498093%	0.0115135	1	maker-VaccDscaff16-augustus-gene-282.30;maker-VaccDscaff18-snap-gene-128.28;maker-VaccDscaff35-augustus-gene-266.25;maker-VaccDscaff7-snap-gene-127.17;maker-VaccDscaff9-augustus-gene-337.17;augustus_masked-VaccDscaff10-processed-gene-144.11;augustus_masked-VaccDscaff12-processed-gene-21.6;maker-VaccDscaff1-augustus-gene-11.39;maker-VaccDscaff1-augustus-gene-286.15;maker-VaccDscaff1-snap-gene-287.…	K05643+K05643+K05643+K05643+K05643+K05658+K05658+K05658+K05658+K05658+K05658+K05658+K05658+K05658+K05658+K05658+K05658+K05658+K05658+K05658+K05658+K05658+K05665+K05665+K05665+K05665+K05666+K05666+K05666+K05666+K05666+K05666+K05674+K05674+K05677+K05681+K05681+K05681+K05681+K05681+K05681+K05681+K05681+K05681+K05681+K05681	https:\\www.genome.jp\dbget-bin\www_bget?map02010
Stilbenoid, diarylheptanoid and gingerol biosynthesis	ko00945	28 out of 2116 1.32325141776938%	339 out of 39597 0.856125464050307%	0.0155218	1	maker-VaccDscaff11-augustus-gene-343.38;maker-VaccDscaff15-augustus-gene-332.34;maker-VaccDscaff24-augustus-gene-58.38;augustus_masked-VaccDscaff30-processed-gene-58.9;augustus_masked-VaccDscaff32-processed-gene-21.11;augustus_masked-VaccDscaff42-processed-gene-262.6;maker-VaccDscaff13-snap-gene-341.30;maker-VaccDscaff30-augustus-gene-59.19;maker-VaccDscaff32-augustus-gene-21.27;augustus_masked-V…	K00487+K00487+K00487+K00588+K00588+K00588+K00588+K00588+K00588+K13065+K13065+K13065+K13065+K13065+K13065+K13065+K13065+K13065+K13065+K13065+K13065+K13065+K13065+K13065+K16040+K16040+K16040+K16040	https:\\www.genome.jp\dbget-bin\www_bget?map00945
Diterpenoid biosynthesis	ko00904	18 out of 2116 0.850661625708885%	193 out of 39597 0.487410662423921%	0.015734	1	maker-VaccDscaff11-snap-gene-377.38;maker-VaccDscaff127-snap-gene-1.41;maker-VaccDscaff127-snap-gene-2.38;maker-VaccDscaff127-snap-gene-2.42;maker-VaccDscaff15-snap-gene-369.39;maker-VaccDscaff156-augustus-gene-2.43;maker-VaccDscaff156-snap-gene-2.53;maker-VaccDscaff35-snap-gene-299.32;maker-VaccDscaff6-snap-gene-2.45;maker-VaccDscaff20-augustus-gene-269.18;maker-VaccDscaff28-augustus-gene-99.17;…	K04120+K04120+K04120+K04120+K04120+K04120+K04120+K04120+K04121+K04124+K04124+K04124+K04124+K04125+K13070+K13070+K13070+K13070	https:\\www.genome.jp\dbget-bin\www_bget?map00904
Fructose and mannose metabolism	ko00051	33 out of 2116 1.55954631379962%	416 out of 39597 1.05058464025052%	0.0160202	1	maker-VaccDscaff30-snap-gene-108.37;augustus_masked-VaccDscaff30-processed-gene-67.1;maker-VaccDscaff42-augustus-gene-254.11;augustus_masked-VaccDscaff139-processed-gene-0.10;maker-VaccDscaff17-augustus-gene-359.25;maker-VaccDscaff26-snap-gene-95.25;maker-VaccDscaff31-augustus-gene-115.26;maker-VaccDscaff35-snap-gene-63.38;maker-VaccDscaff36-augustus-gene-297.26;maker-VaccDscaff4-augustus-gene-15…	K00011+K00844+K00844+K00850+K00850+K00850+K00850+K00850+K00850+K00850+K00850+K00850+K00850+K00966+K00966+K01623+K01623+K01623+K01623+K01623+K01623+K01805+K01805+K01805+K01805+K01805+K01805+K19355+K19355+K19355+K19355+K19355+K19355	https:\\www.genome.jp\dbget-bin\www_bget?map00051
Glycolysis / Gluconeogenesis	ko00010	85 out of 2116 4.01701323251418%	1261 out of 39597 3.1845846907594%	0.0170592	1	augustus_masked-VaccDscaff620-processed-gene-0.6;maker-VaccDscaff17-augustus-gene-58.36;maker-VaccDscaff34-augustus-gene-249.38;maker-VaccDscaff34-snap-gene-249.42;augustus_masked-VaccDscaff11-processed-gene-43.4;augustus_masked-VaccDscaff15-processed-gene-51.3;maker-VaccDscaff17-augustus-gene-271.42;maker-VaccDscaff19-augustus-gene-144.18;maker-VaccDscaff24-augustus-gene-317.26;maker-VaccDscaff3…	K00002+K00002+K00002+K00002+K00128+K00128+K00128+K00128+K00128+K00128+K00134+K00134+K00134+K00134+K00134+K00134+K00134+K00161+K00162+K00382+K00382+K00627+K00627+K00844+K00844+K00850+K00850+K00850+K00850+K00850+K00850+K00850+K00850+K00850+K00850+K00873+K00873+K00927+K01568+K01568+K01568+K01568+K01610+K01610+K01610+K01610+K01610+K01610+K01610+K01623+K01623+K01623+K01623+K01623+K01623+K01689+K01689+…	https:\\www.genome.jp\dbget-bin\www_bget?map00010
Glycerophospholipid metabolism	ko00564	43 out of 2116 2.03213610586011%	587 out of 39597 1.48243553804581%	0.0235983	1	maker-VaccDscaff19-snap-gene-67.44;maker-VaccDscaff20-snap-gene-71.44;maker-VaccDscaff28-augustus-gene-288.48;maker-VaccDscaff48-augustus-gene-53.34;maker-VaccDscaff13-augustus-gene-240.20;maker-VaccDscaff32-snap-gene-130.38;maker-VaccDscaff4-augustus-gene-352.29;maker-VaccDscaff42-augustus-gene-156.27;maker-VaccDscaff958-snap-gene-0.7;snap_masked-VaccDscaff30-processed-gene-158.20;maker-VaccDsca…	K00111+K00111+K00111+K00111+K00901+K00901+K00901+K00901+K00901+K00901+K00967+K00967+K00967+K00993+K00993+K00999+K01114+K01115+K01115+K01115+K01115+K01126+K01126+K01126+K01126+K05929+K05929+K05929+K05929+K05929+K06130+K06130+K06130+K06130+K08730+K13508+K13508+K13508+K13508+K13508+K14156+K14156+K16860	https:\\www.genome.jp\dbget-bin\www_bget?map00564
Purine metabolism	ko00230	49 out of 2116 2.31568998109641%	687 out of 39597 1.73497992272142%	0.0254637	1	augustus_masked-VaccDscaff14-processed-gene-381.6;augustus_masked-VaccDscaff2-processed-gene-434.6;maker-VaccDscaff13-augustus-gene-114.33;maker-VaccDscaff32-snap-gene-260.27;maker-VaccDscaff32-snap-gene-269.41;maker-VaccDscaff21-snap-gene-47.43;maker-VaccDscaff44-augustus-gene-246.28;maker-VaccDscaff12-augustus-gene-261.29;maker-VaccDscaff21-augustus-gene-351.10;maker-VaccDscaff26-augustus-gene-…	K00764+K00764+K00860+K00860+K00860+K00873+K00873+K00940+K00942+K00942+K00942+K00948+K00948+K00951+K00951+K00951+K00951+K01239+K01510+K01510+K01510+K01510+K01510+K01513+K01513+K01513+K01513+K01756+K01835+K01835+K01835+K01923+K01952+K02083+K02083+K02083+K10807+K10807+K13811+K13811+K13811+K13811+K13811+K13811+K13811+K14641+K14641+K14641+K18151	https:\\www.genome.jp\dbget-bin\www_bget?map00230
Limonene and pinene degradation	ko00903	6 out of 2116 0.283553875236295%	44 out of 39597 0.111119529257267%	0.0286558	1	augustus_masked-VaccDscaff11-processed-gene-43.4;augustus_masked-VaccDscaff15-processed-gene-51.3;maker-VaccDscaff17-augustus-gene-271.42;maker-VaccDscaff19-augustus-gene-144.18;maker-VaccDscaff24-augustus-gene-317.26;maker-VaccDscaff34-augustus-gene-105.33	K00128+K00128+K00128+K00128+K00128+K00128	https:\\www.genome.jp\dbget-bin\www_bget?map00903
Fatty acid metabolism	ko01212	40 out of 2116 1.89035916824197%	552 out of 39597 1.39404500340935%	0.0325738	1	augustus_masked-VaccDscaff198-processed-gene-0.10;maker-VaccDscaff16-augustus-gene-7.25;maker-VaccDscaff7-augustus-gene-411.28;maker-VaccDscaff378-snap-gene-0.22;maker-VaccDscaff38-augustus-gene-281.17;maker-VaccDscaff5-augustus-gene-382.33;maker-VaccDscaff82-augustus-gene-0.24;augustus_masked-VaccDscaff20-processed-gene-353.5;maker-VaccDscaff38-augustus-gene-282.41;maker-VaccDscaff740-augustus-g…	K00059+K00059+K00059+K00626+K00626+K00626+K00626+K01897+K01897+K01897+K03921+K07513+K07513+K07513+K07513+K07513+K07513+K07513+K07513+K07513+K09458+K09458+K10256+K10256+K10256+K10256+K10256+K10256+K10256+K10256+K10256+K10256+K10256+K10256+K10256+K10258+K10258+K10781+K10781+K10781	https:\\www.genome.jp\dbget-bin\www_bget?map01212
Cutin, suberine and wax biosynthesis	ko00073	24 out of 2116 1.13421550094518%	300 out of 39597 0.75763315402682%	0.0327493	1	maker-VaccDscaff2-snap-gene-342.31;maker-VaccDscaff22-snap-gene-240.29;maker-VaccDscaff25-snap-gene-341.29;maker-VaccDscaff3-snap-gene-61.28;maker-VaccDscaff43-snap-gene-144.22;maker-VaccDscaff46-augustus-gene-104.22;maker-VaccDscaff47-snap-gene-54.13;maker-VaccDscaff25-snap-gene-168.28;snap_masked-VaccDscaff2-processed-gene-101.13;maker-VaccDscaff35-snap-gene-312.48;maker-VaccDscaff36-augustus-g…	K13356+K13356+K13356+K13356+K13356+K13356+K13356+K15400+K15400+K15403+K15403+K15403+K15404+K15404+K15404+K15404+K15404+K15404+K15404+K15405+K17991+K17991+K20495+K20495	https:\\www.genome.jp\dbget-bin\www_bget?map00073
Sesquiterpenoid and triterpenoid biosynthesis	ko00909	16 out of 2116 0.756143667296786%	183 out of 39597 0.46215622395636%	0.0367877	1	maker-VaccDscaff35-augustus-gene-89.23;maker-VaccDscaff35-snap-gene-88.44;maker-VaccDscaff4-augustus-gene-177.21;maker-VaccDscaff4-augustus-gene-177.22;maker-VaccDscaff4-augustus-gene-178.26;maker-VaccDscaff4-augustus-gene-178.28;maker-VaccDscaff4-snap-gene-177.24;maker-VaccDscaff4-snap-gene-178.35;maker-VaccDscaff9-augustus-gene-131.31;maker-VaccDscaff9-augustus-gene-132.33;maker-VaccDscaff9-aug…	K14175+K14175+K14175+K14175+K14175+K14175+K14175+K14175+K14175+K14175+K14175+K14175+K15472+K15803+K15803+K15803	https:\\www.genome.jp\dbget-bin\www_bget?map00909
Terpenoid backbone biosynthesis	ko00900	28 out of 2116 1.32325141776938%	371 out of 39597 0.936939667146501%	0.042806	1	maker-VaccDscaff12-augustus-gene-374.21;maker-VaccDscaff14-augustus-gene-394.36;maker-VaccDscaff186-augustus-gene-0.23;maker-VaccDscaff23-snap-gene-55.27;maker-VaccDscaff30-augustus-gene-287.23;maker-VaccDscaff40-augustus-gene-277.14;maker-VaccDscaff41-augustus-gene-256.15;maker-VaccDscaff42-augustus-gene-29.16;snap_masked-VaccDscaff23-processed-gene-56.15;maker-VaccDscaff378-snap-gene-0.22;maker…	K00021+K00021+K00021+K00021+K00021+K00021+K00021+K00021+K00021+K00626+K00626+K00626+K00626+K13789+K13789+K13789+K13789+K14066+K14066+K15889+K15889+K15889+K15889+K15889+K15889+K15889+K15889+K15889	https:\\www.genome.jp\dbget-bin\www_bget?map00900
Peroxisome	ko04146	41 out of 2116 1.93761814744802%	581 out of 39597 1.46728287496528%	0.0437799	1	maker-VaccDscaff12-augustus-gene-361.35;maker-VaccDscaff23-augustus-gene-40.20;snap_masked-VaccDscaff41-processed-gene-243.21;snap_masked-VaccDscaff41-processed-gene-244.17;maker-VaccDscaff4-augustus-gene-166.30;augustus_masked-VaccDscaff20-processed-gene-353.5;maker-VaccDscaff38-augustus-gene-282.41;maker-VaccDscaff740-augustus-gene-0.8;maker-VaccDscaff16-augustus-gene-390.38;maker-VaccDscaff4-s…	K00031+K00031+K00031+K00031+K01578+K01897+K01897+K01897+K03781+K04565+K05677+K07513+K07513+K07513+K07513+K07513+K07513+K07513+K07513+K07513+K08726+K12261+K12261+K12261+K12663+K13342+K13342+K13347+K13348+K13348+K13348+K13354+K13354+K13354+K13356+K13356+K13356+K13356+K13356+K13356+K13356	https:\\www.genome.jp\dbget-bin\www_bget?map04146
Phosphonate and phosphinate metabolism	ko00440	6 out of 2116 0.283553875236295%	51 out of 39597 0.128797636184559%	0.053556	1	maker-VaccDscaff12-augustus-gene-315.25;maker-VaccDscaff23-augustus-gene-77.29;maker-VaccDscaff41-snap-gene-195.29;maker-VaccDscaff16-snap-gene-92.38;maker-VaccDscaff728-snap-gene-0.11;maker-VaccDscaff19-snap-gene-306.39	K00967+K00967+K00967+K00993+K00993+K06167	https:\\www.genome.jp\dbget-bin\www_bget?map00440
Carbon metabolism	ko01200	133 out of 2116 6.28544423440454%	2179 out of 39597 5.50294214208147%	0.0598898	1	maker-VaccDscaff27-augustus-gene-195.32;augustus_masked-VaccDscaff34-processed-gene-269.11;maker-VaccDscaff775-augustus-gene-0.11;snap_masked-VaccDscaff27-processed-gene-23.19;snap_masked-VaccDscaff45-processed-gene-44.27;maker-VaccDscaff1-augustus-gene-187.26;maker-VaccDscaff12-augustus-gene-381.27;maker-VaccDscaff32-augustus-gene-330.27;maker-VaccDscaff41-augustus-gene-262.43;maker-VaccDscaff5-…	K00025+K00026+K00026+K00026+K00026+K00030+K00030+K00030+K00030+K00030+K00031+K00031+K00031+K00031+K00033+K00058+K00058+K00058+K00058+K00122+K00122+K00122+K00134+K00134+K00134+K00134+K00134+K00134+K00134+K00161+K00162+K00164+K00164+K00164+K00164+K00235+K00261+K00261+K00261+K00382+K00382+K00615+K00615+K00615+K00615+K00626+K00626+K00626+K00626+K00627+K00627+K00640+K00640+K00640+K00640+K00640+K00640+…	https:\\www.genome.jp\dbget-bin\www_bget?map01200
Phenylpropanoid biosynthesis	ko00940	87 out of 2116 4.11153119092628%	1381 out of 39597 3.48763795237013%	0.063552	1	maker-VaccDscaff27-augustus-gene-18.17;augustus_masked-VaccDscaff4-processed-gene-226.7;augustus_masked-VaccDscaff9-processed-gene-171.6;maker-VaccDscaff24-augustus-gene-57.25;maker-VaccDscaff35-augustus-gene-117.34;maker-VaccDscaff4-augustus-gene-226.32;maker-VaccDscaff9-augustus-gene-171.28;snap_masked-VaccDscaff3-processed-gene-36.24;maker-VaccDscaff11-augustus-gene-343.38;maker-VaccDscaff15-a…	K00083+K00430+K00430+K00430+K00430+K00430+K00430+K00430+K00487+K00487+K00487+K00588+K00588+K00588+K00588+K00588+K00588+K01188+K01188+K01188+K01188+K01188+K01188+K01188+K01188+K01188+K01188+K01904+K01904+K01904+K01904+K01904+K01904+K01904+K01904+K05349+K05349+K05349+K05349+K09753+K09753+K09753+K09753+K09753+K09753+K09753+K09753+K12355+K12355+K13065+K13065+K13065+K13065+K13065+K13065+K13065+K13065+…	https:\\www.genome.jp\dbget-bin\www_bget?map00940
Synthesis and degradation of ketone bodies	ko00072	4 out of 2116 0.189035916824197%	29 out of 39597 0.073237871555926%	0.0666633	1	maker-VaccDscaff378-snap-gene-0.22;maker-VaccDscaff38-augustus-gene-281.17;maker-VaccDscaff5-augustus-gene-382.33;maker-VaccDscaff82-augustus-gene-0.24	K00626+K00626+K00626+K00626	https:\\www.genome.jp\dbget-bin\www_bget?map00072
Pyrimidine metabolism	ko00240	34 out of 2116 1.60680529300567%	488 out of 39597 1.23241659721696%	0.0705448	1	maker-VaccDscaff12-augustus-gene-261.29;maker-VaccDscaff24-snap-gene-13.36;snap_masked-VaccDscaff51-processed-gene-15.22;maker-VaccDscaff20-augustus-gene-227.11;maker-VaccDscaff28-augustus-gene-127.13;augustus_masked-VaccDscaff21-processed-gene-7.4;augustus_masked-VaccDscaff26-processed-gene-5.4;augustus_masked-VaccDscaff29-processed-gene-2.5;augustus_masked-VaccDscaff33-processed-gene-313.4;augu…	K00940+K00943+K00943+K01240+K01240+K01489+K01489+K01489+K01489+K01510+K01510+K01510+K01510+K01510+K01513+K01513+K01513+K01513+K01937+K01937+K01937+K01937+K01956+K01956+K01956+K10807+K10807+K14641+K14641+K14641+K16904+K16904+K16904+K16904	https:\\www.genome.jp\dbget-bin\www_bget?map00240
Ubiquinone and other terpenoid-quinone biosynthesis	ko00130	24 out of 2116 1.13421550094518%	328 out of 39597 0.82834558173599%	0.0752393	1	maker-VaccDscaff18-augustus-gene-85.22;maker-VaccDscaff31-augustus-gene-258.22;maker-VaccDscaff7-augustus-gene-94.24;snap_masked-VaccDscaff16-processed-gene-316.11;maker-VaccDscaff11-augustus-gene-343.38;maker-VaccDscaff15-augustus-gene-332.34;maker-VaccDscaff24-augustus-gene-58.38;maker-VaccDscaff1-augustus-gene-416.35;maker-VaccDscaff10-augustus-gene-26.18;maker-VaccDscaff10-snap-gene-95.39;mak…	K00457+K00457+K00457+K00457+K00487+K00487+K00487+K00815+K00815+K00815+K00815+K00815+K00815+K00815+K00815+K00815+K01904+K01904+K01904+K01904+K01904+K01904+K01904+K01904	https:\\www.genome.jp\dbget-bin\www_bget?map00130
Glycosphingolipid biosynthesis - ganglio series	ko00604	11 out of 2116 0.519848771266541%	129 out of 39597 0.325782256231533%	0.0850165	1	maker-VaccDscaff126-snap-gene-3.69;maker-VaccDscaff13-augustus-gene-355.23;maker-VaccDscaff14-augustus-gene-377.25;maker-VaccDscaff2-augustus-gene-431.29;maker-VaccDscaff30-augustus-gene-44.29;maker-VaccDscaff35-augustus-gene-312.43;maker-VaccDscaff36-augustus-gene-12.28;maker-VaccDscaff42-snap-gene-241.40;maker-VaccDscaff9-snap-gene-402.41;snap_masked-VaccDscaff32-processed-gene-36.24;maker-Vacc…	K12309+K12309+K12309+K12309+K12309+K12309+K12309+K12309+K12309+K12309+K12373	https:\\www.genome.jp\dbget-bin\www_bget?map00604
Nitrogen metabolism	ko00910	12 out of 2116 0.56710775047259%	145 out of 39597 0.36618935777963%	0.088411	1	maker-VaccDscaff1-augustus-gene-311.33;maker-VaccDscaff10-augustus-gene-119.40;maker-VaccDscaff5-augustus-gene-290.27;maker-VaccDscaff21-augustus-gene-39.23;maker-VaccDscaff26-augustus-gene-40.45;maker-VaccDscaff17-augustus-gene-277.15;maker-VaccDscaff27-snap-gene-252.33;maker-VaccDscaff34-snap-gene-101.28;maker-VaccDscaff29-augustus-gene-316.28;maker-VaccDscaff13-augustus-gene-65.35;maker-VaccDs…	K00261+K00261+K00261+K00264+K00264+K01673+K01673+K01673+K01674+K02575+K10534+K10534	https:\\www.genome.jp\dbget-bin\www_bget?map00910
Monobactam biosynthesis	ko00261	8 out of 2116 0.378071833648393%	87 out of 39597 0.219713614667778%	0.0933618	1	maker-VaccDscaff56-snap-gene-9.36;maker-VaccDscaff1-augustus-gene-88.20;maker-VaccDscaff10-augustus-gene-324.26;maker-VaccDscaff12-augustus-gene-26.21;maker-VaccDscaff12-augustus-gene-55.22;maker-VaccDscaff1380-snap-gene-0.4;maker-VaccDscaff241-augustus-gene-0.45;maker-VaccDscaff8-augustus-gene-337.33	K12524+K13811+K13811+K13811+K13811+K13811+K13811+K13811	https:\\www.genome.jp\dbget-bin\www_bget?map00261
Thiamine metabolism	ko00730	11 out of 2116 0.519848771266541%	132 out of 39597 0.333358587771801%	0.0961409	1	maker-VaccDscaff11-snap-gene-387.27;maker-VaccDscaff1-augustus-gene-434.23;maker-VaccDscaff10-augustus-gene-11.27;maker-VaccDscaff5-snap-gene-427.30;maker-VaccDscaff8-augustus-gene-18.34;maker-VaccDscaff24-augustus-gene-72.36;augustus_masked-VaccDscaff17-processed-gene-139.4;augustus_masked-VaccDscaff27-processed-gene-100.7;augustus_masked-VaccDscaff34-processed-gene-212.6;augustus_masked-VaccDsc…	K00949+K03146+K03146+K03146+K03146+K03147+K04487+K04487+K04487+K04487+K20896	https:\\www.genome.jp\dbget-bin\www_bget?map00730
Sulfur relay system	ko04122	6 out of 2116 0.283553875236295%	60 out of 39597 0.151526630805364%	0.100279	1	augustus_masked-VaccDscaff17-processed-gene-139.4;augustus_masked-VaccDscaff27-processed-gene-100.7;augustus_masked-VaccDscaff34-processed-gene-212.6;augustus_masked-VaccDscaff45-processed-gene-99.3;maker-VaccDscaff28-augustus-gene-105.33;maker-VaccDscaff12-augustus-gene-41.25	K04487+K04487+K04487+K04487+K11996+K14168	https:\\www.genome.jp\dbget-bin\www_bget?map04122
Benzoxazinoid biosynthesis	ko00402	10 out of 2116 0.472589792060492%	121 out of 39597 0.305578705457484%	0.113458	1	maker-VaccDscaff1-snap-gene-110.31;maker-VaccDscaff11-augustus-gene-369.37;maker-VaccDscaff15-snap-gene-362.34;maker-VaccDscaff24-augustus-gene-33.33;maker-VaccDscaff35-snap-gene-24.45;maker-VaccDscaff36-snap-gene-283.39;maker-VaccDscaff36-snap-gene-283.44;maker-VaccDscaff5-snap-gene-79.28;snap_masked-VaccDscaff10-processed-gene-294.22;snap_masked-VaccDscaff43-processed-gene-36.14	K13229+K13229+K13229+K13229+K13229+K13229+K13229+K13229+K13229+K13229	https:\\www.genome.jp\dbget-bin\www_bget?map00402
Protein processing in endoplasmic reticulum	ko04141	112 out of 2116 5.2930056710775%	1873 out of 39597 4.73015632497411%	0.115977	1	maker-VaccDscaff4-snap-gene-267.32;maker-VaccDscaff16-augustus-gene-383.25;maker-VaccDscaff16-snap-gene-383.33;maker-VaccDscaff18-augustus-gene-13.44;maker-VaccDscaff31-augustus-gene-327.26;maker-VaccDscaff31-augustus-gene-327.27;maker-VaccDscaff7-augustus-gene-3.46;maker-VaccDscaff7-snap-gene-3.59;augustus_masked-VaccDscaff26-processed-gene-77.2;augustus_masked-VaccDscaff43-processed-gene-265.9;…	K01228+K03094+K03094+K03094+K03094+K03094+K03094+K03094+K03283+K03283+K03283+K03283+K03283+K03283+K03283+K03283+K03283+K03283+K03283+K03283+K03283+K03283+K03283+K03283+K03283+K03283+K03283+K03283+K03347+K03347+K03347+K03347+K03868+K03868+K03868+K03868+K04079+K04079+K05546+K07151+K07151+K07151+K07342+K07342+K07342+K07342+K08288+K08288+K08852+K08852+K09481+K09481+K09487+K09490+K09490+K09490+K09490+…	https:\\www.genome.jp\dbget-bin\www_bget?map04141
Pyruvate metabolism	ko00620	40 out of 2116 1.89035916824197%	626 out of 39597 1.5809278480693%	0.140029	1	maker-VaccDscaff27-augustus-gene-195.32;augustus_masked-VaccDscaff34-processed-gene-269.11;maker-VaccDscaff775-augustus-gene-0.11;snap_masked-VaccDscaff27-processed-gene-23.19;snap_masked-VaccDscaff45-processed-gene-44.27;augustus_masked-VaccDscaff11-processed-gene-43.4;augustus_masked-VaccDscaff15-processed-gene-51.3;maker-VaccDscaff17-augustus-gene-271.42;maker-VaccDscaff19-augustus-gene-144.18…	K00025+K00026+K00026+K00026+K00026+K00128+K00128+K00128+K00128+K00128+K00128+K00161+K00162+K00382+K00382+K00626+K00626+K00626+K00626+K00627+K00627+K00873+K00873+K01610+K01610+K01610+K01610+K01610+K01610+K01610+K01759+K01895+K01913+K01913+K01913+K01913+K01913+K01913+K01913+K01913	https:\\www.genome.jp\dbget-bin\www_bget?map00620
Nicotinate and nicotinamide metabolism	ko00760	10 out of 2116 0.472589792060492%	127 out of 39597 0.320731368538021%	0.142367	1	maker-VaccDscaff16-augustus-gene-30.31;maker-VaccDscaff18-augustus-gene-361.27;maker-VaccDscaff7-snap-gene-388.36;augustus_masked-VaccDscaff8-processed-gene-371.2;maker-VaccDscaff20-augustus-gene-227.11;maker-VaccDscaff28-augustus-gene-127.13;augustus_masked-VaccDscaff13-processed-gene-354.9;augustus_masked-VaccDscaff32-processed-gene-36.11;maker-VaccDscaff30-snap-gene-45.28;maker-VaccDscaff5-aug…	K00278+K00278+K00278+K01239+K01240+K01240+K01513+K01513+K01513+K01513	https:\\www.genome.jp\dbget-bin\www_bget?map00760
Inositol phosphate metabolism	ko00562	28 out of 2116 1.32325141776938%	435 out of 39597 1.09856807333889%	0.179263	1	augustus_masked-VaccDscaff17-processed-gene-367.8;maker-VaccDscaff27-augustus-gene-331.31;maker-VaccDscaff39-augustus-gene-201.28;maker-VaccDscaff6-augustus-gene-201.33;maker-VaccDscaff30-snap-gene-91.37;maker-VaccDscaff40-snap-gene-193.30;snap_masked-VaccDscaff12-processed-gene-77.19;maker-VaccDscaff22-snap-gene-67.43;maker-VaccDscaff16-augustus-gene-90.29;maker-VaccDscaff21-snap-gene-120.37;mak…	K00921+K00921+K00921+K00921+K00999+K01092+K01106+K01114+K01765+K03103+K03103+K05857+K05857+K05857+K05857+K18081+K18081+K18081+K18081+K19517+K19517+K19517+K19517+K20279+K21797+K22913+K22913+K22913	https:\\www.genome.jp\dbget-bin\www_bget?map00562
Glucosinolate biosynthesis	ko00966	6 out of 2116 0.283553875236295%	75 out of 39597 0.189408288506705%	0.21158	1	maker-VaccDscaff12-augustus-gene-123.23;maker-VaccDscaff23-snap-gene-291.23;maker-VaccDscaff40-augustus-gene-50.23;maker-VaccDscaff41-snap-gene-18.19;maker-VaccDscaff19-snap-gene-372.33;snap_masked-VaccDscaff24-processed-gene-60.26	K00826+K00826+K00826+K00826+K12153+K12153	https:\\www.genome.jp\dbget-bin\www_bget?map00966
Arginine biosynthesis	ko00220	11 out of 2116 0.519848771266541%	157 out of 39597 0.396494683940703%	0.21937	1	maker-VaccDscaff1-augustus-gene-311.33;maker-VaccDscaff10-augustus-gene-119.40;maker-VaccDscaff5-augustus-gene-290.27;maker-VaccDscaff36-augustus-gene-31.16;maker-VaccDscaff4-augustus-gene-399.34;maker-VaccDscaff3-snap-gene-373.21;augustus_masked-VaccDscaff44-processed-gene-108.8;maker-VaccDscaff20-augustus-gene-252.31;maker-VaccDscaff20-augustus-gene-252.34;maker-VaccDscaff44-augustus-gene-106.2…	K00261+K00261+K00261+K00818+K00818+K01438+K14454+K14454+K14454+K14454+K14455	https:\\www.genome.jp\dbget-bin\www_bget?map00220
Glycosaminoglycan degradation	ko00531	11 out of 2116 0.519848771266541%	171 out of 39597 0.431850897795288%	0.30733	1	maker-VaccDscaff126-snap-gene-3.69;maker-VaccDscaff13-augustus-gene-355.23;maker-VaccDscaff14-augustus-gene-377.25;maker-VaccDscaff2-augustus-gene-431.29;maker-VaccDscaff30-augustus-gene-44.29;maker-VaccDscaff35-augustus-gene-312.43;maker-VaccDscaff36-augustus-gene-12.28;maker-VaccDscaff42-snap-gene-241.40;maker-VaccDscaff9-snap-gene-402.41;snap_masked-VaccDscaff32-processed-gene-36.24;maker-Vacc…	K12309+K12309+K12309+K12309+K12309+K12309+K12309+K12309+K12309+K12309+K12373	https:\\www.genome.jp\dbget-bin\www_bget?map00531
Other glycan degradation	ko00511	16 out of 2116 0.756143667296786%	264 out of 39597 0.666717175543602%	0.338513	1	maker-VaccDscaff12-augustus-gene-299.32;maker-VaccDscaff16-snap-gene-30.38;maker-VaccDscaff18-snap-gene-361.33;maker-VaccDscaff23-augustus-gene-91.25;maker-VaccDscaff7-snap-gene-387.47;maker-VaccDscaff126-snap-gene-3.69;maker-VaccDscaff13-augustus-gene-355.23;maker-VaccDscaff14-augustus-gene-377.25;maker-VaccDscaff2-augustus-gene-431.29;maker-VaccDscaff30-augustus-gene-44.29;maker-VaccDscaff35-au…	K01206+K01206+K01206+K01206+K01206+K12309+K12309+K12309+K12309+K12309+K12309+K12309+K12309+K12309+K12309+K12373	https:\\www.genome.jp\dbget-bin\www_bget?map00511
Brassinosteroid biosynthesis	ko00905	14 out of 2116 0.661625708884688%	236 out of 39597 0.596004747834432%	0.382964	1	maker-VaccDscaff7-augustus-gene-342.29;maker-VaccDscaff4-augustus-gene-417.20;snap_masked-VaccDscaff36-processed-gene-14.17;maker-VaccDscaff20-augustus-gene-346.26;maker-VaccDscaff28-augustus-gene-29.32;maker-VaccDscaff44-augustus-gene-20.16;maker-VaccDscaff49-augustus-gene-34.32;augustus_masked-VaccDscaff28-processed-gene-114.1;maker-VaccDscaff20-snap-gene-242.26;snap_masked-VaccDscaff44-process…	K09590+K12638+K12638+K12639+K12639+K12639+K12639+K15639+K15639+K15639+K20623+K20623+K20623+K20623	https:\\www.genome.jp\dbget-bin\www_bget?map00905
Lipoic acid metabolism	ko00785	2 out of 2116 0.0945179584120983%	25 out of 39597 0.0631360961689017%	0.389107	1	maker-VaccDscaff6-snap-gene-272.26;snap_masked-VaccDscaff23-processed-gene-333.9	K03801+K03801	https:\\www.genome.jp\dbget-bin\www_bget?map00785
Protein export	ko03060	21 out of 2116 0.992438563327032%	364 out of 39597 0.919261560219209%	0.39069	1	maker-VaccDscaff34-snap-gene-43.47;augustus_masked-VaccDscaff14-processed-gene-207.12;maker-VaccDscaff25-snap-gene-256.52;maker-VaccDscaff13-augustus-gene-52.36;maker-VaccDscaff17-augustus-gene-306.18;maker-VaccDscaff34-augustus-gene-73.39;maker-VaccDscaff50-augustus-gene-4.20;augustus_masked-VaccDscaff13-processed-gene-338.3;augustus_masked-VaccDscaff32-processed-gene-19.2;maker-VaccDscaff16-sna…	K03106+K03108+K03108+K07342+K07342+K07342+K07342+K09481+K09481+K09490+K09490+K09490+K09490+K09648+K09648+K09648+K09648+K10956+K10956+K12948+K12948	https:\\www.genome.jp\dbget-bin\www_bget?map03060
Anthocyanin biosynthesis	ko00942	2 out of 2116 0.0945179584120983%	28 out of 39597 0.0707124277091699%	0.445538	1	maker-VaccDscaff20-augustus-gene-68.33;maker-VaccDscaff28-augustus-gene-290.34	K12930+K12930	https:\\www.genome.jp\dbget-bin\www_bget?map00942
Pentose and glucuronate interconversions	ko00040	43 out of 2116 2.03213610586011%	788 out of 39597 1.99004975124378%	0.466015	1	augustus_masked-VaccDscaff620-processed-gene-0.6;maker-VaccDscaff17-augustus-gene-58.36;maker-VaccDscaff34-augustus-gene-249.38;maker-VaccDscaff34-snap-gene-249.42;maker-VaccDscaff30-snap-gene-108.37;maker-VaccDscaff20-augustus-gene-47.45;maker-VaccDscaff30-snap-gene-281.36;maker-VaccDscaff17-snap-gene-367.32;maker-VaccDscaff19-augustus-gene-29.36;maker-VaccDscaff19-augustus-gene-8.43;maker-VaccD…	K00002+K00002+K00002+K00002+K00011+K00699+K00963+K01051+K01051+K01051+K01051+K01051+K01051+K01051+K01051+K01051+K01051+K01184+K01184+K01184+K01213+K01213+K01213+K01213+K01213+K01728+K01728+K01728+K01728+K01728+K01728+K01728+K01728+K01728+K01728+K01805+K01805+K01805+K01805+K01805+K01805+K12447+K12447	https:\\www.genome.jp\dbget-bin\www_bget?map00040
Glycerolipid metabolism	ko00561	33 out of 2116 1.55954631379962%	616 out of 39597 1.55567340960174%	0.51971	1	augustus_masked-VaccDscaff620-processed-gene-0.6;maker-VaccDscaff17-augustus-gene-58.36;maker-VaccDscaff34-augustus-gene-249.38;maker-VaccDscaff34-snap-gene-249.42;maker-VaccDscaff30-snap-gene-108.37;augustus_masked-VaccDscaff11-processed-gene-43.4;augustus_masked-VaccDscaff15-processed-gene-51.3;maker-VaccDscaff17-augustus-gene-271.42;maker-VaccDscaff19-augustus-gene-144.18;maker-VaccDscaff24-au…	K00002+K00002+K00002+K00002+K00011+K00128+K00128+K00128+K00128+K00128+K00128+K00679+K00679+K00864+K00901+K00901+K00901+K00901+K00901+K00901+K01054+K01054+K01054+K01054+K01054+K01054+K01054+K11155+K13508+K13508+K13508+K13508+K13508	https:\\www.genome.jp\dbget-bin\www_bget?map00561
Other types of O-glycan biosynthesis	ko00514	10 out of 2116 0.472589792060492%	185 out of 39597 0.467207111649872%	0.531082	1	maker-VaccDscaff17-augustus-gene-325.31;maker-VaccDscaff27-augustus-gene-294.24;maker-VaccDscaff34-augustus-gene-50.31;maker-VaccDscaff50-augustus-gene-23.32;maker-VaccDscaff1665-augustus-gene-0.5;maker-VaccDscaff1682-snap-gene-0.8;maker-VaccDscaff1707-snap-gene-0.5;maker-VaccDscaff25-snap-gene-79.21;maker-VaccDscaff10-snap-gene-139.36;maker-VaccDscaff18-snap-gene-180.20	K00728+K00728+K00728+K00728+K09667+K09667+K09667+K09667+K18134+K20782	https:\\www.genome.jp\dbget-bin\www_bget?map00514
Various types of N-glycan biosynthesis	ko00513	11 out of 2116 0.519848771266541%	204 out of 39597 0.515190544738238%	0.531554	1	maker-VaccDscaff34-augustus-gene-138.32;maker-VaccDscaff80-augustus-gene-2.28;maker-VaccDscaff93-augustus-gene-5.46;maker-VaccDscaff838-snap-gene-0.6;maker-VaccDscaff33-augustus-gene-323.20;maker-VaccDscaff4-snap-gene-326.30;maker-VaccDscaff9-snap-gene-302.22;maker-VaccDscaff23-snap-gene-36.31;augustus_masked-VaccDscaff71-processed-gene-6.5;maker-VaccDscaff22-augustus-gene-75.22;maker-VaccDscaff2…	K00753+K03714+K03714+K03846+K07151+K07151+K07151+K07432+K07441+K12373+K12668	https:\\www.genome.jp\dbget-bin\www_bget?map00513
Cyanoamino acid metabolism	ko00460	24 out of 2116 1.13421550094518%	457 out of 39597 1.15412783796752%	0.564775	1	augustus_masked-VaccDscaff21-processed-gene-359.2;augustus_masked-VaccDscaff21-processed-gene-361.2;augustus_masked-VaccDscaff33-processed-gene-17.8;augustus_masked-VaccDscaff33-processed-gene-18.1;maker-VaccDscaff1-snap-gene-432.37;maker-VaccDscaff21-snap-gene-360.31;maker-VaccDscaff21-snap-gene-361.27;maker-VaccDscaff26-augustus-gene-348.21;maker-VaccDscaff29-snap-gene-336.30;snap_masked-VaccDs…	K01188+K01188+K01188+K01188+K01188+K01188+K01188+K01188+K01188+K01188+K05349+K05349+K05349+K05349+K12153+K12153+K13051+K13051+K13051+K13051+K13051+K18592+K18592+K20802	https:\\www.genome.jp\dbget-bin\www_bget?map00460
Histidine metabolism	ko00340	6 out of 2116 0.283553875236295%	115 out of 39597 0.290426042376948%	0.582582	1	augustus_masked-VaccDscaff11-processed-gene-43.4;augustus_masked-VaccDscaff15-processed-gene-51.3;maker-VaccDscaff17-augustus-gene-271.42;maker-VaccDscaff19-augustus-gene-144.18;maker-VaccDscaff24-augustus-gene-317.26;maker-VaccDscaff34-augustus-gene-105.33	K00128+K00128+K00128+K00128+K00128+K00128	https:\\www.genome.jp\dbget-bin\www_bget?map00340
Endocytosis	ko04144	67 out of 2116 3.16635160680529%	1281 out of 39597 3.23509356769452%	0.591036	1	maker-VaccDscaff1-augustus-gene-24.32;maker-VaccDscaff17-augustus-gene-174.19;maker-VaccDscaff27-snap-gene-138.33;maker-VaccDscaff45-snap-gene-140.36;augustus_masked-VaccDscaff22-processed-gene-5.3;maker-VaccDscaff2-snap-gene-96.26;maker-VaccDscaff3-snap-gene-319.25;augustus_masked-VaccDscaff26-processed-gene-77.2;augustus_masked-VaccDscaff43-processed-gene-265.9;augustus_masked-VaccDscaff9-proce…	K01115+K01115+K01115+K01115+K01528+K01528+K01528+K03283+K03283+K03283+K03283+K03283+K03283+K03283+K03283+K03283+K03283+K03283+K03283+K03283+K03283+K03283+K03283+K03283+K03283+K03283+K03283+K04645+K04645+K04646+K07937+K07937+K12183+K12183+K12190+K12191+K12191+K12191+K12191+K12192+K12193+K12471+K12471+K12471+K12471+K12479+K12483+K12483+K12483+K12486+K12486+K12486+K12486+K12493+K12493+K12493+K12493+…	https:\\www.genome.jp\dbget-bin\www_bget?map04144
N-Glycan biosynthesis	ko00510	14 out of 2116 0.661625708884688%	283 out of 39597 0.714700608631967%	0.654675	1	maker-VaccDscaff19-snap-gene-52.42;maker-VaccDscaff28-snap-gene-302.56;maker-VaccDscaff18-augustus-gene-373.32;maker-VaccDscaff4-augustus-gene-289.31;maker-VaccDscaff7-snap-gene-150.11;maker-VaccDscaff4-snap-gene-267.32;maker-VaccDscaff838-snap-gene-0.6;maker-VaccDscaff39-snap-gene-144.23;maker-VaccDscaff33-augustus-gene-323.20;maker-VaccDscaff4-snap-gene-326.30;maker-VaccDscaff9-snap-gene-302.22…	K00729+K00729+K00737+K00737+K00737+K01228+K03846+K05546+K07151+K07151+K07151+K07432+K07441+K12668	https:\\www.genome.jp\dbget-bin\www_bget?map00510
Fatty acid biosynthesis	ko00061	15 out of 2116 0.708884688090737%	304 out of 39597 0.767734929413844%	0.661289	1	augustus_masked-VaccDscaff198-processed-gene-0.10;maker-VaccDscaff16-augustus-gene-7.25;maker-VaccDscaff7-augustus-gene-411.28;augustus_masked-VaccDscaff20-processed-gene-353.5;maker-VaccDscaff38-augustus-gene-282.41;maker-VaccDscaff740-augustus-gene-0.8;maker-VaccDscaff2-augustus-gene-144.22;maker-VaccDscaff21-augustus-gene-35.26;maker-VaccDscaff29-snap-gene-36.46;maker-VaccDscaff35-augustus-gen…	K00059+K00059+K00059+K01897+K01897+K01897+K03921+K09458+K09458+K10781+K10781+K10781+K10782+K10782+K10782	https:\\www.genome.jp\dbget-bin\www_bget?map00061
alpha-Linolenic acid metabolism	ko00592	18 out of 2116 0.850661625708885%	369 out of 39597 0.931888779452989%	0.688109	1	maker-VaccDscaff14-augustus-gene-307.36;maker-VaccDscaff3-augustus-gene-48.26;augustus_masked-VaccDscaff15-processed-gene-350.7;augustus_masked-VaccDscaff24-processed-gene-43.1;augustus_masked-VaccDscaff25-processed-gene-172.0;maker-VaccDscaff11-augustus-gene-358.26;maker-VaccDscaff2-augustus-gene-78.9;maker-VaccDscaff3-augustus-gene-332.27;maker-VaccDscaff35-augustus-gene-2.30;maker-VaccDscaff36…	K05894+K05894+K07513+K07513+K07513+K07513+K07513+K07513+K07513+K07513+K07513+K18857+K18857+K18857+K18857+K18857+K18857+K18857	https:\\www.genome.jp\dbget-bin\www_bget?map00592
beta-Alanine metabolism	ko00410	15 out of 2116 0.708884688090737%	314 out of 39597 0.792989367881405%	0.70849	1	augustus_masked-VaccDscaff11-processed-gene-43.4;augustus_masked-VaccDscaff15-processed-gene-51.3;maker-VaccDscaff17-augustus-gene-271.42;maker-VaccDscaff19-augustus-gene-144.18;maker-VaccDscaff24-augustus-gene-317.26;maker-VaccDscaff34-augustus-gene-105.33;maker-VaccDscaff36-augustus-gene-56.31;maker-VaccDscaff9-augustus-gene-352.38;maker-VaccDscaff4-augustus-gene-166.30;augustus_masked-VaccDsca…	K00128+K00128+K00128+K00128+K00128+K00128+K00276+K00276+K01578+K01580+K01580+K01580+K01580+K05605+K05605	https:\\www.genome.jp\dbget-bin\www_bget?map00410
Ether lipid metabolism	ko00565	9 out of 2116 0.425330812854442%	196 out of 39597 0.494986993964189%	0.725477	1	maker-VaccDscaff16-snap-gene-92.38;maker-VaccDscaff728-snap-gene-0.11;maker-VaccDscaff53-augustus-gene-2.34;maker-VaccDscaff22-snap-gene-67.43;maker-VaccDscaff1-augustus-gene-24.32;maker-VaccDscaff17-augustus-gene-174.19;maker-VaccDscaff27-snap-gene-138.33;maker-VaccDscaff45-snap-gene-140.36;maker-VaccDscaff20-augustus-gene-307.23	K00993+K00993+K01062+K01114+K01115+K01115+K01115+K01115+K16860	https:\\www.genome.jp\dbget-bin\www_bget?map00565
Base excision repair	ko03410	12 out of 2116 0.56710775047259%	266 out of 39597 0.671768063237114%	0.765621	1	maker-VaccDscaff11-augustus-gene-222.37;maker-VaccDscaff15-augustus-gene-215.31;maker-VaccDscaff24-augustus-gene-170.24;maker-VaccDscaff82-augustus-gene-5.34;maker-VaccDscaff48-augustus-gene-109.35;maker-VaccDscaff21-snap-gene-208.21;maker-VaccDscaff26-snap-gene-204.26;maker-VaccDscaff29-augustus-gene-196.28;maker-VaccDscaff33-augustus-gene-147.27;maker-VaccDscaff12-augustus-gene-378.19;maker-Vac…	K01246+K01246+K01246+K01246+K03505+K10773+K10773+K10773+K10773+K10802+K10802+K10802	https:\\www.genome.jp\dbget-bin\www_bget?map03410
Circadian rhythm - plant	ko04712	19 out of 2116 0.897920604914934%	417 out of 39597 1.05311008409728%	0.793501	1	augustus_masked-VaccDscaff4-processed-gene-104.3;augustus_masked-VaccDscaff9-processed-gene-64.0;maker-VaccDscaff13-augustus-gene-46.32;maker-VaccDscaff30-augustus-gene-303.29;maker-VaccDscaff32-augustus-gene-318.21;maker-VaccDscaff35-augustus-gene-1.21;maker-VaccDscaff42-augustus-gene-14.30;maker-VaccDscaff35-augustus-gene-22.28;maker-VaccDscaff36-snap-gene-260.34;maker-VaccDscaff4-augustus-gene…	K00660+K00660+K00660+K00660+K00660+K00660+K00660+K12119+K12119+K12119+K12119+K12126+K12126+K12127+K12127+K12133+K12135+K16221+K16223	https:\\www.genome.jp\dbget-bin\www_bget?map04712
Lysine degradation	ko00310	16 out of 2116 0.756143667296786%	356 out of 39597 0.89905800944516%	0.795083	1	augustus_masked-VaccDscaff11-processed-gene-43.4;augustus_masked-VaccDscaff15-processed-gene-51.3;maker-VaccDscaff17-augustus-gene-271.42;maker-VaccDscaff19-augustus-gene-144.18;maker-VaccDscaff24-augustus-gene-317.26;maker-VaccDscaff34-augustus-gene-105.33;augustus_masked-VaccDscaff17-processed-gene-288.2;maker-VaccDscaff10-augustus-gene-395.19;maker-VaccDscaff378-snap-gene-0.22;maker-VaccDscaff…	K00128+K00128+K00128+K00128+K00128+K00128+K00382+K00382+K00626+K00626+K00626+K00626+K00658+K00658+K00658+K11423	https:\\www.genome.jp\dbget-bin\www_bget?map00310
Oxidative phosphorylation	ko00190	30 out of 2116 1.41776937618147%	640 out of 39597 1.61628406192388%	0.795422	1	maker-VaccDscaff13-augustus-gene-59.47;maker-VaccDscaff4-snap-gene-251.39;maker-VaccDscaff32-snap-gene-307.32;maker-VaccDscaff20-augustus-gene-272.21;maker-VaccDscaff28-augustus-gene-94.31;maker-VaccDscaff44-augustus-gene-88.28;maker-VaccDscaff1-snap-gene-168.29;maker-VaccDscaff5-augustus-gene-158.19;maker-VaccDscaff8-snap-gene-257.20;maker-VaccDscaff17-augustus-gene-253.34;maker-VaccDscaff27-aug…	K00235+K00411+K00413+K00417+K00417+K00417+K01507+K01507+K01507+K01535+K01535+K01535+K01535+K01535+K01535+K01535+K02115+K02133+K02134+K02134+K02140+K02140+K02140+K02154+K02155+K02267+K03934+K03942+K03942+K03942	https:\\www.genome.jp\dbget-bin\www_bget?map00190
Biotin metabolism	ko00780	5 out of 2116 0.236294896030246%	126 out of 39597 0.318205924691264%	0.809303	1	augustus_masked-VaccDscaff198-processed-gene-0.10;maker-VaccDscaff16-augustus-gene-7.25;maker-VaccDscaff7-augustus-gene-411.28;maker-VaccDscaff21-augustus-gene-35.26;maker-VaccDscaff29-snap-gene-36.46	K00059+K00059+K00059+K09458+K09458	https:\\www.genome.jp\dbget-bin\www_bget?map00780
Propanoate metabolism	ko00640	12 out of 2116 0.56710775047259%	285 out of 39597 0.719751496325479%	0.83816	1	augustus_masked-VaccDscaff17-processed-gene-288.2;maker-VaccDscaff10-augustus-gene-395.19;maker-VaccDscaff378-snap-gene-0.22;maker-VaccDscaff38-augustus-gene-281.17;maker-VaccDscaff5-augustus-gene-382.33;maker-VaccDscaff82-augustus-gene-0.24;maker-VaccDscaff4-augustus-gene-166.30;maker-VaccDscaff30-snap-gene-301.50;augustus_masked-VaccDscaff4-processed-gene-198.4;maker-VaccDscaff12-snap-gene-271.…	K00382+K00382+K00626+K00626+K00626+K00626+K01578+K01895+K01899+K05605+K05605+K09699	https:\\www.genome.jp\dbget-bin\www_bget?map00640
RNA polymerase	ko03020	18 out of 2116 0.850661625708885%	421 out of 39597 1.0632118594843%	0.863675	1	augustus_masked-VaccDscaff23-processed-gene-64.0;augustus_masked-VaccDscaff4-processed-gene-21.2;augustus_masked-VaccDscaff41-processed-gene-215.1;maker-VaccDscaff1-snap-gene-417.31;maker-VaccDscaff10-snap-gene-25.46;maker-VaccDscaff20-snap-gene-372.51;maker-VaccDscaff217-augustus-gene-1.36;maker-VaccDscaff22-augustus-gene-53.40;maker-VaccDscaff35-augustus-gene-72.46;maker-VaccDscaff4-augustus-ge…	K03006+K03006+K03006+K03006+K03006+K03006+K03006+K03006+K03006+K03006+K03006+K03006+K03006+K03006+K03006+K03006+K03012+K03018	https:\\www.genome.jp\dbget-bin\www_bget?map03020
Ubiquitin mediated proteolysis	ko04120	40 out of 2116 1.89035916824197%	875 out of 39597 2.20976336591156%	0.866316	1	maker-VaccDscaff16-augustus-gene-383.25;maker-VaccDscaff16-snap-gene-383.33;maker-VaccDscaff18-augustus-gene-13.44;maker-VaccDscaff31-augustus-gene-327.26;maker-VaccDscaff31-augustus-gene-327.27;maker-VaccDscaff7-augustus-gene-3.46;maker-VaccDscaff7-snap-gene-3.59;maker-VaccDscaff11-augustus-gene-320.33;maker-VaccDscaff19-augustus-gene-366.32;maker-VaccDscaff24-augustus-gene-67.36;maker-VaccDscaf…	K03094+K03094+K03094+K03094+K03094+K03094+K03094+K03178+K03178+K03178+K03347+K03347+K03347+K03347+K03868+K03868+K03868+K03868+K03869+K04506+K04506+K04506+K10144+K10144+K10576+K10576+K10576+K10576+K10581+K10590+K10592+K10592+K10592+K10592+K10592+K10592+K10597+K10604+K10614+K10615	https:\\www.genome.jp\dbget-bin\www_bget?map04120
Isoflavonoid biosynthesis	ko00943	5 out of 2116 0.236294896030246%	150 out of 39597 0.37881657701341%	0.907841	1	maker-VaccDscaff12-snap-gene-108.27;maker-VaccDscaff16-augustus-gene-162.17;maker-VaccDscaff18-augustus-gene-242.18;maker-VaccDscaff31-augustus-gene-74.19;maker-VaccDscaff7-augustus-gene-270.19	K13260+K13260+K13260+K13260+K13260	https:\\www.genome.jp\dbget-bin\www_bget?map00943
Glycine, serine and threonine metabolism	ko00260	17 out of 2116 0.803402646502836%	436 out of 39597 1.10109351718565%	0.932971	1	maker-VaccDscaff17-augustus-gene-233.26;maker-VaccDscaff27-augustus-gene-214.27;maker-VaccDscaff27-snap-gene-214.38;maker-VaccDscaff34-snap-gene-141.41;maker-VaccDscaff36-augustus-gene-56.31;maker-VaccDscaff9-augustus-gene-352.38;augustus_masked-VaccDscaff17-processed-gene-288.2;maker-VaccDscaff10-augustus-gene-395.19;augustus_masked-VaccDscaff12-processed-gene-380.9;snap_masked-VaccDscaff23-proc…	K00058+K00058+K00058+K00058+K00276+K00276+K00382+K00382+K00831+K00831+K01696+K01696+K01696+K02437+K02437+K02437+K12524	https:\\www.genome.jp\dbget-bin\www_bget?map00260
Plant-pathogen interaction	ko04626	153 out of 2116 7.23062381852552%	3206 out of 39597 8.09657297269995%	0.940256	1	maker-VaccDscaff17-augustus-gene-337.44;augustus_masked-VaccDscaff1-processed-gene-13.9;augustus_masked-VaccDscaff10-processed-gene-388.3;augustus_masked-VaccDscaff13-processed-gene-254.6;augustus_masked-VaccDscaff13-processed-gene-254.7;augustus_masked-VaccDscaff30-processed-gene-148.2;augustus_masked-VaccDscaff32-processed-gene-144.6;augustus_masked-VaccDscaff42-processed-gene-166.5;augustus_ma…	K00864+K02183+K02183+K02183+K02183+K02183+K02183+K02183+K02183+K02183+K02183+K02183+K02183+K02183+K02183+K02183+K02183+K02358+K02358+K04079+K04079+K05391+K05391+K05391+K05391+K05391+K05391+K09487+K13412+K13412+K13412+K13412+K13412+K13412+K13412+K13412+K13412+K13420+K13420+K13420+K13420+K13420+K13420+K13420+K13420+K13420+K13420+K13420+K13420+K13420+K13420+K13420+K13420+K13420+K13420+K13420+K13424+…	https:\\www.genome.jp\dbget-bin\www_bget?map04626
Monoterpenoid biosynthesis	ko00902	13 out of 2116 0.614366729678639%	359 out of 39597 0.906634340985428%	0.949452	1	maker-VaccDscaff28-snap-gene-309.72;augustus_masked-VaccDscaff31-processed-gene-268.6;maker-VaccDscaff13-snap-gene-70.47;maker-VaccDscaff16-snap-gene-325.49;maker-VaccDscaff18-augustus-gene-76.26;maker-VaccDscaff22-snap-gene-298.47;maker-VaccDscaff24-augustus-gene-46.35;maker-VaccDscaff31-snap-gene-268.40;maker-VaccDscaff32-augustus-gene-295.41;maker-VaccDscaff43-augustus-gene-80.33;maker-VaccDsc…	K21373+K21374+K21374+K21374+K21374+K21374+K21374+K21374+K21374+K21374+K21374+K21374+K21374	https:\\www.genome.jp\dbget-bin\www_bget?map00902
Phagosome	ko04145	18 out of 2116 0.850661625708885%	475 out of 39597 1.19958582720913%	0.953175	1	augustus_masked-VaccDscaff17-processed-gene-367.8;maker-VaccDscaff27-augustus-gene-331.31;maker-VaccDscaff39-augustus-gene-201.28;maker-VaccDscaff6-augustus-gene-201.33;maker-VaccDscaff15-augustus-gene-292.21;maker-VaccDscaff2-snap-gene-434.26;maker-VaccDscaff41-snap-gene-271.41;maker-VaccDscaff13-augustus-gene-52.36;maker-VaccDscaff17-augustus-gene-306.18;maker-VaccDscaff34-augustus-gene-73.39;m…	K00921+K00921+K00921+K00921+K02154+K02155+K04392+K07342+K07342+K07342+K07342+K07374+K07374+K07374+K09481+K09481+K10956+K10956	https:\\www.genome.jp\dbget-bin\www_bget?map04145
Tryptophan metabolism	ko00380	26 out of 2116 1.22873345935728%	659 out of 39597 1.66426749501225%	0.960169	1	augustus_masked-VaccDscaff11-processed-gene-43.4;augustus_masked-VaccDscaff15-processed-gene-51.3;maker-VaccDscaff17-augustus-gene-271.42;maker-VaccDscaff19-augustus-gene-144.18;maker-VaccDscaff24-augustus-gene-317.26;maker-VaccDscaff34-augustus-gene-105.33;augustus_masked-VaccDscaff17-processed-gene-288.2;maker-VaccDscaff10-augustus-gene-395.19;maker-VaccDscaff378-snap-gene-0.22;maker-VaccDscaff…	K00128+K00128+K00128+K00128+K00128+K00128+K00382+K00382+K00626+K00626+K00626+K00626+K00658+K00658+K00658+K01426+K01426+K01426+K01426+K03781+K07408+K11816+K11816+K11816+K11816+K11816	https:\\www.genome.jp\dbget-bin\www_bget?map00380
Aminoacyl-tRNA biosynthesis	ko00970	19 out of 2116 0.897920604914934%	505 out of 39597 1.27534914261181%	0.960344	1	augustus_masked-VaccDscaff28-processed-gene-276.8;augustus_masked-VaccDscaff48-processed-gene-37.10;snap_masked-VaccDscaff33-processed-gene-125.16;augustus_masked-VaccDscaff11-processed-gene-17.2;maker-VaccDscaff15-snap-gene-29.41;maker-VaccDscaff44-snap-gene-230.38;maker-VaccDscaff17-snap-gene-161.17;maker-VaccDscaff4-augustus-gene-94.20;maker-VaccDscaff44-augustus-gene-122.23;maker-VaccDscaff38…	K01867+K01867+K01869+K01870+K01870+K01870+K01873+K01873+K01874+K01875+K01876+K01880+K01881+K01881+K01892+K01892+K01892+K02433+K02433	https:\\www.genome.jp\dbget-bin\www_bget?map00970
Glycosylphosphatidylinositol (GPI)-anchor biosynthesis	ko00563	6 out of 2116 0.283553875236295%	203 out of 39597 0.512665100891482%	0.963055	1	augustus_masked-VaccDscaff24-processed-gene-335.2;maker-VaccDscaff11-augustus-gene-355.44;maker-VaccDscaff11-snap-gene-60.24;maker-VaccDscaff16-augustus-gene-381.38;maker-VaccDscaff24-snap-gene-46.50;maker-VaccDscaff31-snap-gene-324.48	K03860+K03860+K03860+K03860+K03860+K03860	https:\\www.genome.jp\dbget-bin\www_bget?map00563
Glycosphingolipid biosynthesis - globo and isoglobo series	ko00603	1 out of 2116 0.0472589792060491%	63 out of 39597 0.159102962345632%	0.968655	1	maker-VaccDscaff22-augustus-gene-75.22	K12373	https:\\www.genome.jp\dbget-bin\www_bget?map00603
Folate biosynthesis	ko00790	4 out of 2116 0.189035916824197%	157 out of 39597 0.396494683940703%	0.970924	1	maker-VaccDscaff30-snap-gene-108.37;snap_masked-VaccDscaff28-processed-gene-306.18;maker-VaccDscaff34-augustus-gene-236.23;maker-VaccDscaff45-augustus-gene-76.24	K00011+K01930+K14652+K14652	https:\\www.genome.jp\dbget-bin\www_bget?map00790
Lysine biosynthesis	ko00300	2 out of 2116 0.0945179584120983%	104 out of 39597 0.262646160062631%	0.977394	1	augustus_masked-VaccDscaff31-processed-gene-260.3;maker-VaccDscaff56-snap-gene-9.36	K10206+K12524	https:\\www.genome.jp\dbget-bin\www_bget?map00300
Ascorbate and aldarate metabolism	ko00053	13 out of 2116 0.614366729678639%	392 out of 39597 0.989973987928378%	0.978132	1	augustus_masked-VaccDscaff11-processed-gene-43.4;augustus_masked-VaccDscaff15-processed-gene-51.3;maker-VaccDscaff17-augustus-gene-271.42;maker-VaccDscaff19-augustus-gene-144.18;maker-VaccDscaff24-augustus-gene-317.26;maker-VaccDscaff34-augustus-gene-105.33;maker-VaccDscaff26-augustus-gene-325.17;maker-VaccDscaff17-snap-gene-298.27;maker-VaccDscaff20-augustus-gene-47.45;maker-VaccDscaff22-augustu…	K00128+K00128+K00128+K00128+K00128+K00128+K00225+K00423+K00699+K08232+K12447+K12447+K17744	https:\\www.genome.jp\dbget-bin\www_bget?map00053
Carbon fixation in photosynthetic organisms	ko00710	35 out of 2116 1.65406427221172%	931 out of 39597 2.3511882213299%	0.99059	1	maker-VaccDscaff27-augustus-gene-195.32;augustus_masked-VaccDscaff34-processed-gene-269.11;maker-VaccDscaff775-augustus-gene-0.11;snap_masked-VaccDscaff27-processed-gene-23.19;snap_masked-VaccDscaff45-processed-gene-44.27;augustus_masked-VaccDscaff7-processed-gene-296.5;maker-VaccDscaff2-augustus-gene-245.40;maker-VaccDscaff25-snap-gene-256.50;maker-VaccDscaff3-augustus-gene-191.27;maker-VaccDsca…	K00025+K00026+K00026+K00026+K00026+K00134+K00134+K00134+K00134+K00134+K00134+K00134+K00615+K00615+K00615+K00615+K00927+K01610+K01610+K01610+K01610+K01610+K01610+K01610+K01623+K01623+K01623+K01623+K01623+K01623+K14454+K14454+K14454+K14454+K14455	https:\\www.genome.jp\dbget-bin\www_bget?map00710
RNA degradation	ko03018	34 out of 2116 1.60680529300567%	925 out of 39597 2.33603555824936%	0.993248	1	augustus_masked-VaccDscaff139-processed-gene-0.10;maker-VaccDscaff17-augustus-gene-359.25;maker-VaccDscaff26-snap-gene-95.25;maker-VaccDscaff31-augustus-gene-115.26;maker-VaccDscaff35-snap-gene-63.38;maker-VaccDscaff36-augustus-gene-297.26;maker-VaccDscaff4-augustus-gene-154.29;maker-VaccDscaff490-augustus-gene-0.15;maker-VaccDscaff7-snap-gene-231.36;maker-VaccDscaff9-snap-gene-107.42;snap_masked…	K00850+K00850+K00850+K00850+K00850+K00850+K00850+K00850+K00850+K00850+K01148+K01689+K01689+K01689+K01689+K01689+K04043+K04043+K04043+K04077+K04077+K12589+K12589+K12589+K12604+K12604+K12604+K12608+K12614+K13126+K13126+K13126+K13126+K13126	https:\\www.genome.jp\dbget-bin\www_bget?map03018
Steroid biosynthesis	ko00100	4 out of 2116 0.189035916824197%	200 out of 39597 0.505088769351213%	0.994784	1	maker-VaccDscaff4-augustus-gene-336.17;maker-VaccDscaff9-augustus-gene-313.24;maker-VaccDscaff4-snap-gene-356.28;maker-VaccDscaff9-augustus-gene-332.24	K01052+K01052+K14423+K14423	https:\\www.genome.jp\dbget-bin\www_bget?map00100
Arachidonic acid metabolism	ko00590	7 out of 2116 0.330812854442344%	295 out of 39597 0.74500593479304%	0.996182	1	maker-VaccDscaff2-augustus-gene-110.22;maker-VaccDscaff22-snap-gene-119.46;maker-VaccDscaff43-augustus-gene-247.26;snap_masked-VaccDscaff399-processed-gene-0.8;maker-VaccDscaff13-snap-gene-178.29;augustus_masked-VaccDscaff36-processed-gene-111.4;augustus_masked-VaccDscaff9-processed-gene-309.8	K00432+K00432+K00432+K05309+K08726+K18592+K18592	https:\\www.genome.jp\dbget-bin\www_bget?map00590
Autophagy - other	ko04136	4 out of 2116 0.189035916824197%	212 out of 39597 0.535394095512286%	0.996843	1	maker-VaccDscaff448-augustus-gene-0.15;augustus_masked-VaccDscaff21-processed-gene-26.8;augustus_masked-VaccDscaff29-processed-gene-21.12;augustus_masked-VaccDscaff33-processed-gene-294.0	K04382+K08331+K08331+K08331	https:\\www.genome.jp\dbget-bin\www_bget?map04136
Porphyrin and chlorophyll metabolism	ko00860	6 out of 2116 0.283553875236295%	272 out of 39597 0.68692072631765%	0.996868	1	maker-VaccDscaff20-augustus-gene-47.45;maker-VaccDscaff14-augustus-gene-309.25;maker-VaccDscaff2-augustus-gene-361.30;maker-VaccDscaff25-augustus-gene-359.29;augustus_masked-VaccDscaff12-processed-gene-349.2;maker-VaccDscaff41-augustus-gene-229.33	K00699+K04035+K04035+K04035+K21480+K21480	https:\\www.genome.jp\dbget-bin\www_bget?map00860
Photosynthesis	ko00195	5 out of 2116 0.236294896030246%	245 out of 39597 0.618733742455236%	0.997146	1	maker-VaccDscaff10-augustus-gene-6.26;maker-VaccDscaff11-augustus-gene-353.36;maker-VaccDscaff15-snap-gene-344.57;maker-VaccDscaff24-augustus-gene-48.34;maker-VaccDscaff33-snap-gene-91.24	K02115+K02634+K02634+K02634+K02636	https:\\www.genome.jp\dbget-bin\www_bget?map00195
mRNA surveillance pathway	ko03015	34 out of 2116 1.60680529300567%	987 out of 39597 2.49261307674824%	0.998253	1	augustus_masked-VaccDscaff16-processed-gene-318.10;augustus_masked-VaccDscaff18-processed-gene-82.3;augustus_masked-VaccDscaff31-processed-gene-260.8;augustus_masked-VaccDscaff7-processed-gene-92.3;maker-VaccDscaff12-augustus-gene-204.28;maker-VaccDscaff40-augustus-gene-96.24;maker-VaccDscaff35-snap-gene-238.28;maker-VaccDscaff19-snap-gene-126.31;maker-VaccDscaff448-augustus-gene-0.15;maker-VaccD…	K03265+K03265+K03265+K03265+K03265+K03265+K03267+K03456+K04382+K06269+K06269+K06269+K06269+K06269+K11584+K13126+K13126+K13126+K13126+K13126+K14403+K14407+K14408+K14409+K14409+K14409+K14409+K14409+K14409+K14409+K14411+K14411+K14411+K14411	https:\\www.genome.jp\dbget-bin\www_bget?map03015
SNARE interactions in vesicular transport	ko04130	6 out of 2116 0.283553875236295%	290 out of 39597 0.732378715559259%	0.998437	1	maker-VaccDscaff38-snap-gene-235.37;maker-VaccDscaff6-snap-gene-106.35;snap_masked-VaccDscaff14-processed-gene-373.18;snap_masked-VaccDscaff2-processed-gene-427.13;snap_masked-VaccDscaff39-processed-gene-265.17;maker-VaccDscaff40-snap-gene-176.20	K08486+K08486+K08486+K08486+K08486+K08497	https:\\www.genome.jp\dbget-bin\www_bget?map04130
Betalain biosynthesis	ko00965	2 out of 2116 0.0945179584120983%	166 out of 39597 0.419223678561507%	0.998879	1	maker-VaccDscaff4-augustus-gene-31.55;snap_masked-VaccDscaff9-processed-gene-5.13	K15777+K15777	https:\\www.genome.jp\dbget-bin\www_bget?map00965
Proteasome	ko03050	18 out of 2116 0.850661625708885%	630 out of 39597 1.59102962345632%	0.999135	1	maker-VaccDscaff35-snap-gene-320.60;maker-VaccDscaff14-snap-gene-155.35;maker-VaccDscaff25-snap-gene-254.33;maker-VaccDscaff28-augustus-gene-11.22;augustus_masked-VaccDscaff22-processed-gene-110.9;augustus_masked-VaccDscaff43-processed-gene-256.3;maker-VaccDscaff22-augustus-gene-110.34;maker-VaccDscaff43-augustus-gene-256.26;maker-VaccDscaff23-snap-gene-310.32;snap_masked-VaccDscaff3-processed-ge…	K02729+K02735+K02737+K03028+K03030+K03030+K03030+K03030+K03031+K03039+K03062+K03063+K03063+K03063+K06700+K06700+K06700+K06700	https:\\www.genome.jp\dbget-bin\www_bget?map03050
Mismatch repair	ko03430	5 out of 2116 0.236294896030246%	297 out of 39597 0.750056822486552%	0.999669	1	maker-VaccDscaff48-augustus-gene-109.35;augustus_masked-VaccDscaff2-processed-gene-262.3;maker-VaccDscaff69-snap-gene-3.31;maker-VaccDscaff89-snap-gene-5.86;maker-VaccDscaff24-snap-gene-11.52	K03505+K07466+K08737+K08737+K10858	https:\\www.genome.jp\dbget-bin\www_bget?map03430
Indole alkaloid biosynthesis	ko00901	2 out of 2116 0.0945179584120983%	203 out of 39597 0.512665100891482%	0.999825	1	maker-VaccDscaff27-snap-gene-333.43;snap_masked-VaccDscaff18-processed-gene-10.24	K21026+K21026	https:\\www.genome.jp\dbget-bin\www_bget?map00901
Basal transcription factors	ko03022	3 out of 2116 0.141776937618147%	262 out of 39597 0.66166628785009%	0.999932	1	maker-VaccDscaff35-snap-gene-51.40;maker-VaccDscaff9-augustus-gene-116.27;snap_masked-VaccDscaff18-processed-gene-313.31	K03132+K03138+K14649	https:\\www.genome.jp\dbget-bin\www_bget?map03022
RNA transport	ko03013	49 out of 2116 2.31568998109641%	1511 out of 39597 3.81594565244842%	0.999971	1	augustus_masked-VaccDscaff18-processed-gene-232.11;augustus_masked-VaccDscaff22-processed-gene-68.2;augustus_masked-VaccDscaff35-processed-gene-75.3;augustus_masked-VaccDscaff9-processed-gene-118.3;augustus_masked-VaccDscaff9-processed-gene-118.4;maker-VaccDscaff17-snap-gene-355.45;maker-VaccDscaff22-snap-gene-70.26;maker-VaccDscaff27-augustus-gene-318.47;maker-VaccDscaff485-augustus-gene-0.17;sn…	K00784+K00784+K00784+K00784+K00784+K00784+K00784+K00784+K00784+K00784+K03113+K03113+K03113+K03231+K03231+K03236+K03236+K03236+K03238+K03239+K03240+K03243+K03249+K03250+K03251+K03251+K03251+K03253+K03254+K03257+K03260+K03260+K03260+K03260+K03260+K07562+K07936+K07936+K13126+K13126+K13126+K13126+K13126+K14292+K14299+K14299+K14299+K14299+K14300	https:\\www.genome.jp\dbget-bin\www_bget?map03013
DNA replication	ko03030	7 out of 2116 0.330812854442344%	450 out of 39597 1.13644973104023%	0.999992	1	maker-VaccDscaff48-augustus-gene-109.35;augustus_masked-VaccDscaff2-processed-gene-262.3;augustus_masked-VaccDscaff6-processed-gene-159.6;maker-VaccDscaff39-augustus-gene-230.38;maker-VaccDscaff44-augustus-gene-190.33;maker-VaccDscaff44-augustus-gene-191.22;maker-VaccDscaff6-snap-gene-159.25	K03505+K07466+K10745+K10745+K10745+K10745+K10745	https:\\www.genome.jp\dbget-bin\www_bget?map03030
Homologous recombination	ko03440	6 out of 2116 0.283553875236295%	430 out of 39597 1.08594085410511%	0.999996	1	maker-VaccDscaff48-augustus-gene-109.35;augustus_masked-VaccDscaff2-processed-gene-262.3;maker-VaccDscaff22-snap-gene-94.34;maker-VaccDscaff760-snap-gene-0.17;augustus_masked-VaccDscaff2-processed-gene-430.5;maker-VaccDscaff12-augustus-gene-36.31	K03505+K07466+K08991+K08991+K10875+K15362	https:\\www.genome.jp\dbget-bin\www_bget?map03440
Nucleotide excision repair	ko03420	6 out of 2116 0.283553875236295%	440 out of 39597 1.11119529257267%	0.999997	1	maker-VaccDscaff48-augustus-gene-109.35;maker-VaccDscaff21-augustus-gene-15.26;maker-VaccDscaff36-augustus-gene-211.36;maker-VaccDscaff4-augustus-gene-255.23;maker-VaccDscaff9-augustus-gene-206.15;augustus_masked-VaccDscaff2-processed-gene-262.3	K03505+K03868+K03868+K03868+K03868+K07466	https:\\www.genome.jp\dbget-bin\www_bget?map03420
Ribosome biogenesis in eukaryotes	ko03008	13 out of 2116 0.614366729678639%	692 out of 39597 1.7476071419552%	0.999999	1	maker-VaccDscaff42-snap-gene-36.37;augustus_masked-VaccDscaff20-processed-gene-273.1;maker-VaccDscaff44-snap-gene-88.34;maker-VaccDscaff13-snap-gene-238.31;maker-VaccDscaff24-augustus-gene-298.30;augustus_masked-VaccDscaff29-processed-gene-299.4;maker-VaccDscaff21-augustus-gene-237.10;maker-VaccDscaff26-augustus-gene-233.24;maker-VaccDscaff47-augustus-gene-188.36;augustus_masked-VaccDscaff38-proc…	K07562+K07936+K07936+K11129+K14539+K14544+K14556+K14556+K14567+K14568+K14568+K14568+K14573	https:\\www.genome.jp\dbget-bin\www_bget?map03008
Spliceosome	ko03040	58 out of 2116 2.74102079395085%	1999 out of 39597 5.04836224966538%	1	1	augustus_masked-VaccDscaff26-processed-gene-77.2;augustus_masked-VaccDscaff43-processed-gene-265.9;augustus_masked-VaccDscaff9-processed-gene-376.3;maker-VaccDscaff136-augustus-gene-1.27;maker-VaccDscaff15-snap-gene-319.20;maker-VaccDscaff21-augustus-gene-151.36;maker-VaccDscaff21-snap-gene-80.32;maker-VaccDscaff26-snap-gene-77.31;maker-VaccDscaff265-augustus-gene-0.45;maker-VaccDscaff265-augustu…	K03283+K03283+K03283+K03283+K03283+K03283+K03283+K03283+K03283+K03283+K03283+K03283+K03283+K03283+K03283+K03283+K03283+K03283+K03283+K03283+K11094+K11094+K11094+K11094+K12741+K12741+K12741+K12815+K12815+K12815+K12815+K12818+K12818+K12818+K12823+K12823+K12823+K12829+K12830+K12835+K12835+K12835+K12835+K12835+K12835+K12835+K12835+K12835+K12835+K12835+K12871+K12871+K12871+K12891+K12891+K12891+K12891+…	https:\\www.genome.jp\dbget-bin\www_bget?map03040
Ribosome	ko03010	11 out of 2116 0.519848771266541%	1430 out of 39597 3.61138470086118%	1	1	maker-VaccDscaff210-augustus-gene-0.16;maker-VaccDscaff210-snap-gene-0.21;maker-VaccDscaff38-augustus-gene-293.14;maker-VaccDscaff6-augustus-gene-75.28;maker-VaccDscaff18-augustus-gene-357.38;maker-VaccDscaff33-snap-gene-113.42;maker-VaccDscaff20-snap-gene-176.42;maker-VaccDscaff17-augustus-gene-56.36;maker-VaccDscaff17-snap-gene-56.46;augustus_masked-VaccDscaff39-processed-gene-140.5;augustus_ma…	K02882+K02882+K02882+K02882+K02895+K02896+K02934+K02960+K02960+K02979+K02996	https:\\www.genome.jp\dbget-bin\www_bget?map03010

## Sheet: GO
Ontology	ID	Description	Count	GeneRatio	geneID
Cellular component	GO:0016020	membrane	1976	1976/5599	augustus_masked-VaccDscaff1-processed-gene-114.7/augustus_masked-VaccDscaff1-processed-gene-13.9/augustus_masked-VaccDscaff1-processed-gene-30.9/augustus_masked-VaccDscaff1-processed-gene-33.2/augustus_masked-VaccDscaff1-processed-gene-398.3/augustus_masked-VaccDscaff1-processed-gene-400.0/augustus_masked-VaccDscaff1-processed-gene-441.6/augustus_masked-VaccDscaff10-processed-gene-144.11/augustus…
Cellular component	GO:0005576	extracellular region	345	345/5599	augustus_masked-VaccDscaff11-processed-gene-17.2/augustus_masked-VaccDscaff11-processed-gene-249.0/augustus_masked-VaccDscaff112-processed-gene-3.13/augustus_masked-VaccDscaff12-processed-gene-12.12/augustus_masked-VaccDscaff12-processed-gene-237.0/augustus_masked-VaccDscaff12-processed-gene-238.6/augustus_masked-VaccDscaff12-processed-gene-97.0/augustus_masked-VaccDscaff13-processed-gene-119.4/a…
Cellular component	GO:0005623	cell	3274	3274/5599	augustus_masked-VaccDscaff1-processed-gene-105.10/augustus_masked-VaccDscaff1-processed-gene-114.7/augustus_masked-VaccDscaff1-processed-gene-13.9/augustus_masked-VaccDscaff1-processed-gene-195.8/augustus_masked-VaccDscaff1-processed-gene-196.4/augustus_masked-VaccDscaff1-processed-gene-33.2/augustus_masked-VaccDscaff1-processed-gene-341.3/augustus_masked-VaccDscaff1-processed-gene-398.3/augustus…
Cellular component	GO:0009295	nucleoid	1	1/5599	maker-VaccDscaff14-snap-gene-96.25
Cellular component	GO:0030054	cell junction	198	198/5599	augustus_masked-VaccDscaff14-processed-gene-208.7/augustus_masked-VaccDscaff14-processed-gene-208.8/augustus_masked-VaccDscaff17-processed-gene-48.0/augustus_masked-VaccDscaff19-processed-gene-50.5/augustus_masked-VaccDscaff20-processed-gene-54.3/augustus_masked-VaccDscaff25-processed-gene-257.9/augustus_masked-VaccDscaff26-processed-gene-231.0/augustus_masked-VaccDscaff27-processed-gene-36.5/aug…
Cellular component	GO:0031974	membrane-enclosed lumen	163	163/5599	augustus_masked-VaccDscaff1-processed-gene-42.11/augustus_masked-VaccDscaff11-processed-gene-333.0/augustus_masked-VaccDscaff13-processed-gene-306.7/augustus_masked-VaccDscaff14-processed-gene-291.9/augustus_masked-VaccDscaff15-processed-gene-323.2/augustus_masked-VaccDscaff15-processed-gene-350.7/augustus_masked-VaccDscaff15-processed-gene-47.2/augustus_masked-VaccDscaff17-processed-gene-279.3/a…
Cellular component	GO:0032991	protein-containing complex	330	330/5599	augustus_masked-VaccDscaff1-processed-gene-42.11/augustus_masked-VaccDscaff11-processed-gene-333.0/augustus_masked-VaccDscaff11-processed-gene-374.5/augustus_masked-VaccDscaff13-processed-gene-306.7/augustus_masked-VaccDscaff13-processed-gene-338.3/augustus_masked-VaccDscaff14-processed-gene-207.12/augustus_masked-VaccDscaff14-processed-gene-291.9/augustus_masked-VaccDscaff15-processed-gene-323.2…
Cellular component	GO:0043226	organelle	2305	2305/5599	augustus_masked-VaccDscaff1-processed-gene-105.10/augustus_masked-VaccDscaff1-processed-gene-195.8/augustus_masked-VaccDscaff1-processed-gene-196.4/augustus_masked-VaccDscaff1-processed-gene-33.2/augustus_masked-VaccDscaff1-processed-gene-341.3/augustus_masked-VaccDscaff1-processed-gene-398.3/augustus_masked-VaccDscaff1-processed-gene-40.4/augustus_masked-VaccDscaff1-processed-gene-42.11/augustus…
Cellular component	GO:0044421	extracellular region part	36	36/5599	augustus_masked-VaccDscaff12-processed-gene-237.0/augustus_masked-VaccDscaff12-processed-gene-238.6/augustus_masked-VaccDscaff23-processed-gene-250.0/augustus_masked-VaccDscaff40-processed-gene-77.6/augustus_masked-VaccDscaff40-processed-gene-78.6/augustus_masked-VaccDscaff41-processed-gene-66.5/augustus_masked-VaccDscaff41-processed-gene-67.9/augustus_masked-VaccDscaff9-processed-gene-125.2/make…
Cellular component	GO:0044422	organelle part	1055	1055/5599	augustus_masked-VaccDscaff1-processed-gene-33.2/augustus_masked-VaccDscaff1-processed-gene-398.3/augustus_masked-VaccDscaff1-processed-gene-42.11/augustus_masked-VaccDscaff1-processed-gene-441.6/augustus_masked-VaccDscaff10-processed-gene-144.11/augustus_masked-VaccDscaff10-processed-gene-370.11/augustus_masked-VaccDscaff10-processed-gene-43.7/augustus_masked-VaccDscaff10-processed-gene-6.0/augus…
Cellular component	GO:0044425	membrane part	1489	1489/5599	augustus_masked-VaccDscaff1-processed-gene-114.7/augustus_masked-VaccDscaff1-processed-gene-30.9/augustus_masked-VaccDscaff1-processed-gene-33.2/augustus_masked-VaccDscaff1-processed-gene-400.0/augustus_masked-VaccDscaff10-processed-gene-144.11/augustus_masked-VaccDscaff10-processed-gene-370.11/augustus_masked-VaccDscaff102-processed-gene-1.4/augustus_masked-VaccDscaff102-processed-gene-1.5/augus…
Cellular component	GO:0044464	cell part	3269	3269/5599	augustus_masked-VaccDscaff1-processed-gene-105.10/augustus_masked-VaccDscaff1-processed-gene-114.7/augustus_masked-VaccDscaff1-processed-gene-13.9/augustus_masked-VaccDscaff1-processed-gene-195.8/augustus_masked-VaccDscaff1-processed-gene-196.4/augustus_masked-VaccDscaff1-processed-gene-33.2/augustus_masked-VaccDscaff1-processed-gene-341.3/augustus_masked-VaccDscaff1-processed-gene-398.3/augustus…
Cellular component	GO:0055044	symplast	198	198/5599	augustus_masked-VaccDscaff14-processed-gene-208.7/augustus_masked-VaccDscaff14-processed-gene-208.8/augustus_masked-VaccDscaff17-processed-gene-48.0/augustus_masked-VaccDscaff19-processed-gene-50.5/augustus_masked-VaccDscaff20-processed-gene-54.3/augustus_masked-VaccDscaff25-processed-gene-257.9/augustus_masked-VaccDscaff26-processed-gene-231.0/augustus_masked-VaccDscaff27-processed-gene-36.5/aug…
Cellular component	GO:0099080	supramolecular complex	47	47/5599	augustus_masked-VaccDscaff22-processed-gene-5.3/augustus_masked-VaccDscaff5-processed-gene-26.8/maker-VaccDscaff1-augustus-gene-31.30/maker-VaccDscaff1-augustus-gene-424.50/maker-VaccDscaff10-augustus-gene-372.27/maker-VaccDscaff10-augustus-gene-67.33/maker-VaccDscaff10-snap-gene-2.41/maker-VaccDscaff12-augustus-gene-134.28/maker-VaccDscaff12-augustus-gene-345.46/maker-VaccDscaff16-augustus-gene-…
Molecular function	GO:0140110	transcription regulator activity	253	253/5599	augustus_masked-VaccDscaff1-processed-gene-105.10/augustus_masked-VaccDscaff1-processed-gene-341.3/augustus_masked-VaccDscaff10-processed-gene-299.1/augustus_masked-VaccDscaff10-processed-gene-94.1/augustus_masked-VaccDscaff102-processed-gene-3.0/augustus_masked-VaccDscaff11-processed-gene-294.5/augustus_masked-VaccDscaff11-processed-gene-395.0/augustus_masked-VaccDscaff12-processed-gene-98.1/aug…
Molecular function	GO:0003824	catalytic activity	2445	2445/5599	augustus_masked-VaccDscaff1-processed-gene-195.8/augustus_masked-VaccDscaff1-processed-gene-196.4/augustus_masked-VaccDscaff1-processed-gene-33.2/augustus_masked-VaccDscaff1-processed-gene-366.7/augustus_masked-VaccDscaff1-processed-gene-398.3/augustus_masked-VaccDscaff1-processed-gene-40.4/augustus_masked-VaccDscaff1-processed-gene-42.11/augustus_masked-VaccDscaff1-processed-gene-441.6/augustus_…
Molecular function	GO:0045735	nutrient reservoir activity	23	23/5599	augustus_masked-VaccDscaff14-processed-gene-284.0/augustus_masked-VaccDscaff2-processed-gene-367.10/augustus_masked-VaccDscaff25-processed-gene-364.9/augustus_masked-VaccDscaff5-processed-gene-16.7/maker-VaccDscaff11-augustus-gene-245.14/maker-VaccDscaff11-snap-gene-244.26/maker-VaccDscaff14-augustus-gene-315.39/maker-VaccDscaff15-snap-gene-245.42/maker-VaccDscaff19-augustus-gene-291.28/maker-Vac…
Molecular function	GO:0005198	structural molecule activity	33	33/5599	augustus_masked-VaccDscaff19-processed-gene-280.7/augustus_masked-VaccDscaff27-processed-gene-313.4/augustus_masked-VaccDscaff39-processed-gene-140.5/augustus_masked-VaccDscaff41-processed-gene-215.1/augustus_masked-VaccDscaff6-processed-gene-323.9/maker-VaccDscaff12-augustus-gene-378.19/maker-VaccDscaff17-snap-gene-361.46/maker-VaccDscaff18-augustus-gene-357.38/maker-VaccDscaff19-snap-gene-39.37…
Molecular function	GO:0005215	transporter activity	392	392/5599	augustus_masked-VaccDscaff1-processed-gene-114.7/augustus_masked-VaccDscaff10-processed-gene-144.11/augustus_masked-VaccDscaff11-processed-gene-373.5/augustus_masked-VaccDscaff11-processed-gene-385.7/augustus_masked-VaccDscaff11-processed-gene-91.5/augustus_masked-VaccDscaff12-processed-gene-21.6/augustus_masked-VaccDscaff12-processed-gene-344.7/augustus_masked-VaccDscaff13-processed-gene-332.7/a…
Molecular function	GO:0005488	binding	2367	2367/5599	augustus_masked-VaccDscaff1-processed-gene-105.10/augustus_masked-VaccDscaff1-processed-gene-13.9/augustus_masked-VaccDscaff1-processed-gene-341.3/augustus_masked-VaccDscaff1-processed-gene-398.3/augustus_masked-VaccDscaff1-processed-gene-40.4/augustus_masked-VaccDscaff1-processed-gene-42.11/augustus_masked-VaccDscaff1-processed-gene-441.6/augustus_masked-VaccDscaff1-processed-gene-55.4/augustus_…
Molecular function	GO:0016209	antioxidant activity	30	30/5599	augustus_masked-VaccDscaff36-processed-gene-148.3/augustus_masked-VaccDscaff4-processed-gene-226.7/augustus_masked-VaccDscaff9-processed-gene-171.6/maker-VaccDscaff12-augustus-gene-2.25/maker-VaccDscaff12-augustus-gene-45.30/maker-VaccDscaff14-snap-gene-322.43/maker-VaccDscaff16-augustus-gene-390.38/maker-VaccDscaff2-augustus-gene-110.22/maker-VaccDscaff2-augustus-gene-347.23/maker-VaccDscaff2-sn…
Molecular function	GO:0098772	molecular function regulator	68	68/5599	augustus_masked-VaccDscaff112-processed-gene-3.13/augustus_masked-VaccDscaff13-processed-gene-119.4/augustus_masked-VaccDscaff13-processed-gene-338.3/augustus_masked-VaccDscaff13-processed-gene-63.5/augustus_masked-VaccDscaff14-processed-gene-50.7/augustus_masked-VaccDscaff18-processed-gene-371.6/augustus_masked-VaccDscaff2-processed-gene-15.3/augustus_masked-VaccDscaff23-processed-gene-152.2/aug…
Molecular function	GO:0045182	translation regulator activity	1	1/5599	maker-VaccDscaff8-augustus-gene-161.25
Molecular function	GO:0060089	molecular transducer activity	59	59/5599	augustus_masked-VaccDscaff11-processed-gene-310.2/augustus_masked-VaccDscaff2-processed-gene-203.4/augustus_masked-VaccDscaff40-processed-gene-145.9/maker-VaccDscaff1-augustus-gene-104.11/maker-VaccDscaff13-snap-gene-19.28/maker-VaccDscaff14-augustus-gene-27.30/maker-VaccDscaff15-augustus-gene-125.26/maker-VaccDscaff15-augustus-gene-296.21/maker-VaccDscaff15-snap-gene-253.15/maker-VaccDscaff17-au…
Molecular function	GO:0140104	molecular carrier activity	1	1/5599	maker-VaccDscaff22-augustus-gene-10.35
Biological process	GO:0000003	reproduction	363	363/5599	augustus_masked-VaccDscaff1-processed-gene-42.11/augustus_masked-VaccDscaff11-processed-gene-278.8/augustus_masked-VaccDscaff12-processed-gene-349.2/augustus_masked-VaccDscaff14-processed-gene-284.0/augustus_masked-VaccDscaff16-processed-gene-139.7/augustus_masked-VaccDscaff18-processed-gene-332.1/augustus_masked-VaccDscaff2-processed-gene-305.7/augustus_masked-VaccDscaff20-processed-gene-153.3/a…
Biological process	GO:0008152	metabolic process	2276	2276/5599	augustus_masked-VaccDscaff1-processed-gene-105.10/augustus_masked-VaccDscaff1-processed-gene-196.4/augustus_masked-VaccDscaff1-processed-gene-33.2/augustus_masked-VaccDscaff1-processed-gene-341.3/augustus_masked-VaccDscaff1-processed-gene-398.3/augustus_masked-VaccDscaff1-processed-gene-42.11/augustus_masked-VaccDscaff1-processed-gene-441.6/augustus_masked-VaccDscaff1-processed-gene-55.4/augustus…
Biological process	GO:0001906	cell killing	9	9/5599	augustus_masked-VaccDscaff22-processed-gene-121.4/augustus_masked-VaccDscaff46-processed-gene-1.6/maker-VaccDscaff26-augustus-gene-282.20/maker-VaccDscaff29-augustus-gene-270.18/maker-VaccDscaff33-snap-gene-90.31/maker-VaccDscaff33-snap-gene-97.25/maker-VaccDscaff43-snap-gene-245.31/maker-VaccDscaff43-snap-gene-245.32/maker-VaccDscaff46-snap-gene-1.26
Biological process	GO:0002376	immune system process	167	167/5599	augustus_masked-VaccDscaff1-processed-gene-105.10/augustus_masked-VaccDscaff10-processed-gene-265.7/augustus_masked-VaccDscaff10-processed-gene-299.1/augustus_masked-VaccDscaff11-processed-gene-214.5/augustus_masked-VaccDscaff14-processed-gene-208.7/augustus_masked-VaccDscaff14-processed-gene-208.8/augustus_masked-VaccDscaff17-processed-gene-102.0/augustus_masked-VaccDscaff18-processed-gene-0.4/a…
Biological process	GO:0040007	growth	235	235/5599	augustus_masked-VaccDscaff11-processed-gene-374.5/augustus_masked-VaccDscaff12-processed-gene-26.1/augustus_masked-VaccDscaff12-processed-gene-55.3/augustus_masked-VaccDscaff13-processed-gene-292.3/augustus_masked-VaccDscaff13-processed-gene-292.6/augustus_masked-VaccDscaff13-processed-gene-292.9/augustus_masked-VaccDscaff13-processed-gene-332.7/augustus_masked-VaccDscaff14-processed-gene-348.9/a…
Biological process	GO:0008283	cell proliferation	21	21/5599	augustus_masked-VaccDscaff38-processed-gene-274.2/maker-VaccDscaff1-augustus-gene-396.27/maker-VaccDscaff10-augustus-gene-67.33/maker-VaccDscaff2-augustus-gene-13.19/maker-VaccDscaff20-augustus-gene-303.28/maker-VaccDscaff22-augustus-gene-252.29/maker-VaccDscaff23-snap-gene-296.31/maker-VaccDscaff262-augustus-gene-0.45/maker-VaccDscaff32-augustus-gene-267.32/maker-VaccDscaff37-augustus-gene-4.25/…
Biological process	GO:0009987	cellular process	2490	2490/5599	augustus_masked-VaccDscaff1-processed-gene-105.10/augustus_masked-VaccDscaff1-processed-gene-33.2/augustus_masked-VaccDscaff1-processed-gene-341.3/augustus_masked-VaccDscaff1-processed-gene-398.3/augustus_masked-VaccDscaff1-processed-gene-40.4/augustus_masked-VaccDscaff1-processed-gene-42.11/augustus_masked-VaccDscaff1-processed-gene-441.6/augustus_masked-VaccDscaff1-processed-gene-90.7/augustus_…
Biological process	GO:0015976	carbon utilization	3	3/5599	maker-VaccDscaff17-augustus-gene-277.15/maker-VaccDscaff27-snap-gene-252.33/maker-VaccDscaff34-snap-gene-101.28
Biological process	GO:0019740	nitrogen utilization	1	1/5599	maker-VaccDscaff21-augustus-gene-39.23
Biological process	GO:0022414	reproductive process	356	356/5599	augustus_masked-VaccDscaff1-processed-gene-42.11/augustus_masked-VaccDscaff11-processed-gene-278.8/augustus_masked-VaccDscaff12-processed-gene-349.2/augustus_masked-VaccDscaff14-processed-gene-284.0/augustus_masked-VaccDscaff16-processed-gene-139.7/augustus_masked-VaccDscaff18-processed-gene-332.1/augustus_masked-VaccDscaff2-processed-gene-305.7/augustus_masked-VaccDscaff20-processed-gene-153.3/a…
Biological process	GO:0022610	biological adhesion	2	2/5599	augustus_masked-VaccDscaff32-processed-gene-283.3/maker-VaccDscaff23-snap-gene-342.39
Biological process	GO:0023052	signaling	503	503/5599	augustus_masked-VaccDscaff1-processed-gene-90.7/augustus_masked-VaccDscaff10-processed-gene-144.11/augustus_masked-VaccDscaff11-processed-gene-310.2/augustus_masked-VaccDscaff12-processed-gene-26.1/augustus_masked-VaccDscaff12-processed-gene-366.11/augustus_masked-VaccDscaff12-processed-gene-55.3/augustus_masked-VaccDscaff12-processed-gene-98.1/augustus_masked-VaccDscaff13-processed-gene-292.3/au…
Biological process	GO:0032501	multicellular organismal process	655	655/5599	augustus_masked-VaccDscaff1-processed-gene-341.3/augustus_masked-VaccDscaff1-processed-gene-42.11/augustus_masked-VaccDscaff10-processed-gene-94.1/augustus_masked-VaccDscaff11-processed-gene-278.8/augustus_masked-VaccDscaff11-processed-gene-395.0/augustus_masked-VaccDscaff12-processed-gene-349.2/augustus_masked-VaccDscaff13-processed-gene-103.12/augustus_masked-VaccDscaff13-processed-gene-119.4/a…
Biological process	GO:0032502	developmental process	762	762/5599	augustus_masked-VaccDscaff1-processed-gene-341.3/augustus_masked-VaccDscaff1-processed-gene-42.11/augustus_masked-VaccDscaff10-processed-gene-94.1/augustus_masked-VaccDscaff102-processed-gene-3.0/augustus_masked-VaccDscaff11-processed-gene-278.8/augustus_masked-VaccDscaff11-processed-gene-374.5/augustus_masked-VaccDscaff11-processed-gene-395.0/augustus_masked-VaccDscaff12-processed-gene-349.2/aug…
Biological process	GO:0040011	locomotion	20	20/5599	augustus_masked-VaccDscaff20-processed-gene-153.3/augustus_masked-VaccDscaff36-processed-gene-148.3/maker-VaccDscaff22-snap-gene-268.28/maker-VaccDscaff35-augustus-gene-236.26/maker-VaccDscaff35-augustus-gene-298.19/maker-VaccDscaff36-augustus-gene-115.21/maker-VaccDscaff36-augustus-gene-115.22/maker-VaccDscaff36-augustus-gene-148.41/maker-VaccDscaff36-augustus-gene-29.38/maker-VaccDscaff36-snap-…
Biological process	GO:0048511	rhythmic process	28	28/5599	augustus_masked-VaccDscaff36-processed-gene-52.0/maker-VaccDscaff1-snap-gene-300.40/maker-VaccDscaff10-snap-gene-130.47/maker-VaccDscaff13-augustus-gene-25.25/maker-VaccDscaff14-snap-gene-385.25/maker-VaccDscaff15-snap-gene-57.22/maker-VaccDscaff17-augustus-gene-265.28/maker-VaccDscaff2-augustus-gene-439.25/maker-VaccDscaff239-augustus-gene-0.47/maker-VaccDscaff239-augustus-gene-0.48/maker-VaccDs…
Biological process	GO:0048518	positive regulation of biological process	250	250/5599	augustus_masked-VaccDscaff1-processed-gene-42.11/augustus_masked-VaccDscaff12-processed-gene-366.11/augustus_masked-VaccDscaff13-processed-gene-292.3/augustus_masked-VaccDscaff14-processed-gene-284.0/augustus_masked-VaccDscaff14-processed-gene-336.20/augustus_masked-VaccDscaff1475-processed-gene-0.0/augustus_masked-VaccDscaff15-processed-gene-350.7/augustus_masked-VaccDscaff17-processed-gene-311.…
Biological process	GO:0048519	negative regulation of biological process	227	227/5599	augustus_masked-VaccDscaff1-processed-gene-105.10/augustus_masked-VaccDscaff1-processed-gene-341.3/augustus_masked-VaccDscaff10-processed-gene-299.1/augustus_masked-VaccDscaff10-processed-gene-94.1/augustus_masked-VaccDscaff11-processed-gene-333.0/augustus_masked-VaccDscaff11-processed-gene-376.6/augustus_masked-VaccDscaff13-processed-gene-332.7/augustus_masked-VaccDscaff14-processed-gene-348.9/a…
Biological process	GO:0050789	regulation of biological process	1102	1102/5599	augustus_masked-VaccDscaff1-processed-gene-105.10/augustus_masked-VaccDscaff1-processed-gene-341.3/augustus_masked-VaccDscaff1-processed-gene-40.4/augustus_masked-VaccDscaff1-processed-gene-42.11/augustus_masked-VaccDscaff1-processed-gene-90.7/augustus_masked-VaccDscaff10-processed-gene-144.11/augustus_masked-VaccDscaff10-processed-gene-299.1/augustus_masked-VaccDscaff10-processed-gene-365.10/aug…
Biological process	GO:0050896	response to stimulus	1535	1535/5599	augustus_masked-VaccDscaff1-processed-gene-105.10/augustus_masked-VaccDscaff1-processed-gene-13.9/augustus_masked-VaccDscaff1-processed-gene-400.0/augustus_masked-VaccDscaff1-processed-gene-42.11/augustus_masked-VaccDscaff1-processed-gene-90.7/augustus_masked-VaccDscaff10-processed-gene-144.11/augustus_masked-VaccDscaff10-processed-gene-265.7/augustus_masked-VaccDscaff10-processed-gene-299.1/augu…
Biological process	GO:0051179	localization	627	627/5599	augustus_masked-VaccDscaff1-processed-gene-114.7/augustus_masked-VaccDscaff10-processed-gene-144.11/augustus_masked-VaccDscaff11-processed-gene-374.5/augustus_masked-VaccDscaff11-processed-gene-91.5/augustus_masked-VaccDscaff13-processed-gene-119.4/augustus_masked-VaccDscaff13-processed-gene-292.3/augustus_masked-VaccDscaff13-processed-gene-332.7/augustus_masked-VaccDscaff13-processed-gene-338.3/…
Biological process	GO:0051704	multi-organism process	426	426/5599	augustus_masked-VaccDscaff1-processed-gene-105.10/augustus_masked-VaccDscaff1-processed-gene-13.9/augustus_masked-VaccDscaff1-processed-gene-400.0/augustus_masked-VaccDscaff10-processed-gene-299.1/augustus_masked-VaccDscaff10-processed-gene-388.3/augustus_masked-VaccDscaff11-processed-gene-214.5/augustus_masked-VaccDscaff1169-processed-gene-0.0/augustus_masked-VaccDscaff13-processed-gene-36.6/aug…
Biological process	GO:0065007	biological regulation	1259	1259/5599	augustus_masked-VaccDscaff1-processed-gene-105.10/augustus_masked-VaccDscaff1-processed-gene-341.3/augustus_masked-VaccDscaff1-processed-gene-40.4/augustus_masked-VaccDscaff1-processed-gene-42.11/augustus_masked-VaccDscaff1-processed-gene-90.7/augustus_masked-VaccDscaff10-processed-gene-144.11/augustus_masked-VaccDscaff10-processed-gene-299.1/augustus_masked-VaccDscaff10-processed-gene-365.10/aug…
Biological process	GO:0071840	cellular component organization or biogenesis	519	519/5599	augustus_masked-VaccDscaff1-processed-gene-42.11/augustus_masked-VaccDscaff11-processed-gene-222.8/augustus_masked-VaccDscaff11-processed-gene-333.0/augustus_masked-VaccDscaff11-processed-gene-374.5/augustus_masked-VaccDscaff12-processed-gene-12.12/augustus_masked-VaccDscaff13-processed-gene-103.12/augustus_masked-VaccDscaff13-processed-gene-292.3/augustus_masked-VaccDscaff14-processed-gene-309.0…
Biological process	GO:0098754	detoxification	15	15/5599	augustus_masked-VaccDscaff3-processed-gene-372.3/maker-VaccDscaff13-augustus-gene-26.16/maker-VaccDscaff14-snap-gene-250.39/maker-VaccDscaff14-snap-gene-268.50/maker-VaccDscaff17-augustus-gene-22.24/maker-VaccDscaff2-snap-gene-13.28/maker-VaccDscaff2-snap-gene-294.38/maker-VaccDscaff25-snap-gene-290.38/maker-VaccDscaff25-snap-gene-50.41/maker-VaccDscaff27-augustus-gene-146.27/maker-VaccDscaff3-sn…
