# Supplementary material for: Metabolome and transcriptome profiling unveil the mechanisms of light-induced anthocyanin synthesis in rabbiteye blueberry (vaccinium ashei: Reade)
Source: BMC Plant Biol. 2022 Apr 29;22:223. doi: 10.1186/s12870-022-03585-x (PMC9052483; doi:10.1186/s12870-022-03585-x)
Supplement: Supplementary file 1 — Additional file 1: Figure S1. Heat map analysis of compound composition under different light intensity. Table S1. Compound classification. Table S2. Differential metabolite analysis. Table S3. 37 common metabolites. Table S4. Overview of mapping of RNA-seq reads. Table S5. Differential gene analysis. Table S6. Annotation analysis of differential genes KEGG and GO. Table S7. Screening genes for anthocyanin synthesis pathway. Table S8. qRT-PCR. Table S9. Correlation analysis between anthocyanin content and key genes. [file 12870_2022_3585_MOESM1_ESM.zip › Table S7.xlsx]

## Sheet: Sheet1
		Table S7: Screening genes for anthocyanin synthesis pathway
CK-Vs-F（8443）	CK-Vs-H（7824）	CK-Vs-Q（9711）	CK-vs-F/CK-vs-H/CK-vs-Q(5599)	Anthocyanin Synthesis Pathway Gene ID(211)	5599/211(55)
augustus_masked-VaccDscaff1-processed-gene-105.10	augustus_masked-VaccDscaff1-processed-gene-105.10	augustus_masked-VaccDscaff1-processed-gene-105.10	augustus_masked-VaccDscaff1-processed-gene-105.10	augustus_masked-VaccDscaff4-processed-gene-104.3	augustus_masked-VaccDscaff4-processed-gene-104.3
augustus_masked-VaccDscaff1-processed-gene-112.4	augustus_masked-VaccDscaff1-processed-gene-112.4	augustus_masked-VaccDscaff1-processed-gene-112.4	augustus_masked-VaccDscaff1-processed-gene-112.4	augustus_masked-VaccDscaff9-processed-gene-64.0	augustus_masked-VaccDscaff9-processed-gene-64.0
augustus_masked-VaccDscaff1-processed-gene-114.7	augustus_masked-VaccDscaff1-processed-gene-114.7	augustus_masked-VaccDscaff1-processed-gene-114.7	augustus_masked-VaccDscaff1-processed-gene-114.7	maker-VaccDscaff13-augustus-gene-46.32	maker-VaccDscaff13-augustus-gene-46.32
augustus_masked-VaccDscaff1-processed-gene-13.9	augustus_masked-VaccDscaff1-processed-gene-124.13	augustus_masked-VaccDscaff1-processed-gene-120.10	augustus_masked-VaccDscaff1-processed-gene-13.9	maker-VaccDscaff2-augustus-gene-67.14	maker-VaccDscaff30-augustus-gene-303.29
augustus_masked-VaccDscaff1-processed-gene-151.4	augustus_masked-VaccDscaff1-processed-gene-13.9	augustus_masked-VaccDscaff1-processed-gene-125.5	augustus_masked-VaccDscaff1-processed-gene-158.0	maker-VaccDscaff23-snap-gene-74.34	maker-VaccDscaff32-augustus-gene-318.21
augustus_masked-VaccDscaff1-processed-gene-152.2	augustus_masked-VaccDscaff1-processed-gene-158.0	augustus_masked-VaccDscaff1-processed-gene-13.9	augustus_masked-VaccDscaff1-processed-gene-195.8	maker-VaccDscaff25-augustus-gene-173.26	maker-VaccDscaff35-augustus-gene-1.21
augustus_masked-VaccDscaff1-processed-gene-158.0	augustus_masked-VaccDscaff1-processed-gene-195.8	augustus_masked-VaccDscaff1-processed-gene-151.4	augustus_masked-VaccDscaff1-processed-gene-196.4	maker-VaccDscaff25-augustus-gene-174.22	maker-VaccDscaff42-augustus-gene-14.30
augustus_masked-VaccDscaff1-processed-gene-18.16	augustus_masked-VaccDscaff1-processed-gene-196.4	augustus_masked-VaccDscaff1-processed-gene-152.2	augustus_masked-VaccDscaff1-processed-gene-199.5	maker-VaccDscaff3-augustus-gene-334.17	augustus_masked-VaccDscaff6-processed-gene-51.13
augustus_masked-VaccDscaff1-processed-gene-195.8	augustus_masked-VaccDscaff1-processed-gene-199.5	augustus_masked-VaccDscaff1-processed-gene-158.0	augustus_masked-VaccDscaff1-processed-gene-278.4	maker-VaccDscaff30-augustus-gene-303.29	augustus_masked-VaccDscaff787-processed-gene-0.1
augustus_masked-VaccDscaff1-processed-gene-196.4	augustus_masked-VaccDscaff1-processed-gene-208.10	augustus_masked-VaccDscaff1-processed-gene-179.5	augustus_masked-VaccDscaff1-processed-gene-30.9	maker-VaccDscaff32-augustus-gene-318.21	maker-VaccDscaff12-snap-gene-66.28
augustus_masked-VaccDscaff1-processed-gene-199.5	augustus_masked-VaccDscaff1-processed-gene-272.1	augustus_masked-VaccDscaff1-processed-gene-195.8	augustus_masked-VaccDscaff1-processed-gene-33.2	maker-VaccDscaff35-augustus-gene-1.21	maker-VaccDscaff11-augustus-gene-343.38
augustus_masked-VaccDscaff1-processed-gene-208.10	augustus_masked-VaccDscaff1-processed-gene-278.4	augustus_masked-VaccDscaff1-processed-gene-196.4	augustus_masked-VaccDscaff1-processed-gene-341.3	maker-VaccDscaff36-augustus-gene-240.30	maker-VaccDscaff15-augustus-gene-332.34
augustus_masked-VaccDscaff1-processed-gene-239.8	augustus_masked-VaccDscaff1-processed-gene-30.9	augustus_masked-VaccDscaff1-processed-gene-199.5	augustus_masked-VaccDscaff1-processed-gene-353.7	maker-VaccDscaff42-augustus-gene-14.30	maker-VaccDscaff24-augustus-gene-58.38
augustus_masked-VaccDscaff1-processed-gene-278.4	augustus_masked-VaccDscaff1-processed-gene-33.2	augustus_masked-VaccDscaff1-processed-gene-239.8	augustus_masked-VaccDscaff1-processed-gene-366.7	augustus_masked-VaccDscaff10-processed-gene-225.6	maker-VaccDscaff1-snap-gene-253.39
augustus_masked-VaccDscaff1-processed-gene-30.9	augustus_masked-VaccDscaff1-processed-gene-341.3	augustus_masked-VaccDscaff1-processed-gene-255.5	augustus_masked-VaccDscaff1-processed-gene-398.3	augustus_masked-VaccDscaff48-processed-gene-63.0	maker-VaccDscaff20-snap-gene-231.21
augustus_masked-VaccDscaff1-processed-gene-33.2	augustus_masked-VaccDscaff1-processed-gene-353.7	augustus_masked-VaccDscaff1-processed-gene-260.2	augustus_masked-VaccDscaff1-processed-gene-40.4	maker-VaccDscaff1-augustus-gene-185.22	maker-VaccDscaff5-augustus-gene-308.27
augustus_masked-VaccDscaff1-processed-gene-341.3	augustus_masked-VaccDscaff1-processed-gene-354.12	augustus_masked-VaccDscaff1-processed-gene-278.4	augustus_masked-VaccDscaff1-processed-gene-400.0	maker-VaccDscaff1-augustus-gene-186.19	maker-VaccDscaff16-augustus-gene-381.32
augustus_masked-VaccDscaff1-processed-gene-353.7	augustus_masked-VaccDscaff1-processed-gene-366.7	augustus_masked-VaccDscaff1-processed-gene-30.9	augustus_masked-VaccDscaff1-processed-gene-409.1	maker-VaccDscaff1-augustus-gene-187.25	maker-VaccDscaff31-augustus-gene-324.32
augustus_masked-VaccDscaff1-processed-gene-354.12	augustus_masked-VaccDscaff1-processed-gene-385.6	augustus_masked-VaccDscaff1-processed-gene-33.2	augustus_masked-VaccDscaff1-processed-gene-42.11	maker-VaccDscaff10-augustus-gene-222.29	maker-VaccDscaff33-snap-gene-291.32
augustus_masked-VaccDscaff1-processed-gene-355.5	augustus_masked-VaccDscaff1-processed-gene-387.6	augustus_masked-VaccDscaff1-processed-gene-341.3	augustus_masked-VaccDscaff1-processed-gene-441.6	maker-VaccDscaff10-augustus-gene-222.30	snap_masked-VaccDscaff18-processed-gene-15.24
augustus_masked-VaccDscaff1-processed-gene-365.1	augustus_masked-VaccDscaff1-processed-gene-398.3	augustus_masked-VaccDscaff1-processed-gene-353.7	augustus_masked-VaccDscaff1-processed-gene-47.4	maker-VaccDscaff15-augustus-gene-283.32	snap_masked-VaccDscaff7-processed-gene-48.23
augustus_masked-VaccDscaff1-processed-gene-366.7	augustus_masked-VaccDscaff1-processed-gene-40.4	augustus_masked-VaccDscaff1-processed-gene-355.5	augustus_masked-VaccDscaff1-processed-gene-55.4	maker-VaccDscaff19-augustus-gene-331.32	augustus_masked-VaccDscaff17-processed-gene-183.3
augustus_masked-VaccDscaff1-processed-gene-398.3	augustus_masked-VaccDscaff1-processed-gene-400.0	augustus_masked-VaccDscaff1-processed-gene-365.1	augustus_masked-VaccDscaff1-processed-gene-70.2	maker-VaccDscaff21-augustus-gene-179.27	maker-VaccDscaff1-snap-gene-116.55
augustus_masked-VaccDscaff1-processed-gene-40.4	augustus_masked-VaccDscaff1-processed-gene-409.1	augustus_masked-VaccDscaff1-processed-gene-366.7	augustus_masked-VaccDscaff1-processed-gene-79.3	maker-VaccDscaff24-augustus-gene-101.15	maker-VaccDscaff13-augustus-gene-26.16
augustus_masked-VaccDscaff1-processed-gene-400.0	augustus_masked-VaccDscaff1-processed-gene-42.11	augustus_masked-VaccDscaff1-processed-gene-391.9	augustus_masked-VaccDscaff1-processed-gene-90.7	maker-VaccDscaff26-augustus-gene-180.26	maker-VaccDscaff14-snap-gene-250.39
augustus_masked-VaccDscaff1-processed-gene-409.1	augustus_masked-VaccDscaff1-processed-gene-441.6	augustus_masked-VaccDscaff1-processed-gene-398.3	augustus_masked-VaccDscaff10-processed-gene-144.11	maker-VaccDscaff29-augustus-gene-173.18	maker-VaccDscaff17-augustus-gene-22.24
augustus_masked-VaccDscaff1-processed-gene-409.8	augustus_masked-VaccDscaff1-processed-gene-448.13	augustus_masked-VaccDscaff1-processed-gene-40.4	augustus_masked-VaccDscaff10-processed-gene-213.1	maker-VaccDscaff33-augustus-gene-169.12	maker-VaccDscaff27-augustus-gene-146.27
augustus_masked-VaccDscaff1-processed-gene-42.11	augustus_masked-VaccDscaff1-processed-gene-461.2	augustus_masked-VaccDscaff1-processed-gene-400.0	augustus_masked-VaccDscaff10-processed-gene-265.7	maker-VaccDscaff5-augustus-gene-235.33	maker-VaccDscaff27-snap-gene-43.34
augustus_masked-VaccDscaff1-processed-gene-422.13	augustus_masked-VaccDscaff1-processed-gene-47.4	augustus_masked-VaccDscaff1-processed-gene-409.1	augustus_masked-VaccDscaff10-processed-gene-291.3	maker-VaccDscaff5-snap-gene-236.31	maker-VaccDscaff30-augustus-gene-282.25
augustus_masked-VaccDscaff1-processed-gene-43.1	augustus_masked-VaccDscaff1-processed-gene-55.4	augustus_masked-VaccDscaff1-processed-gene-409.8	augustus_masked-VaccDscaff10-processed-gene-299.1	maker-VaccDscaff5-snap-gene-236.34	maker-VaccDscaff34-snap-gene-252.31
augustus_masked-VaccDscaff1-processed-gene-441.6	augustus_masked-VaccDscaff1-processed-gene-66.5	augustus_masked-VaccDscaff1-processed-gene-42.11	augustus_masked-VaccDscaff10-processed-gene-33.5	maker-VaccDscaff8-augustus-gene-235.20	maker-VaccDscaff42-augustus-gene-34.23
augustus_masked-VaccDscaff1-processed-gene-448.13	augustus_masked-VaccDscaff1-processed-gene-70.2	augustus_masked-VaccDscaff1-processed-gene-422.13	augustus_masked-VaccDscaff10-processed-gene-342.3	maker-VaccDscaff8-augustus-gene-235.22	maker-VaccDscaff7-snap-gene-73.41
augustus_masked-VaccDscaff1-processed-gene-47.4	augustus_masked-VaccDscaff1-processed-gene-76.0	augustus_masked-VaccDscaff1-processed-gene-441.6	augustus_masked-VaccDscaff10-processed-gene-365.10	maker-VaccDscaff8-augustus-gene-236.15	maker-VaccDscaff20-snap-gene-2.38
augustus_masked-VaccDscaff1-processed-gene-55.4	augustus_masked-VaccDscaff1-processed-gene-79.1	augustus_masked-VaccDscaff1-processed-gene-449.0	augustus_masked-VaccDscaff10-processed-gene-370.11	snap_masked-VaccDscaff11-processed-gene-299.22	maker-VaccDscaff22-augustus-gene-254.31
augustus_masked-VaccDscaff1-processed-gene-61.10	augustus_masked-VaccDscaff1-processed-gene-79.3	augustus_masked-VaccDscaff1-processed-gene-461.1	augustus_masked-VaccDscaff10-processed-gene-388.3	maker-VaccDscaff13-augustus-gene-238.27	maker-VaccDscaff28-augustus-gene-349.38
augustus_masked-VaccDscaff1-processed-gene-70.2	augustus_masked-VaccDscaff1-processed-gene-90.7	augustus_masked-VaccDscaff1-processed-gene-461.2	augustus_masked-VaccDscaff10-processed-gene-43.7	maker-VaccDscaff30-augustus-gene-161.25	maker-VaccDscaff43-augustus-gene-132.29
augustus_masked-VaccDscaff1-processed-gene-79.3	augustus_masked-VaccDscaff10-processed-gene-144.11	augustus_masked-VaccDscaff1-processed-gene-47.4	augustus_masked-VaccDscaff10-processed-gene-44.2	maker-VaccDscaff32-augustus-gene-159.26	maker-VaccDscaff43-augustus-gene-132.31
augustus_masked-VaccDscaff1-processed-gene-90.7	augustus_masked-VaccDscaff10-processed-gene-152.0	augustus_masked-VaccDscaff1-processed-gene-55.4	augustus_masked-VaccDscaff10-processed-gene-59.3	maker-VaccDscaff42-augustus-gene-154.36	maker-VaccDscaff46-augustus-gene-86.22
augustus_masked-VaccDscaff10-processed-gene-10.3	augustus_masked-VaccDscaff10-processed-gene-159.4	augustus_masked-VaccDscaff1-processed-gene-61.10	augustus_masked-VaccDscaff10-processed-gene-6.0	augustus_masked-VaccDscaff13-processed-gene-166.8	maker-VaccDscaff46-augustus-gene-86.25
augustus_masked-VaccDscaff10-processed-gene-119.3	augustus_masked-VaccDscaff10-processed-gene-213.1	augustus_masked-VaccDscaff1-processed-gene-64.0	augustus_masked-VaccDscaff10-processed-gene-82.3	augustus_masked-VaccDscaff32-processed-gene-199.0	maker-VaccDscaff47-augustus-gene-69.26
augustus_masked-VaccDscaff10-processed-gene-130.4	augustus_masked-VaccDscaff10-processed-gene-225.6	augustus_masked-VaccDscaff1-processed-gene-70.2	augustus_masked-VaccDscaff10-processed-gene-94.1	augustus_masked-VaccDscaff42-processed-gene-96.9	maker-VaccDscaff37-augustus-gene-81.25
augustus_masked-VaccDscaff10-processed-gene-144.11	augustus_masked-VaccDscaff10-processed-gene-265.7	augustus_masked-VaccDscaff1-processed-gene-76.0	augustus_masked-VaccDscaff102-processed-gene-1.4	augustus_masked-VaccDscaff6-processed-gene-51.13	maker-VaccDscaff38-augustus-gene-200.23
augustus_masked-VaccDscaff10-processed-gene-213.1	augustus_masked-VaccDscaff10-processed-gene-291.3	augustus_masked-VaccDscaff1-processed-gene-79.3	augustus_masked-VaccDscaff102-processed-gene-1.5	augustus_masked-VaccDscaff787-processed-gene-0.1	maker-VaccDscaff6-augustus-gene-163.26
augustus_masked-VaccDscaff10-processed-gene-226.3	augustus_masked-VaccDscaff10-processed-gene-299.1	augustus_masked-VaccDscaff1-processed-gene-90.7	augustus_masked-VaccDscaff102-processed-gene-3.0	maker-VaccDscaff12-snap-gene-66.28	maker-VaccDscaff789-augustus-gene-0.9
augustus_masked-VaccDscaff10-processed-gene-265.7	augustus_masked-VaccDscaff10-processed-gene-319.7	augustus_masked-VaccDscaff10-processed-gene-10.3	augustus_masked-VaccDscaff1032-processed-gene-0.1	maker-VaccDscaff30-augustus-gene-208.35	maker-VaccDscaff10-augustus-gene-348.25
augustus_masked-VaccDscaff10-processed-gene-283.3	augustus_masked-VaccDscaff10-processed-gene-33.5	augustus_masked-VaccDscaff10-processed-gene-119.3	augustus_masked-VaccDscaff11-processed-gene-17.2	maker-VaccDscaff30-augustus-gene-208.37	maker-VaccDscaff10-snap-gene-348.34
augustus_masked-VaccDscaff10-processed-gene-291.3	augustus_masked-VaccDscaff10-processed-gene-342.3	augustus_masked-VaccDscaff10-processed-gene-130.4	augustus_masked-VaccDscaff11-processed-gene-214.4	augustus_masked-VaccDscaff33-processed-gene-213.10	maker-VaccDscaff26-snap-gene-34.47
augustus_masked-VaccDscaff10-processed-gene-299.1	augustus_masked-VaccDscaff10-processed-gene-365.10	augustus_masked-VaccDscaff10-processed-gene-134.0	augustus_masked-VaccDscaff11-processed-gene-214.5	maker-VaccDscaff21-augustus-gene-123.22	maker-VaccDscaff26-snap-gene-34.48
augustus_masked-VaccDscaff10-processed-gene-309.3	augustus_masked-VaccDscaff10-processed-gene-370.11	augustus_masked-VaccDscaff10-processed-gene-140.1	augustus_masked-VaccDscaff11-processed-gene-222.8	maker-VaccDscaff22-augustus-gene-131.24	maker-VaccDscaff5-augustus-gene-37.39
augustus_masked-VaccDscaff10-processed-gene-33.5	augustus_masked-VaccDscaff10-processed-gene-371.3	augustus_masked-VaccDscaff10-processed-gene-144.11	augustus_masked-VaccDscaff11-processed-gene-236.5	maker-VaccDscaff26-augustus-gene-126.26	maker-VaccDscaff5-augustus-gene-49.26
augustus_masked-VaccDscaff10-processed-gene-342.3	augustus_masked-VaccDscaff10-processed-gene-388.3	augustus_masked-VaccDscaff10-processed-gene-148.6	augustus_masked-VaccDscaff11-processed-gene-249.0	maker-VaccDscaff43-augustus-gene-236.29	maker-VaccDscaff8-augustus-gene-360.23
augustus_masked-VaccDscaff10-processed-gene-365.10	augustus_masked-VaccDscaff10-processed-gene-43.7	augustus_masked-VaccDscaff10-processed-gene-178.6	augustus_masked-VaccDscaff11-processed-gene-251.0	maker-VaccDscaff46-augustus-gene-11.23	maker-VaccDscaff8-augustus-gene-361.35
augustus_masked-VaccDscaff10-processed-gene-370.11	augustus_masked-VaccDscaff10-processed-gene-44.2	augustus_masked-VaccDscaff10-processed-gene-213.1	augustus_masked-VaccDscaff11-processed-gene-251.1	augustus_masked-VaccDscaff33-processed-gene-307.8	maker-VaccDscaff8-snap-gene-360.28
augustus_masked-VaccDscaff10-processed-gene-388.3	augustus_masked-VaccDscaff10-processed-gene-53.6	augustus_masked-VaccDscaff10-processed-gene-221.9	augustus_masked-VaccDscaff11-processed-gene-260.8	maker-VaccDscaff11-augustus-gene-343.38	maker-VaccDscaff20-augustus-gene-68.33
augustus_masked-VaccDscaff10-processed-gene-43.7	augustus_masked-VaccDscaff10-processed-gene-59.3	augustus_masked-VaccDscaff10-processed-gene-265.7	augustus_masked-VaccDscaff11-processed-gene-260.9	maker-VaccDscaff15-augustus-gene-332.34	maker-VaccDscaff28-augustus-gene-290.34
augustus_masked-VaccDscaff10-processed-gene-44.2	augustus_masked-VaccDscaff10-processed-gene-6.0	augustus_masked-VaccDscaff10-processed-gene-283.3	augustus_masked-VaccDscaff11-processed-gene-278.6	maker-VaccDscaff21-augustus-gene-13.24
augustus_masked-VaccDscaff10-processed-gene-59.3	augustus_masked-VaccDscaff10-processed-gene-82.3	augustus_masked-VaccDscaff10-processed-gene-291.3	augustus_masked-VaccDscaff11-processed-gene-278.8	maker-VaccDscaff22-augustus-gene-301.32
augustus_masked-VaccDscaff10-processed-gene-6.0	augustus_masked-VaccDscaff10-processed-gene-94.1	augustus_masked-VaccDscaff10-processed-gene-299.1	augustus_masked-VaccDscaff11-processed-gene-294.5	maker-VaccDscaff24-augustus-gene-58.38
augustus_masked-VaccDscaff10-processed-gene-82.3	augustus_masked-VaccDscaff102-processed-gene-1.4	augustus_masked-VaccDscaff10-processed-gene-309.3	augustus_masked-VaccDscaff11-processed-gene-310.2	maker-VaccDscaff29-augustus-gene-7.44
augustus_masked-VaccDscaff10-processed-gene-94.1	augustus_masked-VaccDscaff102-processed-gene-1.5	augustus_masked-VaccDscaff10-processed-gene-319.7	augustus_masked-VaccDscaff11-processed-gene-312.1	maker-VaccDscaff302-augustus-gene-0.32
augustus_masked-VaccDscaff1009-processed-gene-0.0	augustus_masked-VaccDscaff102-processed-gene-3.0	augustus_masked-VaccDscaff10-processed-gene-33.5	augustus_masked-VaccDscaff11-processed-gene-324.5	maker-VaccDscaff43-augustus-gene-75.21
augustus_masked-VaccDscaff102-processed-gene-1.4	augustus_masked-VaccDscaff1032-processed-gene-0.1	augustus_masked-VaccDscaff10-processed-gene-342.3	augustus_masked-VaccDscaff11-processed-gene-333.0	maker-VaccDscaff46-augustus-gene-145.24
augustus_masked-VaccDscaff102-processed-gene-1.5	augustus_masked-VaccDscaff11-processed-gene-136.2	augustus_masked-VaccDscaff10-processed-gene-353.7	augustus_masked-VaccDscaff11-processed-gene-368.7	maker-VaccDscaff47-augustus-gene-123.34
augustus_masked-VaccDscaff102-processed-gene-3.0	augustus_masked-VaccDscaff11-processed-gene-17.2	augustus_masked-VaccDscaff10-processed-gene-365.10	augustus_masked-VaccDscaff11-processed-gene-373.5	augustus_masked-VaccDscaff21-processed-gene-199.1
augustus_masked-VaccDscaff1032-processed-gene-0.1	augustus_masked-VaccDscaff11-processed-gene-214.4	augustus_masked-VaccDscaff10-processed-gene-370.11	augustus_masked-VaccDscaff11-processed-gene-374.5	augustus_masked-VaccDscaff27-processed-gene-4.6
augustus_masked-VaccDscaff106-processed-gene-4.12	augustus_masked-VaccDscaff11-processed-gene-214.5	augustus_masked-VaccDscaff10-processed-gene-373.9	augustus_masked-VaccDscaff11-processed-gene-376.6	augustus_masked-VaccDscaff29-processed-gene-189.2
augustus_masked-VaccDscaff11-processed-gene-17.2	augustus_masked-VaccDscaff11-processed-gene-222.8	augustus_masked-VaccDscaff10-processed-gene-388.3	augustus_masked-VaccDscaff11-processed-gene-382.5	augustus_masked-VaccDscaff34-processed-gene-288.1
augustus_masked-VaccDscaff11-processed-gene-198.0	augustus_masked-VaccDscaff11-processed-gene-226.10	augustus_masked-VaccDscaff10-processed-gene-391.10	augustus_masked-VaccDscaff11-processed-gene-385.0	augustus_masked-VaccDscaff45-processed-gene-63.1
augustus_masked-VaccDscaff11-processed-gene-212.3	augustus_masked-VaccDscaff11-processed-gene-236.5	augustus_masked-VaccDscaff10-processed-gene-43.7	augustus_masked-VaccDscaff11-processed-gene-385.7	maker-VaccDscaff1-snap-gene-253.39
augustus_masked-VaccDscaff11-processed-gene-214.4	augustus_masked-VaccDscaff11-processed-gene-246.8	augustus_masked-VaccDscaff10-processed-gene-44.2	augustus_masked-VaccDscaff11-processed-gene-395.0	maker-VaccDscaff10-snap-gene-180.25
augustus_masked-VaccDscaff11-processed-gene-214.5	augustus_masked-VaccDscaff11-processed-gene-249.0	augustus_masked-VaccDscaff10-processed-gene-46.0	augustus_masked-VaccDscaff11-processed-gene-43.4	maker-VaccDscaff11-augustus-gene-377.25
augustus_masked-VaccDscaff11-processed-gene-222.8	augustus_masked-VaccDscaff11-processed-gene-251.0	augustus_masked-VaccDscaff10-processed-gene-59.3	augustus_masked-VaccDscaff11-processed-gene-91.5	maker-VaccDscaff2-augustus-gene-402.40
augustus_masked-VaccDscaff11-processed-gene-236.5	augustus_masked-VaccDscaff11-processed-gene-251.1	augustus_masked-VaccDscaff10-processed-gene-6.0	augustus_masked-VaccDscaff112-processed-gene-3.13	maker-VaccDscaff20-snap-gene-231.21
augustus_masked-VaccDscaff11-processed-gene-249.0	augustus_masked-VaccDscaff11-processed-gene-260.8	augustus_masked-VaccDscaff10-processed-gene-82.3	augustus_masked-VaccDscaff1169-processed-gene-0.0	maker-VaccDscaff21-augustus-gene-108.29
augustus_masked-VaccDscaff11-processed-gene-251.0	augustus_masked-VaccDscaff11-processed-gene-260.9	augustus_masked-VaccDscaff10-processed-gene-94.1	augustus_masked-VaccDscaff119-processed-gene-2.6	maker-VaccDscaff26-augustus-gene-107.28
augustus_masked-VaccDscaff11-processed-gene-251.1	augustus_masked-VaccDscaff11-processed-gene-278.6	augustus_masked-VaccDscaff1009-processed-gene-0.0	augustus_masked-VaccDscaff12-processed-gene-10.2	maker-VaccDscaff26-snap-gene-196.29
augustus_masked-VaccDscaff11-processed-gene-260.8	augustus_masked-VaccDscaff11-processed-gene-278.8	augustus_masked-VaccDscaff102-processed-gene-1.4	augustus_masked-VaccDscaff12-processed-gene-12.12	maker-VaccDscaff28-augustus-gene-123.37
augustus_masked-VaccDscaff11-processed-gene-260.9	augustus_masked-VaccDscaff11-processed-gene-286.3	augustus_masked-VaccDscaff102-processed-gene-1.5	augustus_masked-VaccDscaff12-processed-gene-130.0	maker-VaccDscaff29-augustus-gene-108.20
augustus_masked-VaccDscaff11-processed-gene-264.4	augustus_masked-VaccDscaff11-processed-gene-294.5	augustus_masked-VaccDscaff102-processed-gene-3.0	augustus_masked-VaccDscaff12-processed-gene-21.6	maker-VaccDscaff3-augustus-gene-11.39
augustus_masked-VaccDscaff11-processed-gene-278.6	augustus_masked-VaccDscaff11-processed-gene-310.2	augustus_masked-VaccDscaff1032-processed-gene-0.1	augustus_masked-VaccDscaff12-processed-gene-237.0	maker-VaccDscaff33-augustus-gene-231.26
augustus_masked-VaccDscaff11-processed-gene-278.8	augustus_masked-VaccDscaff11-processed-gene-312.1	augustus_masked-VaccDscaff105-processed-gene-3.8	augustus_masked-VaccDscaff12-processed-gene-238.6	maker-VaccDscaff38-snap-gene-295.61
augustus_masked-VaccDscaff11-processed-gene-294.5	augustus_masked-VaccDscaff11-processed-gene-324.5	augustus_masked-VaccDscaff106-processed-gene-1.0	augustus_masked-VaccDscaff12-processed-gene-241.5	maker-VaccDscaff44-augustus-gene-127.20
augustus_masked-VaccDscaff11-processed-gene-297.0	augustus_masked-VaccDscaff11-processed-gene-325.3	augustus_masked-VaccDscaff106-processed-gene-4.12	augustus_masked-VaccDscaff12-processed-gene-26.1	maker-VaccDscaff5-augustus-gene-308.27
augustus_masked-VaccDscaff11-processed-gene-310.2	augustus_masked-VaccDscaff11-processed-gene-333.0	augustus_masked-VaccDscaff11-processed-gene-1.8	augustus_masked-VaccDscaff12-processed-gene-261.3	snap_masked-VaccDscaff33-processed-gene-155.13
augustus_masked-VaccDscaff11-processed-gene-312.1	augustus_masked-VaccDscaff11-processed-gene-335.5	augustus_masked-VaccDscaff11-processed-gene-17.2	augustus_masked-VaccDscaff12-processed-gene-296.8	augustus_masked-VaccDscaff42-processed-gene-20.3
augustus_masked-VaccDscaff11-processed-gene-324.5	augustus_masked-VaccDscaff11-processed-gene-368.7	augustus_masked-VaccDscaff11-processed-gene-198.0	augustus_masked-VaccDscaff12-processed-gene-299.6	maker-VaccDscaff13-augustus-gene-41.36
augustus_masked-VaccDscaff11-processed-gene-325.5	augustus_masked-VaccDscaff11-processed-gene-373.5	augustus_masked-VaccDscaff11-processed-gene-2.0	augustus_masked-VaccDscaff12-processed-gene-301.6	maker-VaccDscaff16-augustus-gene-381.32
augustus_masked-VaccDscaff11-processed-gene-333.0	augustus_masked-VaccDscaff11-processed-gene-374.5	augustus_masked-VaccDscaff11-processed-gene-207.5	augustus_masked-VaccDscaff12-processed-gene-344.7	maker-VaccDscaff30-augustus-gene-297.38
augustus_masked-VaccDscaff11-processed-gene-335.5	augustus_masked-VaccDscaff11-processed-gene-376.6	augustus_masked-VaccDscaff11-processed-gene-211.7	augustus_masked-VaccDscaff12-processed-gene-349.2	maker-VaccDscaff31-augustus-gene-324.32
augustus_masked-VaccDscaff11-processed-gene-368.7	augustus_masked-VaccDscaff11-processed-gene-382.5	augustus_masked-VaccDscaff11-processed-gene-212.3	augustus_masked-VaccDscaff12-processed-gene-366.11	maker-VaccDscaff32-augustus-gene-323.35
augustus_masked-VaccDscaff11-processed-gene-373.3	augustus_masked-VaccDscaff11-processed-gene-385.0	augustus_masked-VaccDscaff11-processed-gene-214.4	augustus_masked-VaccDscaff12-processed-gene-37.8	maker-VaccDscaff33-snap-gene-291.32
augustus_masked-VaccDscaff11-processed-gene-373.5	augustus_masked-VaccDscaff11-processed-gene-385.7	augustus_masked-VaccDscaff11-processed-gene-214.5	augustus_masked-VaccDscaff12-processed-gene-380.9	snap_masked-VaccDscaff18-processed-gene-15.24
augustus_masked-VaccDscaff11-processed-gene-374.5	augustus_masked-VaccDscaff11-processed-gene-395.0	augustus_masked-VaccDscaff11-processed-gene-222.8	augustus_masked-VaccDscaff12-processed-gene-383.5	snap_masked-VaccDscaff7-processed-gene-48.23
augustus_masked-VaccDscaff11-processed-gene-376.6	augustus_masked-VaccDscaff11-processed-gene-400.11	augustus_masked-VaccDscaff11-processed-gene-236.5	augustus_masked-VaccDscaff12-processed-gene-51.9	maker-VaccDscaff19-augustus-gene-121.20
augustus_masked-VaccDscaff11-processed-gene-382.5	augustus_masked-VaccDscaff11-processed-gene-43.4	augustus_masked-VaccDscaff11-processed-gene-246.8	augustus_masked-VaccDscaff12-processed-gene-55.3	maker-VaccDscaff20-augustus-gene-119.25
augustus_masked-VaccDscaff11-processed-gene-385.0	augustus_masked-VaccDscaff11-processed-gene-91.5	augustus_masked-VaccDscaff11-processed-gene-249.0	augustus_masked-VaccDscaff12-processed-gene-78.6	maker-VaccDscaff28-augustus-gene-227.23
augustus_masked-VaccDscaff11-processed-gene-385.7	augustus_masked-VaccDscaff112-processed-gene-3.13	augustus_masked-VaccDscaff11-processed-gene-25.8	augustus_masked-VaccDscaff12-processed-gene-97.0	maker-VaccDscaff28-augustus-gene-232.26
augustus_masked-VaccDscaff11-processed-gene-392.3	augustus_masked-VaccDscaff1169-processed-gene-0.0	augustus_masked-VaccDscaff11-processed-gene-251.0	augustus_masked-VaccDscaff12-processed-gene-98.1	maker-VaccDscaff36-augustus-gene-103.16
augustus_masked-VaccDscaff11-processed-gene-395.0	augustus_masked-VaccDscaff119-processed-gene-2.6	augustus_masked-VaccDscaff11-processed-gene-251.1	augustus_masked-VaccDscaff120-processed-gene-1.2	maker-VaccDscaff4-augustus-gene-340.14
augustus_masked-VaccDscaff11-processed-gene-43.4	augustus_masked-VaccDscaff12-processed-gene-10.2	augustus_masked-VaccDscaff11-processed-gene-259.11	augustus_masked-VaccDscaff1200-processed-gene-0.0	maker-VaccDscaff9-augustus-gene-315.13
augustus_masked-VaccDscaff11-processed-gene-91.5	augustus_masked-VaccDscaff12-processed-gene-109.7	augustus_masked-VaccDscaff11-processed-gene-260.8	augustus_masked-VaccDscaff126-processed-gene-0.2	augustus_masked-VaccDscaff20-processed-gene-348.2
augustus_masked-VaccDscaff111-processed-gene-1.4	augustus_masked-VaccDscaff12-processed-gene-12.12	augustus_masked-VaccDscaff11-processed-gene-260.9	augustus_masked-VaccDscaff127-processed-gene-3.11	maker-VaccDscaff133-augustus-gene-0.14
augustus_masked-VaccDscaff112-processed-gene-3.13	augustus_masked-VaccDscaff12-processed-gene-130.0	augustus_masked-VaccDscaff11-processed-gene-264.1	augustus_masked-VaccDscaff1287-processed-gene-0.0	maker-VaccDscaff15-augustus-gene-178.21
augustus_masked-VaccDscaff1142-processed-gene-0.2	augustus_masked-VaccDscaff12-processed-gene-137.3	augustus_masked-VaccDscaff11-processed-gene-264.4	augustus_masked-VaccDscaff13-processed-gene-103.12	maker-VaccDscaff19-augustus-gene-256.19
augustus_masked-VaccDscaff1169-processed-gene-0.0	augustus_masked-VaccDscaff12-processed-gene-21.6	augustus_masked-VaccDscaff11-processed-gene-278.6	augustus_masked-VaccDscaff13-processed-gene-107.8	maker-VaccDscaff20-augustus-gene-348.36
augustus_masked-VaccDscaff1173-processed-gene-0.1	augustus_masked-VaccDscaff12-processed-gene-230.2	augustus_masked-VaccDscaff11-processed-gene-278.8	augustus_masked-VaccDscaff13-processed-gene-111.4	maker-VaccDscaff24-augustus-gene-201.24
augustus_masked-VaccDscaff119-processed-gene-2.6	augustus_masked-VaccDscaff12-processed-gene-237.0	augustus_masked-VaccDscaff11-processed-gene-286.3	augustus_masked-VaccDscaff13-processed-gene-119.4	maker-VaccDscaff34-snap-gene-87.39
augustus_masked-VaccDscaff12-processed-gene-10.2	augustus_masked-VaccDscaff12-processed-gene-238.6	augustus_masked-VaccDscaff11-processed-gene-294.5	augustus_masked-VaccDscaff13-processed-gene-149.7	augustus_masked-VaccDscaff17-processed-gene-183.3
augustus_masked-VaccDscaff12-processed-gene-12.12	augustus_masked-VaccDscaff12-processed-gene-241.5	augustus_masked-VaccDscaff11-processed-gene-297.0	augustus_masked-VaccDscaff13-processed-gene-19.6	augustus_masked-VaccDscaff2-processed-gene-269.6
augustus_masked-VaccDscaff12-processed-gene-130.0	augustus_masked-VaccDscaff12-processed-gene-26.1	augustus_masked-VaccDscaff11-processed-gene-310.2	augustus_masked-VaccDscaff13-processed-gene-254.6	maker-VaccDscaff1-augustus-gene-116.48
augustus_masked-VaccDscaff12-processed-gene-137.3	augustus_masked-VaccDscaff12-processed-gene-261.3	augustus_masked-VaccDscaff11-processed-gene-312.1	augustus_masked-VaccDscaff13-processed-gene-254.7	maker-VaccDscaff1-augustus-gene-116.49
augustus_masked-VaccDscaff12-processed-gene-16.7	augustus_masked-VaccDscaff12-processed-gene-296.8	augustus_masked-VaccDscaff11-processed-gene-324.5	augustus_masked-VaccDscaff13-processed-gene-286.3	maker-VaccDscaff1-snap-gene-116.55
augustus_masked-VaccDscaff12-processed-gene-171.2	augustus_masked-VaccDscaff12-processed-gene-299.6	augustus_masked-VaccDscaff11-processed-gene-333.0	augustus_masked-VaccDscaff13-processed-gene-29.6	maker-VaccDscaff11-snap-gene-311.35
augustus_masked-VaccDscaff12-processed-gene-21.6	augustus_masked-VaccDscaff12-processed-gene-301.1	augustus_masked-VaccDscaff11-processed-gene-339.1	augustus_masked-VaccDscaff13-processed-gene-292.3	maker-VaccDscaff12-augustus-gene-366.37
augustus_masked-VaccDscaff12-processed-gene-237.0	augustus_masked-VaccDscaff12-processed-gene-301.6	augustus_masked-VaccDscaff11-processed-gene-368.7	augustus_masked-VaccDscaff13-processed-gene-292.6	maker-VaccDscaff13-augustus-gene-26.16
augustus_masked-VaccDscaff12-processed-gene-238.4	augustus_masked-VaccDscaff12-processed-gene-344.7	augustus_masked-VaccDscaff11-processed-gene-373.3	augustus_masked-VaccDscaff13-processed-gene-292.9	maker-VaccDscaff14-augustus-gene-185.29
augustus_masked-VaccDscaff12-processed-gene-238.6	augustus_masked-VaccDscaff12-processed-gene-349.2	augustus_masked-VaccDscaff11-processed-gene-373.5	augustus_masked-VaccDscaff13-processed-gene-306.7	maker-VaccDscaff14-snap-gene-110.19
augustus_masked-VaccDscaff12-processed-gene-241.5	augustus_masked-VaccDscaff12-processed-gene-36.8	augustus_masked-VaccDscaff11-processed-gene-374.5	augustus_masked-VaccDscaff13-processed-gene-332.7	maker-VaccDscaff14-snap-gene-250.39
augustus_masked-VaccDscaff12-processed-gene-251.7	augustus_masked-VaccDscaff12-processed-gene-366.11	augustus_masked-VaccDscaff11-processed-gene-376.6	augustus_masked-VaccDscaff13-processed-gene-338.3	maker-VaccDscaff15-augustus-gene-378.40
augustus_masked-VaccDscaff12-processed-gene-26.1	augustus_masked-VaccDscaff12-processed-gene-37.8	augustus_masked-VaccDscaff11-processed-gene-379.0	augustus_masked-VaccDscaff13-processed-gene-354.9	maker-VaccDscaff17-augustus-gene-22.24
augustus_masked-VaccDscaff12-processed-gene-261.2	augustus_masked-VaccDscaff12-processed-gene-380.9	augustus_masked-VaccDscaff11-processed-gene-382.5	augustus_masked-VaccDscaff13-processed-gene-36.6	maker-VaccDscaff17-augustus-gene-37.35
augustus_masked-VaccDscaff12-processed-gene-261.3	augustus_masked-VaccDscaff12-processed-gene-383.5	augustus_masked-VaccDscaff11-processed-gene-385.0	augustus_masked-VaccDscaff13-processed-gene-47.5	maker-VaccDscaff17-snap-gene-34.29
augustus_masked-VaccDscaff12-processed-gene-296.8	augustus_masked-VaccDscaff12-processed-gene-4.1	augustus_masked-VaccDscaff11-processed-gene-385.7	augustus_masked-VaccDscaff13-processed-gene-57.3	maker-VaccDscaff17-snap-gene-37.46
augustus_masked-VaccDscaff12-processed-gene-299.3	augustus_masked-VaccDscaff12-processed-gene-43.8	augustus_masked-VaccDscaff11-processed-gene-392.2	augustus_masked-VaccDscaff13-processed-gene-63.5	maker-VaccDscaff1743-augustus-gene-0.5
augustus_masked-VaccDscaff12-processed-gene-299.6	augustus_masked-VaccDscaff12-processed-gene-51.9	augustus_masked-VaccDscaff11-processed-gene-395.0	augustus_masked-VaccDscaff13-processed-gene-70.2	maker-VaccDscaff19-snap-gene-341.49
augustus_masked-VaccDscaff12-processed-gene-301.1	augustus_masked-VaccDscaff12-processed-gene-55.3	augustus_masked-VaccDscaff11-processed-gene-43.4	augustus_masked-VaccDscaff13-processed-gene-70.3	maker-VaccDscaff2-augustus-gene-225.25
augustus_masked-VaccDscaff12-processed-gene-301.6	augustus_masked-VaccDscaff12-processed-gene-78.6	augustus_masked-VaccDscaff11-processed-gene-91.5	augustus_masked-VaccDscaff13-processed-gene-70.4	maker-VaccDscaff2-snap-gene-7.39
augustus_masked-VaccDscaff12-processed-gene-344.7	augustus_masked-VaccDscaff12-processed-gene-83.4	augustus_masked-VaccDscaff11-processed-gene-96.6	augustus_masked-VaccDscaff13-processed-gene-77.7	maker-VaccDscaff20-augustus-gene-322.31
augustus_masked-VaccDscaff12-processed-gene-349.2	augustus_masked-VaccDscaff12-processed-gene-97.0	augustus_masked-VaccDscaff111-processed-gene-1.4	augustus_masked-VaccDscaff13-processed-gene-85.8	maker-VaccDscaff22-augustus-gene-71.34
augustus_masked-VaccDscaff12-processed-gene-353.5	augustus_masked-VaccDscaff12-processed-gene-98.1	augustus_masked-VaccDscaff112-processed-gene-3.13	augustus_masked-VaccDscaff132-processed-gene-1.4	maker-VaccDscaff22-snap-gene-119.42
augustus_masked-VaccDscaff12-processed-gene-366.11	augustus_masked-VaccDscaff120-processed-gene-1.2	augustus_masked-VaccDscaff115-processed-gene-3.1	augustus_masked-VaccDscaff136-processed-gene-3.2	maker-VaccDscaff22-snap-gene-168.46
augustus_masked-VaccDscaff12-processed-gene-37.8	augustus_masked-VaccDscaff120-processed-gene-1.3	augustus_masked-VaccDscaff1169-processed-gene-0.0	augustus_masked-VaccDscaff1377-processed-gene-0.0	maker-VaccDscaff23-augustus-gene-47.30
augustus_masked-VaccDscaff12-processed-gene-376.7	augustus_masked-VaccDscaff1200-processed-gene-0.0	augustus_masked-VaccDscaff119-processed-gene-2.6	augustus_masked-VaccDscaff139-processed-gene-0.10	maker-VaccDscaff23-snap-gene-47.45
augustus_masked-VaccDscaff12-processed-gene-380.9	augustus_masked-VaccDscaff126-processed-gene-0.2	augustus_masked-VaccDscaff12-processed-gene-10.2	augustus_masked-VaccDscaff139-processed-gene-2.2	maker-VaccDscaff24-augustus-gene-11.46
augustus_masked-VaccDscaff12-processed-gene-383.5	augustus_masked-VaccDscaff127-processed-gene-3.11	augustus_masked-VaccDscaff12-processed-gene-109.7	augustus_masked-VaccDscaff1393-processed-gene-0.0	maker-VaccDscaff24-snap-gene-91.35
augustus_masked-VaccDscaff12-processed-gene-43.8	augustus_masked-VaccDscaff127-processed-gene-3.7	augustus_masked-VaccDscaff12-processed-gene-12.12	augustus_masked-VaccDscaff14-processed-gene-123.1	maker-VaccDscaff25-snap-gene-54.43
augustus_masked-VaccDscaff12-processed-gene-46.9	augustus_masked-VaccDscaff1287-processed-gene-0.0	augustus_masked-VaccDscaff12-processed-gene-13.0	augustus_masked-VaccDscaff14-processed-gene-182.2	maker-VaccDscaff26-snap-gene-176.35
augustus_masked-VaccDscaff12-processed-gene-51.9	augustus_masked-VaccDscaff13-processed-gene-102.3	augustus_masked-VaccDscaff12-processed-gene-130.0	augustus_masked-VaccDscaff14-processed-gene-207.12	maker-VaccDscaff27-augustus-gene-146.27
augustus_masked-VaccDscaff12-processed-gene-55.3	augustus_masked-VaccDscaff13-processed-gene-103.12	augustus_masked-VaccDscaff12-processed-gene-138.6	augustus_masked-VaccDscaff14-processed-gene-208.7	maker-VaccDscaff27-snap-gene-43.34
augustus_masked-VaccDscaff12-processed-gene-77.5	augustus_masked-VaccDscaff13-processed-gene-107.8	augustus_masked-VaccDscaff12-processed-gene-171.2	augustus_masked-VaccDscaff14-processed-gene-208.8	maker-VaccDscaff28-augustus-gene-51.31
augustus_masked-VaccDscaff12-processed-gene-78.6	augustus_masked-VaccDscaff13-processed-gene-111.4	augustus_masked-VaccDscaff12-processed-gene-21.6	augustus_masked-VaccDscaff14-processed-gene-256.10	maker-VaccDscaff29-snap-gene-169.30
augustus_masked-VaccDscaff12-processed-gene-83.4	augustus_masked-VaccDscaff13-processed-gene-119.4	augustus_masked-VaccDscaff12-processed-gene-237.0	augustus_masked-VaccDscaff14-processed-gene-266.8	maker-VaccDscaff3-augustus-gene-167.39
augustus_masked-VaccDscaff12-processed-gene-97.0	augustus_masked-VaccDscaff13-processed-gene-149.7	augustus_masked-VaccDscaff12-processed-gene-238.6	augustus_masked-VaccDscaff14-processed-gene-284.0	maker-VaccDscaff3-augustus-gene-210.28
augustus_masked-VaccDscaff12-processed-gene-98.1	augustus_masked-VaccDscaff13-processed-gene-15.7	augustus_masked-VaccDscaff12-processed-gene-241.5	augustus_masked-VaccDscaff14-processed-gene-291.9	maker-VaccDscaff30-augustus-gene-282.25
augustus_masked-VaccDscaff120-processed-gene-0.9	augustus_masked-VaccDscaff13-processed-gene-18.5	augustus_masked-VaccDscaff12-processed-gene-251.7	augustus_masked-VaccDscaff14-processed-gene-304.4	maker-VaccDscaff33-snap-gene-172.22
augustus_masked-VaccDscaff120-processed-gene-1.2	augustus_masked-VaccDscaff13-processed-gene-19.6	augustus_masked-VaccDscaff12-processed-gene-26.1	augustus_masked-VaccDscaff14-processed-gene-309.0	maker-VaccDscaff34-augustus-gene-252.24
augustus_masked-VaccDscaff1200-processed-gene-0.0	augustus_masked-VaccDscaff13-processed-gene-254.6	augustus_masked-VaccDscaff12-processed-gene-261.2	augustus_masked-VaccDscaff14-processed-gene-336.20	maker-VaccDscaff34-snap-gene-252.31
augustus_masked-VaccDscaff126-processed-gene-0.2	augustus_masked-VaccDscaff13-processed-gene-254.7	augustus_masked-VaccDscaff12-processed-gene-261.3	augustus_masked-VaccDscaff14-processed-gene-341.7	maker-VaccDscaff35-augustus-gene-220.36
augustus_masked-VaccDscaff127-processed-gene-3.11	augustus_masked-VaccDscaff13-processed-gene-286.3	augustus_masked-VaccDscaff12-processed-gene-293.4	augustus_masked-VaccDscaff14-processed-gene-348.9	maker-VaccDscaff40-snap-gene-267.49
augustus_masked-VaccDscaff1287-processed-gene-0.0	augustus_masked-VaccDscaff13-processed-gene-29.6	augustus_masked-VaccDscaff12-processed-gene-296.8	augustus_masked-VaccDscaff14-processed-gene-364.4	maker-VaccDscaff41-snap-gene-249.38
augustus_masked-VaccDscaff13-processed-gene-102.3	augustus_masked-VaccDscaff13-processed-gene-292.3	augustus_masked-VaccDscaff12-processed-gene-299.6	augustus_masked-VaccDscaff14-processed-gene-380.8	maker-VaccDscaff42-augustus-gene-34.23
augustus_masked-VaccDscaff13-processed-gene-103.12	augustus_masked-VaccDscaff13-processed-gene-292.6	augustus_masked-VaccDscaff12-processed-gene-301.6	augustus_masked-VaccDscaff14-processed-gene-381.6	maker-VaccDscaff44-augustus-gene-42.26
augustus_masked-VaccDscaff13-processed-gene-107.8	augustus_masked-VaccDscaff13-processed-gene-292.8	augustus_masked-VaccDscaff12-processed-gene-314.6	augustus_masked-VaccDscaff14-processed-gene-50.7	maker-VaccDscaff46-augustus-gene-49.30
augustus_masked-VaccDscaff13-processed-gene-11.6	augustus_masked-VaccDscaff13-processed-gene-292.9	augustus_masked-VaccDscaff12-processed-gene-344.7	augustus_masked-VaccDscaff14-processed-gene-65.3	maker-VaccDscaff49-snap-gene-45.46
augustus_masked-VaccDscaff13-processed-gene-111.4	augustus_masked-VaccDscaff13-processed-gene-306.7	augustus_masked-VaccDscaff12-processed-gene-349.2	augustus_masked-VaccDscaff14-processed-gene-69.7	maker-VaccDscaff51-snap-gene-13.59
augustus_masked-VaccDscaff13-processed-gene-119.4	augustus_masked-VaccDscaff13-processed-gene-332.7	augustus_masked-VaccDscaff12-processed-gene-354.0	augustus_masked-VaccDscaff14-processed-gene-75.5	maker-VaccDscaff7-snap-gene-73.41
augustus_masked-VaccDscaff13-processed-gene-149.7	augustus_masked-VaccDscaff13-processed-gene-338.3	augustus_masked-VaccDscaff12-processed-gene-366.11	augustus_masked-VaccDscaff14-processed-gene-78.4	maker-VaccDscaff72-augustus-gene-0.26
augustus_masked-VaccDscaff13-processed-gene-19.6	augustus_masked-VaccDscaff13-processed-gene-354.9	augustus_masked-VaccDscaff12-processed-gene-37.8	augustus_masked-VaccDscaff14-processed-gene-78.5	maker-VaccDscaff87-augustus-gene-0.29
augustus_masked-VaccDscaff13-processed-gene-193.4	augustus_masked-VaccDscaff13-processed-gene-36.6	augustus_masked-VaccDscaff12-processed-gene-376.7	augustus_masked-VaccDscaff14-processed-gene-93.2	maker-VaccDscaff9-augustus-gene-288.32
augustus_masked-VaccDscaff13-processed-gene-239.1	augustus_masked-VaccDscaff13-processed-gene-388.8	augustus_masked-VaccDscaff12-processed-gene-380.9	augustus_masked-VaccDscaff144-processed-gene-0.3	maker-VaccDscaff94-augustus-gene-1.35
augustus_masked-VaccDscaff13-processed-gene-254.6	augustus_masked-VaccDscaff13-processed-gene-40.9	augustus_masked-VaccDscaff12-processed-gene-383.5	augustus_masked-VaccDscaff145-processed-gene-2.15	snap_masked-VaccDscaff3-processed-gene-167.17
augustus_masked-VaccDscaff13-processed-gene-254.7	augustus_masked-VaccDscaff13-processed-gene-47.5	augustus_masked-VaccDscaff12-processed-gene-4.1	augustus_masked-VaccDscaff1475-processed-gene-0.0	augustus_masked-VaccDscaff17-processed-gene-323.0
augustus_masked-VaccDscaff13-processed-gene-286.3	augustus_masked-VaccDscaff13-processed-gene-57.3	augustus_masked-VaccDscaff12-processed-gene-46.9	augustus_masked-VaccDscaff15-processed-gene-133.6	augustus_masked-VaccDscaff27-processed-gene-288.0
augustus_masked-VaccDscaff13-processed-gene-29.6	augustus_masked-VaccDscaff13-processed-gene-63.5	augustus_masked-VaccDscaff12-processed-gene-51.9	augustus_masked-VaccDscaff15-processed-gene-177.2	augustus_masked-VaccDscaff34-processed-gene-57.9
augustus_masked-VaccDscaff13-processed-gene-292.3	augustus_masked-VaccDscaff13-processed-gene-70.2	augustus_masked-VaccDscaff12-processed-gene-55.3	augustus_masked-VaccDscaff15-processed-gene-220.2	augustus_masked-VaccDscaff50-processed-gene-21.6
augustus_masked-VaccDscaff13-processed-gene-292.6	augustus_masked-VaccDscaff13-processed-gene-70.3	augustus_masked-VaccDscaff12-processed-gene-74.6	augustus_masked-VaccDscaff15-processed-gene-238.4	maker-VaccDscaff160-augustus-gene-2.34
augustus_masked-VaccDscaff13-processed-gene-292.9	augustus_masked-VaccDscaff13-processed-gene-70.4	augustus_masked-VaccDscaff12-processed-gene-77.5	augustus_masked-VaccDscaff15-processed-gene-247.6	maker-VaccDscaff20-snap-gene-2.38
augustus_masked-VaccDscaff13-processed-gene-306.7	augustus_masked-VaccDscaff13-processed-gene-77.7	augustus_masked-VaccDscaff12-processed-gene-78.6	augustus_masked-VaccDscaff15-processed-gene-247.7	maker-VaccDscaff22-augustus-gene-254.31
augustus_masked-VaccDscaff13-processed-gene-332.7	augustus_masked-VaccDscaff13-processed-gene-81.0	augustus_masked-VaccDscaff12-processed-gene-97.0	augustus_masked-VaccDscaff15-processed-gene-262.8	maker-VaccDscaff22-snap-gene-254.43
augustus_masked-VaccDscaff13-processed-gene-338.3	augustus_masked-VaccDscaff13-processed-gene-85.8	augustus_masked-VaccDscaff12-processed-gene-98.1	augustus_masked-VaccDscaff15-processed-gene-271.2	maker-VaccDscaff28-augustus-gene-349.38
augustus_masked-VaccDscaff13-processed-gene-354.9	augustus_masked-VaccDscaff132-processed-gene-1.4	augustus_masked-VaccDscaff120-processed-gene-1.2	augustus_masked-VaccDscaff15-processed-gene-297.1	maker-VaccDscaff37-augustus-gene-303.53
augustus_masked-VaccDscaff13-processed-gene-36.6	augustus_masked-VaccDscaff136-processed-gene-3.2	augustus_masked-VaccDscaff120-processed-gene-1.3	augustus_masked-VaccDscaff15-processed-gene-305.9	maker-VaccDscaff38-snap-gene-101.15
augustus_masked-VaccDscaff13-processed-gene-386.6	augustus_masked-VaccDscaff1377-processed-gene-0.0	augustus_masked-VaccDscaff1200-processed-gene-0.0	augustus_masked-VaccDscaff15-processed-gene-323.2	maker-VaccDscaff43-augustus-gene-132.29
augustus_masked-VaccDscaff13-processed-gene-388.8	augustus_masked-VaccDscaff1377-processed-gene-0.1	augustus_masked-VaccDscaff1216-processed-gene-0.0	augustus_masked-VaccDscaff15-processed-gene-350.7	maker-VaccDscaff43-augustus-gene-132.31
augustus_masked-VaccDscaff13-processed-gene-47.5	augustus_masked-VaccDscaff139-processed-gene-0.10	augustus_masked-VaccDscaff126-processed-gene-0.2	augustus_masked-VaccDscaff15-processed-gene-368.6	maker-VaccDscaff46-augustus-gene-86.22
augustus_masked-VaccDscaff13-processed-gene-57.3	augustus_masked-VaccDscaff139-processed-gene-2.1	augustus_masked-VaccDscaff127-processed-gene-3.11	augustus_masked-VaccDscaff15-processed-gene-37.4	maker-VaccDscaff46-augustus-gene-86.25
augustus_masked-VaccDscaff13-processed-gene-63.5	augustus_masked-VaccDscaff139-processed-gene-2.2	augustus_masked-VaccDscaff1287-processed-gene-0.0	augustus_masked-VaccDscaff15-processed-gene-383.8	maker-VaccDscaff47-augustus-gene-69.25
augustus_masked-VaccDscaff13-processed-gene-70.2	augustus_masked-VaccDscaff1393-processed-gene-0.0	augustus_masked-VaccDscaff13-processed-gene-103.12	augustus_masked-VaccDscaff15-processed-gene-384.5	maker-VaccDscaff47-augustus-gene-69.26
augustus_masked-VaccDscaff13-processed-gene-70.3	augustus_masked-VaccDscaff1393-processed-gene-0.1	augustus_masked-VaccDscaff13-processed-gene-106.1	augustus_masked-VaccDscaff15-processed-gene-386.4	maker-VaccDscaff6-augustus-gene-422.25
augustus_masked-VaccDscaff13-processed-gene-70.4	augustus_masked-VaccDscaff14-processed-gene-123.1	augustus_masked-VaccDscaff13-processed-gene-107.8	augustus_masked-VaccDscaff15-processed-gene-47.2	snap_masked-VaccDscaff1-processed-gene-137.13
augustus_masked-VaccDscaff13-processed-gene-77.7	augustus_masked-VaccDscaff14-processed-gene-157.0	augustus_masked-VaccDscaff13-processed-gene-111.4	augustus_masked-VaccDscaff15-processed-gene-51.3	augustus_masked-VaccDscaff50-processed-gene-26.10
augustus_masked-VaccDscaff13-processed-gene-81.0	augustus_masked-VaccDscaff14-processed-gene-182.2	augustus_masked-VaccDscaff13-processed-gene-119.4	augustus_masked-VaccDscaff15-processed-gene-95.6	maker-VaccDscaff11-augustus-gene-306.28
augustus_masked-VaccDscaff13-processed-gene-81.9	augustus_masked-VaccDscaff14-processed-gene-184.6	augustus_masked-VaccDscaff13-processed-gene-149.7	augustus_masked-VaccDscaff153-processed-gene-2.10	maker-VaccDscaff15-augustus-gene-290.29
augustus_masked-VaccDscaff13-processed-gene-85.8	augustus_masked-VaccDscaff14-processed-gene-185.9	augustus_masked-VaccDscaff13-processed-gene-180.8	augustus_masked-VaccDscaff16-processed-gene-108.5	maker-VaccDscaff17-augustus-gene-337.41
augustus_masked-VaccDscaff13-processed-gene-90.1	augustus_masked-VaccDscaff14-processed-gene-188.5	augustus_masked-VaccDscaff13-processed-gene-19.6	augustus_masked-VaccDscaff16-processed-gene-110.3	maker-VaccDscaff17-snap-gene-337.47
augustus_masked-VaccDscaff132-processed-gene-1.4	augustus_masked-VaccDscaff14-processed-gene-207.12	augustus_masked-VaccDscaff13-processed-gene-193.4	augustus_masked-VaccDscaff16-processed-gene-114.1	maker-VaccDscaff24-augustus-gene-96.25
augustus_masked-VaccDscaff136-processed-gene-3.2	augustus_masked-VaccDscaff14-processed-gene-208.7	augustus_masked-VaccDscaff13-processed-gene-239.1	augustus_masked-VaccDscaff16-processed-gene-139.7	maker-VaccDscaff29-augustus-gene-124.18
augustus_masked-VaccDscaff137-processed-gene-3.7	augustus_masked-VaccDscaff14-processed-gene-208.8	augustus_masked-VaccDscaff13-processed-gene-254.6	augustus_masked-VaccDscaff16-processed-gene-141.8	maker-VaccDscaff34-snap-gene-46.49
augustus_masked-VaccDscaff1377-processed-gene-0.0	augustus_masked-VaccDscaff14-processed-gene-256.10	augustus_masked-VaccDscaff13-processed-gene-254.7	augustus_masked-VaccDscaff16-processed-gene-148.1	maker-VaccDscaff37-augustus-gene-81.25
augustus_masked-VaccDscaff139-processed-gene-0.10	augustus_masked-VaccDscaff14-processed-gene-266.8	augustus_masked-VaccDscaff13-processed-gene-272.2	augustus_masked-VaccDscaff16-processed-gene-152.1	maker-VaccDscaff38-augustus-gene-200.23
augustus_masked-VaccDscaff139-processed-gene-2.2	augustus_masked-VaccDscaff14-processed-gene-284.0	augustus_masked-VaccDscaff13-processed-gene-286.3	augustus_masked-VaccDscaff16-processed-gene-17.1	maker-VaccDscaff6-augustus-gene-163.26
augustus_masked-VaccDscaff1393-processed-gene-0.0	augustus_masked-VaccDscaff14-processed-gene-291.9	augustus_masked-VaccDscaff13-processed-gene-29.6	augustus_masked-VaccDscaff16-processed-gene-206.0	maker-VaccDscaff6-snap-gene-380.44
augustus_masked-VaccDscaff14-processed-gene-1.1	augustus_masked-VaccDscaff14-processed-gene-301.2	augustus_masked-VaccDscaff13-processed-gene-292.3	augustus_masked-VaccDscaff16-processed-gene-226.5	maker-VaccDscaff789-augustus-gene-0.9
augustus_masked-VaccDscaff14-processed-gene-123.1	augustus_masked-VaccDscaff14-processed-gene-304.4	augustus_masked-VaccDscaff13-processed-gene-292.6	augustus_masked-VaccDscaff16-processed-gene-23.9	maker-VaccDscaff10-augustus-gene-348.25
augustus_masked-VaccDscaff14-processed-gene-182.2	augustus_masked-VaccDscaff14-processed-gene-309.0	augustus_masked-VaccDscaff13-processed-gene-292.8	augustus_masked-VaccDscaff16-processed-gene-254.4	maker-VaccDscaff10-snap-gene-348.34
augustus_masked-VaccDscaff14-processed-gene-185.9	augustus_masked-VaccDscaff14-processed-gene-321.9	augustus_masked-VaccDscaff13-processed-gene-292.9	augustus_masked-VaccDscaff16-processed-gene-265.8	maker-VaccDscaff26-snap-gene-34.47
augustus_masked-VaccDscaff14-processed-gene-201.0	augustus_masked-VaccDscaff14-processed-gene-329.0	augustus_masked-VaccDscaff13-processed-gene-306.7	augustus_masked-VaccDscaff16-processed-gene-270.5	maker-VaccDscaff26-snap-gene-34.48
augustus_masked-VaccDscaff14-processed-gene-207.12	augustus_masked-VaccDscaff14-processed-gene-336.20	augustus_masked-VaccDscaff13-processed-gene-332.7	augustus_masked-VaccDscaff16-processed-gene-270.6	maker-VaccDscaff29-augustus-gene-305.28
augustus_masked-VaccDscaff14-processed-gene-208.7	augustus_masked-VaccDscaff14-processed-gene-341.3	augustus_masked-VaccDscaff13-processed-gene-338.3	augustus_masked-VaccDscaff16-processed-gene-270.7	maker-VaccDscaff5-augustus-gene-37.39
augustus_masked-VaccDscaff14-processed-gene-208.8	augustus_masked-VaccDscaff14-processed-gene-341.7	augustus_masked-VaccDscaff13-processed-gene-354.9	augustus_masked-VaccDscaff16-processed-gene-28.7	maker-VaccDscaff5-augustus-gene-49.26
augustus_masked-VaccDscaff14-processed-gene-223.4	augustus_masked-VaccDscaff14-processed-gene-348.9	augustus_masked-VaccDscaff13-processed-gene-36.6	augustus_masked-VaccDscaff16-processed-gene-318.10	maker-VaccDscaff8-augustus-gene-360.23
augustus_masked-VaccDscaff14-processed-gene-242.8	augustus_masked-VaccDscaff14-processed-gene-353.9	augustus_masked-VaccDscaff13-processed-gene-386.6	augustus_masked-VaccDscaff16-processed-gene-318.5	maker-VaccDscaff8-augustus-gene-361.35
augustus_masked-VaccDscaff14-processed-gene-256.10	augustus_masked-VaccDscaff14-processed-gene-361.1	augustus_masked-VaccDscaff13-processed-gene-394.6	augustus_masked-VaccDscaff16-processed-gene-36.1	maker-VaccDscaff8-snap-gene-360.28
augustus_masked-VaccDscaff14-processed-gene-266.8	augustus_masked-VaccDscaff14-processed-gene-364.4	augustus_masked-VaccDscaff13-processed-gene-40.9	augustus_masked-VaccDscaff16-processed-gene-43.8	maker-VaccDscaff19-snap-gene-64.36
augustus_masked-VaccDscaff14-processed-gene-284.0	augustus_masked-VaccDscaff14-processed-gene-364.5	augustus_masked-VaccDscaff13-processed-gene-47.5	augustus_masked-VaccDscaff16-processed-gene-58.9	maker-VaccDscaff20-augustus-gene-68.33
augustus_masked-VaccDscaff14-processed-gene-291.9	augustus_masked-VaccDscaff14-processed-gene-364.8	augustus_masked-VaccDscaff13-processed-gene-57.3	augustus_masked-VaccDscaff16-processed-gene-61.2	maker-VaccDscaff20-augustus-gene-68.35
augustus_masked-VaccDscaff14-processed-gene-296.7	augustus_masked-VaccDscaff14-processed-gene-365.8	augustus_masked-VaccDscaff13-processed-gene-63.5	augustus_masked-VaccDscaff160-processed-gene-1.8	maker-VaccDscaff20-augustus-gene-68.36
augustus_masked-VaccDscaff14-processed-gene-304.4	augustus_masked-VaccDscaff14-processed-gene-380.8	augustus_masked-VaccDscaff13-processed-gene-70.2	augustus_masked-VaccDscaff17-processed-gene-0.5	maker-VaccDscaff28-augustus-gene-290.32
augustus_masked-VaccDscaff14-processed-gene-309.0	augustus_masked-VaccDscaff14-processed-gene-381.6	augustus_masked-VaccDscaff13-processed-gene-70.3	augustus_masked-VaccDscaff17-processed-gene-102.0	maker-VaccDscaff28-augustus-gene-290.34
augustus_masked-VaccDscaff14-processed-gene-327.6	augustus_masked-VaccDscaff14-processed-gene-5.3	augustus_masked-VaccDscaff13-processed-gene-70.4	augustus_masked-VaccDscaff17-processed-gene-139.4	maker-VaccDscaff48-snap-gene-55.35
augustus_masked-VaccDscaff14-processed-gene-332.5	augustus_masked-VaccDscaff14-processed-gene-50.7	augustus_masked-VaccDscaff13-processed-gene-77.7	augustus_masked-VaccDscaff17-processed-gene-165.9	snap_masked-VaccDscaff20-processed-gene-68.12
augustus_masked-VaccDscaff14-processed-gene-336.20	augustus_masked-VaccDscaff14-processed-gene-65.3	augustus_masked-VaccDscaff13-processed-gene-8.4	augustus_masked-VaccDscaff17-processed-gene-183.3
augustus_masked-VaccDscaff14-processed-gene-341.7	augustus_masked-VaccDscaff14-processed-gene-69.7	augustus_masked-VaccDscaff13-processed-gene-81.9	augustus_masked-VaccDscaff17-processed-gene-219.1
augustus_masked-VaccDscaff14-processed-gene-348.9	augustus_masked-VaccDscaff14-processed-gene-7.2	augustus_masked-VaccDscaff13-processed-gene-85.8	augustus_masked-VaccDscaff17-processed-gene-235.8
augustus_masked-VaccDscaff14-processed-gene-353.9	augustus_masked-VaccDscaff14-processed-gene-70.8	augustus_masked-VaccDscaff132-processed-gene-1.4	augustus_masked-VaccDscaff17-processed-gene-239.9
augustus_masked-VaccDscaff14-processed-gene-361.1	augustus_masked-VaccDscaff14-processed-gene-75.5	augustus_masked-VaccDscaff136-processed-gene-3.2	augustus_masked-VaccDscaff17-processed-gene-270.7
augustus_masked-VaccDscaff14-processed-gene-364.4	augustus_masked-VaccDscaff14-processed-gene-78.4	augustus_masked-VaccDscaff1377-processed-gene-0.0	augustus_masked-VaccDscaff17-processed-gene-271.4
augustus_masked-VaccDscaff14-processed-gene-364.5	augustus_masked-VaccDscaff14-processed-gene-78.5	augustus_masked-VaccDscaff139-processed-gene-0.10	augustus_masked-VaccDscaff17-processed-gene-279.3
augustus_masked-VaccDscaff14-processed-gene-380.8	augustus_masked-VaccDscaff14-processed-gene-93.2	augustus_masked-VaccDscaff139-processed-gene-2.1	augustus_masked-VaccDscaff17-processed-gene-288.2
augustus_masked-VaccDscaff14-processed-gene-381.6	augustus_masked-VaccDscaff144-processed-gene-0.3	augustus_masked-VaccDscaff139-processed-gene-2.2	augustus_masked-VaccDscaff17-processed-gene-295.3
augustus_masked-VaccDscaff14-processed-gene-5.3	augustus_masked-VaccDscaff145-processed-gene-2.15	augustus_masked-VaccDscaff1393-processed-gene-0.0	augustus_masked-VaccDscaff17-processed-gene-299.2
augustus_masked-VaccDscaff14-processed-gene-50.7	augustus_masked-VaccDscaff1475-processed-gene-0.0	augustus_masked-VaccDscaff14-processed-gene-123.1	augustus_masked-VaccDscaff17-processed-gene-311.1
augustus_masked-VaccDscaff14-processed-gene-65.3	augustus_masked-VaccDscaff15-processed-gene-133.6	augustus_masked-VaccDscaff14-processed-gene-157.0	augustus_masked-VaccDscaff17-processed-gene-322.4
augustus_masked-VaccDscaff14-processed-gene-69.7	augustus_masked-VaccDscaff15-processed-gene-177.2	augustus_masked-VaccDscaff14-processed-gene-182.2	augustus_masked-VaccDscaff17-processed-gene-337.0
augustus_masked-VaccDscaff14-processed-gene-70.8	augustus_masked-VaccDscaff15-processed-gene-192.0	augustus_masked-VaccDscaff14-processed-gene-198.5	augustus_masked-VaccDscaff17-processed-gene-341.2
augustus_masked-VaccDscaff14-processed-gene-75.5	augustus_masked-VaccDscaff15-processed-gene-205.3	augustus_masked-VaccDscaff14-processed-gene-199.7	augustus_masked-VaccDscaff17-processed-gene-367.8
augustus_masked-VaccDscaff14-processed-gene-78.4	augustus_masked-VaccDscaff15-processed-gene-220.2	augustus_masked-VaccDscaff14-processed-gene-201.0	augustus_masked-VaccDscaff17-processed-gene-42.7
augustus_masked-VaccDscaff14-processed-gene-78.5	augustus_masked-VaccDscaff15-processed-gene-238.4	augustus_masked-VaccDscaff14-processed-gene-207.12	augustus_masked-VaccDscaff17-processed-gene-48.0
augustus_masked-VaccDscaff14-processed-gene-93.2	augustus_masked-VaccDscaff15-processed-gene-243.0	augustus_masked-VaccDscaff14-processed-gene-208.7	augustus_masked-VaccDscaff17-processed-gene-61.0
augustus_masked-VaccDscaff1430-processed-gene-0.0	augustus_masked-VaccDscaff15-processed-gene-247.6	augustus_masked-VaccDscaff14-processed-gene-208.8	augustus_masked-VaccDscaff17-processed-gene-81.11
augustus_masked-VaccDscaff144-processed-gene-0.3	augustus_masked-VaccDscaff15-processed-gene-247.7	augustus_masked-VaccDscaff14-processed-gene-22.1	augustus_masked-VaccDscaff1706-processed-gene-0.1
augustus_masked-VaccDscaff145-processed-gene-2.15	augustus_masked-VaccDscaff15-processed-gene-262.8	augustus_masked-VaccDscaff14-processed-gene-223.4	augustus_masked-VaccDscaff1724-processed-gene-0.1
augustus_masked-VaccDscaff146-processed-gene-0.4	augustus_masked-VaccDscaff15-processed-gene-271.2	augustus_masked-VaccDscaff14-processed-gene-242.3	augustus_masked-VaccDscaff18-processed-gene-0.4
augustus_masked-VaccDscaff1475-processed-gene-0.0	augustus_masked-VaccDscaff15-processed-gene-297.1	augustus_masked-VaccDscaff14-processed-gene-242.8	augustus_masked-VaccDscaff18-processed-gene-103.12
augustus_masked-VaccDscaff15-processed-gene-133.6	augustus_masked-VaccDscaff15-processed-gene-305.8	augustus_masked-VaccDscaff14-processed-gene-256.10	augustus_masked-VaccDscaff18-processed-gene-108.4
augustus_masked-VaccDscaff15-processed-gene-142.5	augustus_masked-VaccDscaff15-processed-gene-305.9	augustus_masked-VaccDscaff14-processed-gene-266.8	augustus_masked-VaccDscaff18-processed-gene-108.5
augustus_masked-VaccDscaff15-processed-gene-177.2	augustus_masked-VaccDscaff15-processed-gene-31.5	augustus_masked-VaccDscaff14-processed-gene-272.1	augustus_masked-VaccDscaff18-processed-gene-147.3
augustus_masked-VaccDscaff15-processed-gene-18.0	augustus_masked-VaccDscaff15-processed-gene-323.2	augustus_masked-VaccDscaff14-processed-gene-284.0	augustus_masked-VaccDscaff18-processed-gene-192.1
augustus_masked-VaccDscaff15-processed-gene-205.3	augustus_masked-VaccDscaff15-processed-gene-350.7	augustus_masked-VaccDscaff14-processed-gene-288.10	augustus_masked-VaccDscaff18-processed-gene-232.11
augustus_masked-VaccDscaff15-processed-gene-213.8	augustus_masked-VaccDscaff15-processed-gene-368.6	augustus_masked-VaccDscaff14-processed-gene-291.9	augustus_masked-VaccDscaff18-processed-gene-250.1
augustus_masked-VaccDscaff15-processed-gene-220.2	augustus_masked-VaccDscaff15-processed-gene-37.4	augustus_masked-VaccDscaff14-processed-gene-296.7	augustus_masked-VaccDscaff18-processed-gene-254.6
augustus_masked-VaccDscaff15-processed-gene-238.4	augustus_masked-VaccDscaff15-processed-gene-383.8	augustus_masked-VaccDscaff14-processed-gene-301.2	augustus_masked-VaccDscaff18-processed-gene-290.5
augustus_masked-VaccDscaff15-processed-gene-247.6	augustus_masked-VaccDscaff15-processed-gene-384.5	augustus_masked-VaccDscaff14-processed-gene-304.4	augustus_masked-VaccDscaff18-processed-gene-291.9
augustus_masked-VaccDscaff15-processed-gene-247.7	augustus_masked-VaccDscaff15-processed-gene-386.4	augustus_masked-VaccDscaff14-processed-gene-309.0	augustus_masked-VaccDscaff18-processed-gene-298.10
augustus_masked-VaccDscaff15-processed-gene-257.3	augustus_masked-VaccDscaff15-processed-gene-40.5	augustus_masked-VaccDscaff14-processed-gene-336.20	augustus_masked-VaccDscaff18-processed-gene-3.9
augustus_masked-VaccDscaff15-processed-gene-262.8	augustus_masked-VaccDscaff15-processed-gene-47.2	augustus_masked-VaccDscaff14-processed-gene-341.7	augustus_masked-VaccDscaff18-processed-gene-306.1
augustus_masked-VaccDscaff15-processed-gene-271.2	augustus_masked-VaccDscaff15-processed-gene-51.3	augustus_masked-VaccDscaff14-processed-gene-348.9	augustus_masked-VaccDscaff18-processed-gene-332.1
augustus_masked-VaccDscaff15-processed-gene-277.7	augustus_masked-VaccDscaff15-processed-gene-95.6	augustus_masked-VaccDscaff14-processed-gene-364.4	augustus_masked-VaccDscaff18-processed-gene-348.2
augustus_masked-VaccDscaff15-processed-gene-281.1	augustus_masked-VaccDscaff153-processed-gene-2.10	augustus_masked-VaccDscaff14-processed-gene-364.8	augustus_masked-VaccDscaff18-processed-gene-371.6
augustus_masked-VaccDscaff15-processed-gene-297.1	augustus_masked-VaccDscaff155-processed-gene-2.12	augustus_masked-VaccDscaff14-processed-gene-377.4	augustus_masked-VaccDscaff18-processed-gene-38.12
augustus_masked-VaccDscaff15-processed-gene-305.9	augustus_masked-VaccDscaff16-processed-gene-108.5	augustus_masked-VaccDscaff14-processed-gene-380.8	augustus_masked-VaccDscaff18-processed-gene-382.7
augustus_masked-VaccDscaff15-processed-gene-323.2	augustus_masked-VaccDscaff16-processed-gene-110.3	augustus_masked-VaccDscaff14-processed-gene-381.6	augustus_masked-VaccDscaff18-processed-gene-5.13
augustus_masked-VaccDscaff15-processed-gene-324.1	augustus_masked-VaccDscaff16-processed-gene-114.1	augustus_masked-VaccDscaff14-processed-gene-50.7	augustus_masked-VaccDscaff18-processed-gene-63.2
augustus_masked-VaccDscaff15-processed-gene-350.7	augustus_masked-VaccDscaff16-processed-gene-139.7	augustus_masked-VaccDscaff14-processed-gene-65.3	augustus_masked-VaccDscaff18-processed-gene-82.3
augustus_masked-VaccDscaff15-processed-gene-368.6	augustus_masked-VaccDscaff16-processed-gene-141.8	augustus_masked-VaccDscaff14-processed-gene-69.7	augustus_masked-VaccDscaff19-processed-gene-107.0
augustus_masked-VaccDscaff15-processed-gene-37.4	augustus_masked-VaccDscaff16-processed-gene-148.1	augustus_masked-VaccDscaff14-processed-gene-75.5	augustus_masked-VaccDscaff19-processed-gene-129.10
augustus_masked-VaccDscaff15-processed-gene-372.0	augustus_masked-VaccDscaff16-processed-gene-152.1	augustus_masked-VaccDscaff14-processed-gene-78.4	augustus_masked-VaccDscaff19-processed-gene-130.0
augustus_masked-VaccDscaff15-processed-gene-383.3	augustus_masked-VaccDscaff16-processed-gene-154.1	augustus_masked-VaccDscaff14-processed-gene-78.5	augustus_masked-VaccDscaff19-processed-gene-180.6
augustus_masked-VaccDscaff15-processed-gene-383.8	augustus_masked-VaccDscaff16-processed-gene-17.1	augustus_masked-VaccDscaff14-processed-gene-93.2	augustus_masked-VaccDscaff19-processed-gene-280.7
augustus_masked-VaccDscaff15-processed-gene-384.5	augustus_masked-VaccDscaff16-processed-gene-20.1	augustus_masked-VaccDscaff14-processed-gene-99.2	augustus_masked-VaccDscaff19-processed-gene-284.9
augustus_masked-VaccDscaff15-processed-gene-386.4	augustus_masked-VaccDscaff16-processed-gene-206.0	augustus_masked-VaccDscaff1430-processed-gene-0.0	augustus_masked-VaccDscaff19-processed-gene-285.1
augustus_masked-VaccDscaff15-processed-gene-47.2	augustus_masked-VaccDscaff16-processed-gene-222.1	augustus_masked-VaccDscaff144-processed-gene-0.3	augustus_masked-VaccDscaff19-processed-gene-289.3
augustus_masked-VaccDscaff15-processed-gene-51.3	augustus_masked-VaccDscaff16-processed-gene-226.5	augustus_masked-VaccDscaff145-processed-gene-2.15	augustus_masked-VaccDscaff19-processed-gene-31.10
augustus_masked-VaccDscaff15-processed-gene-95.6	augustus_masked-VaccDscaff16-processed-gene-227.0	augustus_masked-VaccDscaff146-processed-gene-0.4	augustus_masked-VaccDscaff19-processed-gene-31.9
augustus_masked-VaccDscaff153-processed-gene-1.3	augustus_masked-VaccDscaff16-processed-gene-23.9	augustus_masked-VaccDscaff1475-processed-gene-0.0	augustus_masked-VaccDscaff19-processed-gene-310.5
augustus_masked-VaccDscaff153-processed-gene-2.10	augustus_masked-VaccDscaff16-processed-gene-254.4	augustus_masked-VaccDscaff15-processed-gene-120.4	augustus_masked-VaccDscaff19-processed-gene-32.2
augustus_masked-VaccDscaff16-processed-gene-1.11	augustus_masked-VaccDscaff16-processed-gene-265.8	augustus_masked-VaccDscaff15-processed-gene-133.6	augustus_masked-VaccDscaff19-processed-gene-325.7
augustus_masked-VaccDscaff16-processed-gene-1.9	augustus_masked-VaccDscaff16-processed-gene-270.5	augustus_masked-VaccDscaff15-processed-gene-142.5	augustus_masked-VaccDscaff19-processed-gene-342.3
augustus_masked-VaccDscaff16-processed-gene-108.5	augustus_masked-VaccDscaff16-processed-gene-270.6	augustus_masked-VaccDscaff15-processed-gene-177.2	augustus_masked-VaccDscaff19-processed-gene-35.2
augustus_masked-VaccDscaff16-processed-gene-110.3	augustus_masked-VaccDscaff16-processed-gene-270.7	augustus_masked-VaccDscaff15-processed-gene-18.0	augustus_masked-VaccDscaff19-processed-gene-369.0
augustus_masked-VaccDscaff16-processed-gene-114.1	augustus_masked-VaccDscaff16-processed-gene-28.7	augustus_masked-VaccDscaff15-processed-gene-192.0	augustus_masked-VaccDscaff19-processed-gene-41.1
augustus_masked-VaccDscaff16-processed-gene-139.7	augustus_masked-VaccDscaff16-processed-gene-318.10	augustus_masked-VaccDscaff15-processed-gene-200.1	augustus_masked-VaccDscaff19-processed-gene-50.5
augustus_masked-VaccDscaff16-processed-gene-141.8	augustus_masked-VaccDscaff16-processed-gene-318.5	augustus_masked-VaccDscaff15-processed-gene-213.8	augustus_masked-VaccDscaff19-processed-gene-6.2
augustus_masked-VaccDscaff16-processed-gene-148.1	augustus_masked-VaccDscaff16-processed-gene-36.1	augustus_masked-VaccDscaff15-processed-gene-220.2	augustus_masked-VaccDscaff19-processed-gene-9.6
augustus_masked-VaccDscaff16-processed-gene-152.1	augustus_masked-VaccDscaff16-processed-gene-378.4	augustus_masked-VaccDscaff15-processed-gene-238.4	augustus_masked-VaccDscaff198-processed-gene-0.10
augustus_masked-VaccDscaff16-processed-gene-154.1	augustus_masked-VaccDscaff16-processed-gene-43.8	augustus_masked-VaccDscaff15-processed-gene-247.6	augustus_masked-VaccDscaff2-processed-gene-10.4
augustus_masked-VaccDscaff16-processed-gene-158.7	augustus_masked-VaccDscaff16-processed-gene-44.5	augustus_masked-VaccDscaff15-processed-gene-247.7	augustus_masked-VaccDscaff2-processed-gene-103.2
augustus_masked-VaccDscaff16-processed-gene-17.1	augustus_masked-VaccDscaff16-processed-gene-52.7	augustus_masked-VaccDscaff15-processed-gene-262.8	augustus_masked-VaccDscaff2-processed-gene-15.12
augustus_masked-VaccDscaff16-processed-gene-206.0	augustus_masked-VaccDscaff16-processed-gene-57.2	augustus_masked-VaccDscaff15-processed-gene-271.2	augustus_masked-VaccDscaff2-processed-gene-15.3
augustus_masked-VaccDscaff16-processed-gene-224.8	augustus_masked-VaccDscaff16-processed-gene-58.9	augustus_masked-VaccDscaff15-processed-gene-277.7	augustus_masked-VaccDscaff2-processed-gene-16.0
augustus_masked-VaccDscaff16-processed-gene-226.5	augustus_masked-VaccDscaff16-processed-gene-61.2	augustus_masked-VaccDscaff15-processed-gene-281.1	augustus_masked-VaccDscaff2-processed-gene-193.7
augustus_masked-VaccDscaff16-processed-gene-227.0	augustus_masked-VaccDscaff16-processed-gene-63.6	augustus_masked-VaccDscaff15-processed-gene-282.13	augustus_masked-VaccDscaff2-processed-gene-203.4
augustus_masked-VaccDscaff16-processed-gene-229.3	augustus_masked-VaccDscaff16-processed-gene-90.6	augustus_masked-VaccDscaff15-processed-gene-297.1	augustus_masked-VaccDscaff2-processed-gene-206.0
augustus_masked-VaccDscaff16-processed-gene-23.9	augustus_masked-VaccDscaff160-processed-gene-1.8	augustus_masked-VaccDscaff15-processed-gene-305.9	augustus_masked-VaccDscaff2-processed-gene-222.4
augustus_masked-VaccDscaff16-processed-gene-254.4	augustus_masked-VaccDscaff1647-processed-gene-0.1	augustus_masked-VaccDscaff15-processed-gene-318.14	augustus_masked-VaccDscaff2-processed-gene-224.6
augustus_masked-VaccDscaff16-processed-gene-265.8	augustus_masked-VaccDscaff1672-processed-gene-0.0	augustus_masked-VaccDscaff15-processed-gene-323.2	augustus_masked-VaccDscaff2-processed-gene-228.5
augustus_masked-VaccDscaff16-processed-gene-270.5	augustus_masked-VaccDscaff17-processed-gene-0.5	augustus_masked-VaccDscaff15-processed-gene-324.1	augustus_masked-VaccDscaff2-processed-gene-240.0
augustus_masked-VaccDscaff16-processed-gene-270.6	augustus_masked-VaccDscaff17-processed-gene-102.0	augustus_masked-VaccDscaff15-processed-gene-338.8	augustus_masked-VaccDscaff2-processed-gene-240.8
augustus_masked-VaccDscaff16-processed-gene-270.7	augustus_masked-VaccDscaff17-processed-gene-114.6	augustus_masked-VaccDscaff15-processed-gene-350.7	augustus_masked-VaccDscaff2-processed-gene-256.3
augustus_masked-VaccDscaff16-processed-gene-28.7	augustus_masked-VaccDscaff17-processed-gene-139.4	augustus_masked-VaccDscaff15-processed-gene-368.6	augustus_masked-VaccDscaff2-processed-gene-262.3
augustus_masked-VaccDscaff16-processed-gene-318.10	augustus_masked-VaccDscaff17-processed-gene-154.2	augustus_masked-VaccDscaff15-processed-gene-37.4	augustus_masked-VaccDscaff2-processed-gene-274.1
augustus_masked-VaccDscaff16-processed-gene-318.5	augustus_masked-VaccDscaff17-processed-gene-165.9	augustus_masked-VaccDscaff15-processed-gene-383.8	augustus_masked-VaccDscaff2-processed-gene-284.2
augustus_masked-VaccDscaff16-processed-gene-36.1	augustus_masked-VaccDscaff17-processed-gene-180.1	augustus_masked-VaccDscaff15-processed-gene-384.5	augustus_masked-VaccDscaff2-processed-gene-285.7
augustus_masked-VaccDscaff16-processed-gene-38.7	augustus_masked-VaccDscaff17-processed-gene-183.3	augustus_masked-VaccDscaff15-processed-gene-386.4	augustus_masked-VaccDscaff2-processed-gene-303.4
augustus_masked-VaccDscaff16-processed-gene-43.8	augustus_masked-VaccDscaff17-processed-gene-219.1	augustus_masked-VaccDscaff15-processed-gene-40.5	augustus_masked-VaccDscaff2-processed-gene-305.7
augustus_masked-VaccDscaff16-processed-gene-44.5	augustus_masked-VaccDscaff17-processed-gene-235.8	augustus_masked-VaccDscaff15-processed-gene-47.2	augustus_masked-VaccDscaff2-processed-gene-310.1
augustus_masked-VaccDscaff16-processed-gene-52.7	augustus_masked-VaccDscaff17-processed-gene-239.9	augustus_masked-VaccDscaff15-processed-gene-51.3	augustus_masked-VaccDscaff2-processed-gene-311.3
augustus_masked-VaccDscaff16-processed-gene-57.2	augustus_masked-VaccDscaff17-processed-gene-24.1	augustus_masked-VaccDscaff15-processed-gene-95.6	augustus_masked-VaccDscaff2-processed-gene-32.2
augustus_masked-VaccDscaff16-processed-gene-58.9	augustus_masked-VaccDscaff17-processed-gene-259.7	augustus_masked-VaccDscaff153-processed-gene-1.3	augustus_masked-VaccDscaff2-processed-gene-331.5
augustus_masked-VaccDscaff16-processed-gene-61.2	augustus_masked-VaccDscaff17-processed-gene-270.7	augustus_masked-VaccDscaff153-processed-gene-2.10	augustus_masked-VaccDscaff2-processed-gene-333.9
augustus_masked-VaccDscaff16-processed-gene-90.6	augustus_masked-VaccDscaff17-processed-gene-271.4	augustus_masked-VaccDscaff155-processed-gene-2.12	augustus_masked-VaccDscaff2-processed-gene-367.10
augustus_masked-VaccDscaff160-processed-gene-1.8	augustus_masked-VaccDscaff17-processed-gene-279.3	augustus_masked-VaccDscaff16-processed-gene-1.11	augustus_masked-VaccDscaff2-processed-gene-378.12
augustus_masked-VaccDscaff1647-processed-gene-0.1	augustus_masked-VaccDscaff17-processed-gene-288.2	augustus_masked-VaccDscaff16-processed-gene-1.9	augustus_masked-VaccDscaff2-processed-gene-390.9
augustus_masked-VaccDscaff17-processed-gene-0.5	augustus_masked-VaccDscaff17-processed-gene-295.3	augustus_masked-VaccDscaff16-processed-gene-107.4	augustus_masked-VaccDscaff2-processed-gene-4.6
augustus_masked-VaccDscaff17-processed-gene-102.0	augustus_masked-VaccDscaff17-processed-gene-299.2	augustus_masked-VaccDscaff16-processed-gene-108.5	augustus_masked-VaccDscaff2-processed-gene-402.7
augustus_masked-VaccDscaff17-processed-gene-11.5	augustus_masked-VaccDscaff17-processed-gene-311.1	augustus_masked-VaccDscaff16-processed-gene-110.3	augustus_masked-VaccDscaff2-processed-gene-406.7
augustus_masked-VaccDscaff17-processed-gene-114.6	augustus_masked-VaccDscaff17-processed-gene-322.4	augustus_masked-VaccDscaff16-processed-gene-114.1	augustus_masked-VaccDscaff2-processed-gene-418.1
augustus_masked-VaccDscaff17-processed-gene-139.4	augustus_masked-VaccDscaff17-processed-gene-337.0	augustus_masked-VaccDscaff16-processed-gene-139.7	augustus_masked-VaccDscaff2-processed-gene-430.5
augustus_masked-VaccDscaff17-processed-gene-165.9	augustus_masked-VaccDscaff17-processed-gene-341.2	augustus_masked-VaccDscaff16-processed-gene-141.8	augustus_masked-VaccDscaff2-processed-gene-433.7
augustus_masked-VaccDscaff17-processed-gene-183.3	augustus_masked-VaccDscaff17-processed-gene-367.8	augustus_masked-VaccDscaff16-processed-gene-148.1	augustus_masked-VaccDscaff2-processed-gene-434.6
augustus_masked-VaccDscaff17-processed-gene-183.8	augustus_masked-VaccDscaff17-processed-gene-42.7	augustus_masked-VaccDscaff16-processed-gene-152.1	augustus_masked-VaccDscaff2-processed-gene-438.0
augustus_masked-VaccDscaff17-processed-gene-219.1	augustus_masked-VaccDscaff17-processed-gene-48.0	augustus_masked-VaccDscaff16-processed-gene-17.1	augustus_masked-VaccDscaff2-processed-gene-74.6
augustus_masked-VaccDscaff17-processed-gene-235.8	augustus_masked-VaccDscaff17-processed-gene-61.0	augustus_masked-VaccDscaff16-processed-gene-194.0	augustus_masked-VaccDscaff20-processed-gene-103.6
augustus_masked-VaccDscaff17-processed-gene-239.9	augustus_masked-VaccDscaff17-processed-gene-66.1	augustus_masked-VaccDscaff16-processed-gene-199.10	augustus_masked-VaccDscaff20-processed-gene-126.4
augustus_masked-VaccDscaff17-processed-gene-259.5	augustus_masked-VaccDscaff17-processed-gene-68.3	augustus_masked-VaccDscaff16-processed-gene-20.1	augustus_masked-VaccDscaff20-processed-gene-145.7
augustus_masked-VaccDscaff17-processed-gene-270.7	augustus_masked-VaccDscaff17-processed-gene-70.9	augustus_masked-VaccDscaff16-processed-gene-206.0	augustus_masked-VaccDscaff20-processed-gene-153.3
augustus_masked-VaccDscaff17-processed-gene-271.4	augustus_masked-VaccDscaff17-processed-gene-81.11	augustus_masked-VaccDscaff16-processed-gene-219.4	augustus_masked-VaccDscaff20-processed-gene-273.1
augustus_masked-VaccDscaff17-processed-gene-279.3	augustus_masked-VaccDscaff1706-processed-gene-0.1	augustus_masked-VaccDscaff16-processed-gene-221.6	augustus_masked-VaccDscaff20-processed-gene-307.2
augustus_masked-VaccDscaff17-processed-gene-288.2	augustus_masked-VaccDscaff1724-processed-gene-0.1	augustus_masked-VaccDscaff16-processed-gene-224.8	augustus_masked-VaccDscaff20-processed-gene-32.10
augustus_masked-VaccDscaff17-processed-gene-295.3	augustus_masked-VaccDscaff18-processed-gene-0.4	augustus_masked-VaccDscaff16-processed-gene-226.5	augustus_masked-VaccDscaff20-processed-gene-32.9
augustus_masked-VaccDscaff17-processed-gene-298.0	augustus_masked-VaccDscaff18-processed-gene-102.1	augustus_masked-VaccDscaff16-processed-gene-23.9	augustus_masked-VaccDscaff20-processed-gene-341.4
augustus_masked-VaccDscaff17-processed-gene-299.2	augustus_masked-VaccDscaff18-processed-gene-103.12	augustus_masked-VaccDscaff16-processed-gene-254.4	augustus_masked-VaccDscaff20-processed-gene-347.0
augustus_masked-VaccDscaff17-processed-gene-311.1	augustus_masked-VaccDscaff18-processed-gene-108.4	augustus_masked-VaccDscaff16-processed-gene-258.5	augustus_masked-VaccDscaff20-processed-gene-352.2
augustus_masked-VaccDscaff17-processed-gene-322.4	augustus_masked-VaccDscaff18-processed-gene-108.5	augustus_masked-VaccDscaff16-processed-gene-265.8	augustus_masked-VaccDscaff20-processed-gene-352.3
augustus_masked-VaccDscaff17-processed-gene-337.0	augustus_masked-VaccDscaff18-processed-gene-13.7	augustus_masked-VaccDscaff16-processed-gene-270.5	augustus_masked-VaccDscaff20-processed-gene-353.5
augustus_masked-VaccDscaff17-processed-gene-341.2	augustus_masked-VaccDscaff18-processed-gene-147.3	augustus_masked-VaccDscaff16-processed-gene-270.6	augustus_masked-VaccDscaff20-processed-gene-374.4
augustus_masked-VaccDscaff17-processed-gene-367.8	augustus_masked-VaccDscaff18-processed-gene-177.0	augustus_masked-VaccDscaff16-processed-gene-270.7	augustus_masked-VaccDscaff20-processed-gene-39.0
augustus_masked-VaccDscaff17-processed-gene-42.7	augustus_masked-VaccDscaff18-processed-gene-192.1	augustus_masked-VaccDscaff16-processed-gene-28.7	augustus_masked-VaccDscaff20-processed-gene-54.3
augustus_masked-VaccDscaff17-processed-gene-48.0	augustus_masked-VaccDscaff18-processed-gene-232.11	augustus_masked-VaccDscaff16-processed-gene-318.10	augustus_masked-VaccDscaff21-processed-gene-107.5
augustus_masked-VaccDscaff17-processed-gene-57.3	augustus_masked-VaccDscaff18-processed-gene-250.1	augustus_masked-VaccDscaff16-processed-gene-318.5	augustus_masked-VaccDscaff21-processed-gene-230.7
augustus_masked-VaccDscaff17-processed-gene-61.0	augustus_masked-VaccDscaff18-processed-gene-254.6	augustus_masked-VaccDscaff16-processed-gene-36.1	augustus_masked-VaccDscaff21-processed-gene-236.2
augustus_masked-VaccDscaff17-processed-gene-68.3	augustus_masked-VaccDscaff18-processed-gene-287.12	augustus_masked-VaccDscaff16-processed-gene-378.4	augustus_masked-VaccDscaff21-processed-gene-238.1
augustus_masked-VaccDscaff17-processed-gene-81.11	augustus_masked-VaccDscaff18-processed-gene-290.5	augustus_masked-VaccDscaff16-processed-gene-38.7	augustus_masked-VaccDscaff21-processed-gene-252.1
augustus_masked-VaccDscaff1706-processed-gene-0.1	augustus_masked-VaccDscaff18-processed-gene-291.9	augustus_masked-VaccDscaff16-processed-gene-42.4	augustus_masked-VaccDscaff21-processed-gene-26.8
augustus_masked-VaccDscaff1724-processed-gene-0.1	augustus_masked-VaccDscaff18-processed-gene-298.10	augustus_masked-VaccDscaff16-processed-gene-43.8	augustus_masked-VaccDscaff21-processed-gene-27.5
augustus_masked-VaccDscaff18-processed-gene-0.4	augustus_masked-VaccDscaff18-processed-gene-3.9	augustus_masked-VaccDscaff16-processed-gene-58.9	augustus_masked-VaccDscaff21-processed-gene-280.5
augustus_masked-VaccDscaff18-processed-gene-10.9	augustus_masked-VaccDscaff18-processed-gene-306.1	augustus_masked-VaccDscaff16-processed-gene-61.2	augustus_masked-VaccDscaff21-processed-gene-29.12
augustus_masked-VaccDscaff18-processed-gene-103.12	augustus_masked-VaccDscaff18-processed-gene-332.1	augustus_masked-VaccDscaff16-processed-gene-63.6	augustus_masked-VaccDscaff21-processed-gene-297.7
augustus_masked-VaccDscaff18-processed-gene-108.4	augustus_masked-VaccDscaff18-processed-gene-348.2	augustus_masked-VaccDscaff160-processed-gene-1.8	augustus_masked-VaccDscaff21-processed-gene-311.0
augustus_masked-VaccDscaff18-processed-gene-108.5	augustus_masked-VaccDscaff18-processed-gene-348.4	augustus_masked-VaccDscaff1646-processed-gene-0.0	augustus_masked-VaccDscaff21-processed-gene-313.5
augustus_masked-VaccDscaff18-processed-gene-147.3	augustus_masked-VaccDscaff18-processed-gene-355.8	augustus_masked-VaccDscaff1672-processed-gene-0.0	augustus_masked-VaccDscaff21-processed-gene-32.0
augustus_masked-VaccDscaff18-processed-gene-177.3	augustus_masked-VaccDscaff18-processed-gene-371.6	augustus_masked-VaccDscaff17-processed-gene-0.5	augustus_masked-VaccDscaff21-processed-gene-326.3
augustus_masked-VaccDscaff18-processed-gene-192.1	augustus_masked-VaccDscaff18-processed-gene-38.12	augustus_masked-VaccDscaff17-processed-gene-102.0	augustus_masked-VaccDscaff21-processed-gene-359.2
augustus_masked-VaccDscaff18-processed-gene-232.11	augustus_masked-VaccDscaff18-processed-gene-381.2	augustus_masked-VaccDscaff17-processed-gene-11.5	augustus_masked-VaccDscaff21-processed-gene-361.2
augustus_masked-VaccDscaff18-processed-gene-250.1	augustus_masked-VaccDscaff18-processed-gene-382.7	augustus_masked-VaccDscaff17-processed-gene-126.4	augustus_masked-VaccDscaff21-processed-gene-378.12
augustus_masked-VaccDscaff18-processed-gene-254.6	augustus_masked-VaccDscaff18-processed-gene-5.13	augustus_masked-VaccDscaff17-processed-gene-135.3	augustus_masked-VaccDscaff21-processed-gene-378.3
augustus_masked-VaccDscaff18-processed-gene-273.2	augustus_masked-VaccDscaff18-processed-gene-63.2	augustus_masked-VaccDscaff17-processed-gene-139.3	augustus_masked-VaccDscaff21-processed-gene-52.6
augustus_masked-VaccDscaff18-processed-gene-290.5	augustus_masked-VaccDscaff18-processed-gene-82.3	augustus_masked-VaccDscaff17-processed-gene-139.4	augustus_masked-VaccDscaff21-processed-gene-54.2
augustus_masked-VaccDscaff18-processed-gene-291.9	augustus_masked-VaccDscaff19-processed-gene-104.8	augustus_masked-VaccDscaff17-processed-gene-153.6	augustus_masked-VaccDscaff21-processed-gene-58.3
augustus_masked-VaccDscaff18-processed-gene-298.10	augustus_masked-VaccDscaff19-processed-gene-107.0	augustus_masked-VaccDscaff17-processed-gene-154.2	augustus_masked-VaccDscaff21-processed-gene-58.4
augustus_masked-VaccDscaff18-processed-gene-3.9	augustus_masked-VaccDscaff19-processed-gene-129.10	augustus_masked-VaccDscaff17-processed-gene-165.9	augustus_masked-VaccDscaff21-processed-gene-68.1
augustus_masked-VaccDscaff18-processed-gene-306.1	augustus_masked-VaccDscaff19-processed-gene-130.0	augustus_masked-VaccDscaff17-processed-gene-180.1	augustus_masked-VaccDscaff21-processed-gene-7.4
augustus_masked-VaccDscaff18-processed-gene-332.1	augustus_masked-VaccDscaff19-processed-gene-17.0	augustus_masked-VaccDscaff17-processed-gene-183.3	augustus_masked-VaccDscaff21-processed-gene-87.9
augustus_masked-VaccDscaff18-processed-gene-332.7	augustus_masked-VaccDscaff19-processed-gene-180.6	augustus_masked-VaccDscaff17-processed-gene-219.1	augustus_masked-VaccDscaff21-processed-gene-95.5
augustus_masked-VaccDscaff18-processed-gene-348.2	augustus_masked-VaccDscaff19-processed-gene-264.4	augustus_masked-VaccDscaff17-processed-gene-235.8	augustus_masked-VaccDscaff217-processed-gene-1.3
augustus_masked-VaccDscaff18-processed-gene-371.6	augustus_masked-VaccDscaff19-processed-gene-280.7	augustus_masked-VaccDscaff17-processed-gene-239.9	augustus_masked-VaccDscaff22-processed-gene-0.6
augustus_masked-VaccDscaff18-processed-gene-38.12	augustus_masked-VaccDscaff19-processed-gene-284.9	augustus_masked-VaccDscaff17-processed-gene-259.5	augustus_masked-VaccDscaff22-processed-gene-101.6
augustus_masked-VaccDscaff18-processed-gene-382.3	augustus_masked-VaccDscaff19-processed-gene-285.1	augustus_masked-VaccDscaff17-processed-gene-270.7	augustus_masked-VaccDscaff22-processed-gene-109.4
augustus_masked-VaccDscaff18-processed-gene-382.7	augustus_masked-VaccDscaff19-processed-gene-285.5	augustus_masked-VaccDscaff17-processed-gene-271.4	augustus_masked-VaccDscaff22-processed-gene-110.9
augustus_masked-VaccDscaff18-processed-gene-5.13	augustus_masked-VaccDscaff19-processed-gene-289.3	augustus_masked-VaccDscaff17-processed-gene-279.3	augustus_masked-VaccDscaff22-processed-gene-116.2
augustus_masked-VaccDscaff18-processed-gene-63.2	augustus_masked-VaccDscaff19-processed-gene-31.10	augustus_masked-VaccDscaff17-processed-gene-288.2	augustus_masked-VaccDscaff22-processed-gene-121.4
augustus_masked-VaccDscaff18-processed-gene-82.3	augustus_masked-VaccDscaff19-processed-gene-31.9	augustus_masked-VaccDscaff17-processed-gene-295.3	augustus_masked-VaccDscaff22-processed-gene-151.2
augustus_masked-VaccDscaff18-processed-gene-93.3	augustus_masked-VaccDscaff19-processed-gene-310.5	augustus_masked-VaccDscaff17-processed-gene-299.2	augustus_masked-VaccDscaff22-processed-gene-168.8
augustus_masked-VaccDscaff19-processed-gene-107.0	augustus_masked-VaccDscaff19-processed-gene-317.3	augustus_masked-VaccDscaff17-processed-gene-302.7	augustus_masked-VaccDscaff22-processed-gene-189.5
augustus_masked-VaccDscaff19-processed-gene-12.0	augustus_masked-VaccDscaff19-processed-gene-32.2	augustus_masked-VaccDscaff17-processed-gene-311.1	augustus_masked-VaccDscaff22-processed-gene-204.0
augustus_masked-VaccDscaff19-processed-gene-129.10	augustus_masked-VaccDscaff19-processed-gene-325.7	augustus_masked-VaccDscaff17-processed-gene-322.4	augustus_masked-VaccDscaff22-processed-gene-244.8
augustus_masked-VaccDscaff19-processed-gene-130.0	augustus_masked-VaccDscaff19-processed-gene-342.2	augustus_masked-VaccDscaff17-processed-gene-337.0	augustus_masked-VaccDscaff22-processed-gene-250.7
augustus_masked-VaccDscaff19-processed-gene-180.6	augustus_masked-VaccDscaff19-processed-gene-342.3	augustus_masked-VaccDscaff17-processed-gene-341.2	augustus_masked-VaccDscaff22-processed-gene-262.9
augustus_masked-VaccDscaff19-processed-gene-280.7	augustus_masked-VaccDscaff19-processed-gene-344.6	augustus_masked-VaccDscaff17-processed-gene-356.9	augustus_masked-VaccDscaff22-processed-gene-271.9
augustus_masked-VaccDscaff19-processed-gene-284.9	augustus_masked-VaccDscaff19-processed-gene-35.2	augustus_masked-VaccDscaff17-processed-gene-367.8	augustus_masked-VaccDscaff22-processed-gene-273.6
augustus_masked-VaccDscaff19-processed-gene-285.1	augustus_masked-VaccDscaff19-processed-gene-360.0	augustus_masked-VaccDscaff17-processed-gene-42.7	augustus_masked-VaccDscaff22-processed-gene-274.10
augustus_masked-VaccDscaff19-processed-gene-289.3	augustus_masked-VaccDscaff19-processed-gene-369.0	augustus_masked-VaccDscaff17-processed-gene-48.0	augustus_masked-VaccDscaff22-processed-gene-280.0
augustus_masked-VaccDscaff19-processed-gene-31.10	augustus_masked-VaccDscaff19-processed-gene-41.1	augustus_masked-VaccDscaff17-processed-gene-57.3	augustus_masked-VaccDscaff22-processed-gene-334.9
augustus_masked-VaccDscaff19-processed-gene-31.9	augustus_masked-VaccDscaff19-processed-gene-50.5	augustus_masked-VaccDscaff17-processed-gene-61.0	augustus_masked-VaccDscaff22-processed-gene-49.1
augustus_masked-VaccDscaff19-processed-gene-310.5	augustus_masked-VaccDscaff19-processed-gene-6.2	augustus_masked-VaccDscaff17-processed-gene-66.1	augustus_masked-VaccDscaff22-processed-gene-5.0
augustus_masked-VaccDscaff19-processed-gene-312.2	augustus_masked-VaccDscaff19-processed-gene-64.3	augustus_masked-VaccDscaff17-processed-gene-81.11	augustus_masked-VaccDscaff22-processed-gene-5.3
augustus_masked-VaccDscaff19-processed-gene-32.2	augustus_masked-VaccDscaff19-processed-gene-9.6	augustus_masked-VaccDscaff1706-processed-gene-0.1	augustus_masked-VaccDscaff22-processed-gene-55.1
augustus_masked-VaccDscaff19-processed-gene-325.7	augustus_masked-VaccDscaff19-processed-gene-95.1	augustus_masked-VaccDscaff1724-processed-gene-0.1	augustus_masked-VaccDscaff22-processed-gene-57.0
augustus_masked-VaccDscaff19-processed-gene-327.6	augustus_masked-VaccDscaff198-processed-gene-0.10	augustus_masked-VaccDscaff18-processed-gene-0.4	augustus_masked-VaccDscaff22-processed-gene-68.2
augustus_masked-VaccDscaff19-processed-gene-342.2	augustus_masked-VaccDscaff2-processed-gene-10.4	augustus_masked-VaccDscaff18-processed-gene-10.9	augustus_masked-VaccDscaff22-processed-gene-82.10
augustus_masked-VaccDscaff19-processed-gene-342.3	augustus_masked-VaccDscaff2-processed-gene-103.2	augustus_masked-VaccDscaff18-processed-gene-103.12	augustus_masked-VaccDscaff22-processed-gene-82.4
augustus_masked-VaccDscaff19-processed-gene-344.8	augustus_masked-VaccDscaff2-processed-gene-15.12	augustus_masked-VaccDscaff18-processed-gene-108.4	augustus_masked-VaccDscaff22-processed-gene-82.5
augustus_masked-VaccDscaff19-processed-gene-35.2	augustus_masked-VaccDscaff2-processed-gene-15.3	augustus_masked-VaccDscaff18-processed-gene-108.5	augustus_masked-VaccDscaff22-processed-gene-82.6
augustus_masked-VaccDscaff19-processed-gene-369.0	augustus_masked-VaccDscaff2-processed-gene-16.0	augustus_masked-VaccDscaff18-processed-gene-147.3	augustus_masked-VaccDscaff225-processed-gene-1.9
augustus_masked-VaccDscaff19-processed-gene-378.5	augustus_masked-VaccDscaff2-processed-gene-166.5	augustus_masked-VaccDscaff18-processed-gene-175.4	augustus_masked-VaccDscaff229-processed-gene-0.13
augustus_masked-VaccDscaff19-processed-gene-41.1	augustus_masked-VaccDscaff2-processed-gene-17.4	augustus_masked-VaccDscaff18-processed-gene-177.3	augustus_masked-VaccDscaff23-processed-gene-0.0
augustus_masked-VaccDscaff19-processed-gene-50.5	augustus_masked-VaccDscaff2-processed-gene-193.7	augustus_masked-VaccDscaff18-processed-gene-192.1	augustus_masked-VaccDscaff23-processed-gene-126.2
augustus_masked-VaccDscaff19-processed-gene-6.2	augustus_masked-VaccDscaff2-processed-gene-203.4	augustus_masked-VaccDscaff18-processed-gene-232.11	augustus_masked-VaccDscaff23-processed-gene-140.8
augustus_masked-VaccDscaff19-processed-gene-75.0	augustus_masked-VaccDscaff2-processed-gene-206.0	augustus_masked-VaccDscaff18-processed-gene-250.1	augustus_masked-VaccDscaff23-processed-gene-152.2
augustus_masked-VaccDscaff19-processed-gene-9.6	augustus_masked-VaccDscaff2-processed-gene-208.4	augustus_masked-VaccDscaff18-processed-gene-254.6	augustus_masked-VaccDscaff23-processed-gene-167.6
augustus_masked-VaccDscaff198-processed-gene-0.10	augustus_masked-VaccDscaff2-processed-gene-222.4	augustus_masked-VaccDscaff18-processed-gene-273.7	augustus_masked-VaccDscaff23-processed-gene-250.0
augustus_masked-VaccDscaff2-processed-gene-10.4	augustus_masked-VaccDscaff2-processed-gene-224.6	augustus_masked-VaccDscaff18-processed-gene-290.5	augustus_masked-VaccDscaff23-processed-gene-27.5
augustus_masked-VaccDscaff2-processed-gene-103.2	augustus_masked-VaccDscaff2-processed-gene-228.5	augustus_masked-VaccDscaff18-processed-gene-291.9	augustus_masked-VaccDscaff23-processed-gene-276.7
augustus_masked-VaccDscaff2-processed-gene-117.3	augustus_masked-VaccDscaff2-processed-gene-239.1	augustus_masked-VaccDscaff18-processed-gene-298.10	augustus_masked-VaccDscaff23-processed-gene-292.4
augustus_masked-VaccDscaff2-processed-gene-15.12	augustus_masked-VaccDscaff2-processed-gene-240.0	augustus_masked-VaccDscaff18-processed-gene-3.9	augustus_masked-VaccDscaff23-processed-gene-312.8
augustus_masked-VaccDscaff2-processed-gene-15.3	augustus_masked-VaccDscaff2-processed-gene-240.8	augustus_masked-VaccDscaff18-processed-gene-306.1	augustus_masked-VaccDscaff23-processed-gene-314.7
augustus_masked-VaccDscaff2-processed-gene-16.0	augustus_masked-VaccDscaff2-processed-gene-256.3	augustus_masked-VaccDscaff18-processed-gene-332.1	augustus_masked-VaccDscaff23-processed-gene-322.7
augustus_masked-VaccDscaff2-processed-gene-166.5	augustus_masked-VaccDscaff2-processed-gene-262.3	augustus_masked-VaccDscaff18-processed-gene-332.7	augustus_masked-VaccDscaff23-processed-gene-344.6
augustus_masked-VaccDscaff2-processed-gene-193.7	augustus_masked-VaccDscaff2-processed-gene-274.1	augustus_masked-VaccDscaff18-processed-gene-338.0	augustus_masked-VaccDscaff23-processed-gene-59.7
augustus_masked-VaccDscaff2-processed-gene-203.4	augustus_masked-VaccDscaff2-processed-gene-279.0	augustus_masked-VaccDscaff18-processed-gene-343.3	augustus_masked-VaccDscaff23-processed-gene-64.0
augustus_masked-VaccDscaff2-processed-gene-205.11	augustus_masked-VaccDscaff2-processed-gene-284.2	augustus_masked-VaccDscaff18-processed-gene-348.2	augustus_masked-VaccDscaff23-processed-gene-72.3
augustus_masked-VaccDscaff2-processed-gene-206.0	augustus_masked-VaccDscaff2-processed-gene-285.7	augustus_masked-VaccDscaff18-processed-gene-348.4	augustus_masked-VaccDscaff23-processed-gene-79.2
augustus_masked-VaccDscaff2-processed-gene-208.4	augustus_masked-VaccDscaff2-processed-gene-303.4	augustus_masked-VaccDscaff18-processed-gene-355.8	augustus_masked-VaccDscaff23-processed-gene-83.4
augustus_masked-VaccDscaff2-processed-gene-222.3	augustus_masked-VaccDscaff2-processed-gene-305.7	augustus_masked-VaccDscaff18-processed-gene-359.8	augustus_masked-VaccDscaff23-processed-gene-91.10
augustus_masked-VaccDscaff2-processed-gene-222.4	augustus_masked-VaccDscaff2-processed-gene-310.1	augustus_masked-VaccDscaff18-processed-gene-371.6	augustus_masked-VaccDscaff23-processed-gene-92.8
augustus_masked-VaccDscaff2-processed-gene-224.6	augustus_masked-VaccDscaff2-processed-gene-311.3	augustus_masked-VaccDscaff18-processed-gene-38.12	augustus_masked-VaccDscaff237-processed-gene-0.13
augustus_masked-VaccDscaff2-processed-gene-228.5	augustus_masked-VaccDscaff2-processed-gene-32.2	augustus_masked-VaccDscaff18-processed-gene-382.3	augustus_masked-VaccDscaff239-processed-gene-0.14
augustus_masked-VaccDscaff2-processed-gene-240.0	augustus_masked-VaccDscaff2-processed-gene-331.5	augustus_masked-VaccDscaff18-processed-gene-382.7	augustus_masked-VaccDscaff24-processed-gene-106.5
augustus_masked-VaccDscaff2-processed-gene-240.8	augustus_masked-VaccDscaff2-processed-gene-333.9	augustus_masked-VaccDscaff18-processed-gene-5.13	augustus_masked-VaccDscaff24-processed-gene-137.7
augustus_masked-VaccDscaff2-processed-gene-256.3	augustus_masked-VaccDscaff2-processed-gene-367.10	augustus_masked-VaccDscaff18-processed-gene-63.2	augustus_masked-VaccDscaff24-processed-gene-137.8
augustus_masked-VaccDscaff2-processed-gene-262.3	augustus_masked-VaccDscaff2-processed-gene-378.12	augustus_masked-VaccDscaff18-processed-gene-82.3	augustus_masked-VaccDscaff24-processed-gene-138.2
augustus_masked-VaccDscaff2-processed-gene-274.1	augustus_masked-VaccDscaff2-processed-gene-378.3	augustus_masked-VaccDscaff18-processed-gene-93.3	augustus_masked-VaccDscaff24-processed-gene-148.12
augustus_masked-VaccDscaff2-processed-gene-284.2	augustus_masked-VaccDscaff2-processed-gene-390.9	augustus_masked-VaccDscaff19-processed-gene-104.8	augustus_masked-VaccDscaff24-processed-gene-148.18
augustus_masked-VaccDscaff2-processed-gene-285.7	augustus_masked-VaccDscaff2-processed-gene-398.3	augustus_masked-VaccDscaff19-processed-gene-107.0	augustus_masked-VaccDscaff24-processed-gene-165.4
augustus_masked-VaccDscaff2-processed-gene-303.4	augustus_masked-VaccDscaff2-processed-gene-4.6	augustus_masked-VaccDscaff19-processed-gene-12.0	augustus_masked-VaccDscaff24-processed-gene-178.6
augustus_masked-VaccDscaff2-processed-gene-305.7	augustus_masked-VaccDscaff2-processed-gene-402.7	augustus_masked-VaccDscaff19-processed-gene-129.10	augustus_masked-VaccDscaff24-processed-gene-260.3
augustus_masked-VaccDscaff2-processed-gene-310.1	augustus_masked-VaccDscaff2-processed-gene-405.8	augustus_masked-VaccDscaff19-processed-gene-130.0	augustus_masked-VaccDscaff24-processed-gene-27.5
augustus_masked-VaccDscaff2-processed-gene-311.3	augustus_masked-VaccDscaff2-processed-gene-406.7	augustus_masked-VaccDscaff19-processed-gene-17.0	augustus_masked-VaccDscaff24-processed-gene-3.5
augustus_masked-VaccDscaff2-processed-gene-32.2	augustus_masked-VaccDscaff2-processed-gene-418.1	augustus_masked-VaccDscaff19-processed-gene-180.6	augustus_masked-VaccDscaff24-processed-gene-307.5
augustus_masked-VaccDscaff2-processed-gene-331.5	augustus_masked-VaccDscaff2-processed-gene-430.5	augustus_masked-VaccDscaff19-processed-gene-227.5	augustus_masked-VaccDscaff24-processed-gene-335.2
augustus_masked-VaccDscaff2-processed-gene-333.9	augustus_masked-VaccDscaff2-processed-gene-433.7	augustus_masked-VaccDscaff19-processed-gene-264.4	augustus_masked-VaccDscaff24-processed-gene-43.1
augustus_masked-VaccDscaff2-processed-gene-356.2	augustus_masked-VaccDscaff2-processed-gene-434.6	augustus_masked-VaccDscaff19-processed-gene-266.5	augustus_masked-VaccDscaff24-processed-gene-44.8
augustus_masked-VaccDscaff2-processed-gene-367.10	augustus_masked-VaccDscaff2-processed-gene-438.0	augustus_masked-VaccDscaff19-processed-gene-280.7	augustus_masked-VaccDscaff24-processed-gene-44.9
augustus_masked-VaccDscaff2-processed-gene-378.12	augustus_masked-VaccDscaff2-processed-gene-74.6	augustus_masked-VaccDscaff19-processed-gene-284.9	augustus_masked-VaccDscaff24-processed-gene-6.2
augustus_masked-VaccDscaff2-processed-gene-390.9	augustus_masked-VaccDscaff20-processed-gene-101.5	augustus_masked-VaccDscaff19-processed-gene-285.1	augustus_masked-VaccDscaff24-processed-gene-60.4
augustus_masked-VaccDscaff2-processed-gene-398.3	augustus_masked-VaccDscaff20-processed-gene-103.6	augustus_masked-VaccDscaff19-processed-gene-285.5	augustus_masked-VaccDscaff24-processed-gene-81.9
augustus_masked-VaccDscaff2-processed-gene-4.6	augustus_masked-VaccDscaff20-processed-gene-126.4	augustus_masked-VaccDscaff19-processed-gene-289.3	augustus_masked-VaccDscaff24-processed-gene-90.8
augustus_masked-VaccDscaff2-processed-gene-402.7	augustus_masked-VaccDscaff20-processed-gene-127.1	augustus_masked-VaccDscaff19-processed-gene-31.10	augustus_masked-VaccDscaff25-processed-gene-172.0
augustus_masked-VaccDscaff2-processed-gene-405.8	augustus_masked-VaccDscaff20-processed-gene-145.7	augustus_masked-VaccDscaff19-processed-gene-31.9	augustus_masked-VaccDscaff25-processed-gene-175.5
augustus_masked-VaccDscaff2-processed-gene-406.7	augustus_masked-VaccDscaff20-processed-gene-153.3	augustus_masked-VaccDscaff19-processed-gene-310.5	augustus_masked-VaccDscaff25-processed-gene-204.11
augustus_masked-VaccDscaff2-processed-gene-41.2	augustus_masked-VaccDscaff20-processed-gene-162.6	augustus_masked-VaccDscaff19-processed-gene-32.2	augustus_masked-VaccDscaff25-processed-gene-217.2
augustus_masked-VaccDscaff2-processed-gene-414.10	augustus_masked-VaccDscaff20-processed-gene-242.7	augustus_masked-VaccDscaff19-processed-gene-325.7	augustus_masked-VaccDscaff25-processed-gene-257.9
augustus_masked-VaccDscaff2-processed-gene-418.1	augustus_masked-VaccDscaff20-processed-gene-264.2	augustus_masked-VaccDscaff19-processed-gene-342.3	augustus_masked-VaccDscaff25-processed-gene-279.8
augustus_masked-VaccDscaff2-processed-gene-421.10	augustus_masked-VaccDscaff20-processed-gene-265.5	augustus_masked-VaccDscaff19-processed-gene-35.2	augustus_masked-VaccDscaff25-processed-gene-286.3
augustus_masked-VaccDscaff2-processed-gene-430.5	augustus_masked-VaccDscaff20-processed-gene-273.1	augustus_masked-VaccDscaff19-processed-gene-360.0	augustus_masked-VaccDscaff25-processed-gene-3.6
augustus_masked-VaccDscaff2-processed-gene-433.7	augustus_masked-VaccDscaff20-processed-gene-307.2	augustus_masked-VaccDscaff19-processed-gene-369.0	augustus_masked-VaccDscaff25-processed-gene-309.4
augustus_masked-VaccDscaff2-processed-gene-434.6	augustus_masked-VaccDscaff20-processed-gene-32.10	augustus_masked-VaccDscaff19-processed-gene-41.1	augustus_masked-VaccDscaff25-processed-gene-311.5
augustus_masked-VaccDscaff2-processed-gene-438.0	augustus_masked-VaccDscaff20-processed-gene-32.9	augustus_masked-VaccDscaff19-processed-gene-50.5	augustus_masked-VaccDscaff25-processed-gene-329.4
augustus_masked-VaccDscaff2-processed-gene-62.1	augustus_masked-VaccDscaff20-processed-gene-341.4	augustus_masked-VaccDscaff19-processed-gene-6.2	augustus_masked-VaccDscaff25-processed-gene-331.8
augustus_masked-VaccDscaff2-processed-gene-74.6	augustus_masked-VaccDscaff20-processed-gene-347.0	augustus_masked-VaccDscaff19-processed-gene-6.4	augustus_masked-VaccDscaff25-processed-gene-351.2
augustus_masked-VaccDscaff20-processed-gene-103.6	augustus_masked-VaccDscaff20-processed-gene-352.2	augustus_masked-VaccDscaff19-processed-gene-64.3	augustus_masked-VaccDscaff25-processed-gene-364.9
augustus_masked-VaccDscaff20-processed-gene-126.4	augustus_masked-VaccDscaff20-processed-gene-352.3	augustus_masked-VaccDscaff19-processed-gene-75.0	augustus_masked-VaccDscaff25-processed-gene-48.5
augustus_masked-VaccDscaff20-processed-gene-127.1	augustus_masked-VaccDscaff20-processed-gene-353.4	augustus_masked-VaccDscaff19-processed-gene-9.6	augustus_masked-VaccDscaff25-processed-gene-49.0
augustus_masked-VaccDscaff20-processed-gene-145.7	augustus_masked-VaccDscaff20-processed-gene-353.5	augustus_masked-VaccDscaff198-processed-gene-0.10	augustus_masked-VaccDscaff25-processed-gene-60.7
augustus_masked-VaccDscaff20-processed-gene-153.3	augustus_masked-VaccDscaff20-processed-gene-374.4	augustus_masked-VaccDscaff2-processed-gene-10.4	augustus_masked-VaccDscaff25-processed-gene-70.2
augustus_masked-VaccDscaff20-processed-gene-265.5	augustus_masked-VaccDscaff20-processed-gene-39.0	augustus_masked-VaccDscaff2-processed-gene-103.2	augustus_masked-VaccDscaff25-processed-gene-79.1
augustus_masked-VaccDscaff20-processed-gene-273.1	augustus_masked-VaccDscaff20-processed-gene-54.3	augustus_masked-VaccDscaff2-processed-gene-15.12	augustus_masked-VaccDscaff26-processed-gene-16.8
augustus_masked-VaccDscaff20-processed-gene-29.7	augustus_masked-VaccDscaff20-processed-gene-75.0	augustus_masked-VaccDscaff2-processed-gene-15.3	augustus_masked-VaccDscaff26-processed-gene-182.10
augustus_masked-VaccDscaff20-processed-gene-307.2	augustus_masked-VaccDscaff21-processed-gene-107.5	augustus_masked-VaccDscaff2-processed-gene-16.0	augustus_masked-VaccDscaff26-processed-gene-187.6
augustus_masked-VaccDscaff20-processed-gene-32.10	augustus_masked-VaccDscaff21-processed-gene-134.3	augustus_masked-VaccDscaff2-processed-gene-188.3	augustus_masked-VaccDscaff26-processed-gene-227.1
augustus_masked-VaccDscaff20-processed-gene-32.9	augustus_masked-VaccDscaff21-processed-gene-146.0	augustus_masked-VaccDscaff2-processed-gene-193.7	augustus_masked-VaccDscaff26-processed-gene-231.0
augustus_masked-VaccDscaff20-processed-gene-328.3	augustus_masked-VaccDscaff21-processed-gene-16.2	augustus_masked-VaccDscaff2-processed-gene-203.4	augustus_masked-VaccDscaff26-processed-gene-234.1
augustus_masked-VaccDscaff20-processed-gene-341.4	augustus_masked-VaccDscaff21-processed-gene-230.7	augustus_masked-VaccDscaff2-processed-gene-205.11	augustus_masked-VaccDscaff26-processed-gene-243.4
augustus_masked-VaccDscaff20-processed-gene-342.1	augustus_masked-VaccDscaff21-processed-gene-236.2	augustus_masked-VaccDscaff2-processed-gene-206.0	augustus_masked-VaccDscaff26-processed-gene-292.5
augustus_masked-VaccDscaff20-processed-gene-347.0	augustus_masked-VaccDscaff21-processed-gene-238.1	augustus_masked-VaccDscaff2-processed-gene-222.4	augustus_masked-VaccDscaff26-processed-gene-31.5
augustus_masked-VaccDscaff20-processed-gene-352.2	augustus_masked-VaccDscaff21-processed-gene-252.1	augustus_masked-VaccDscaff2-processed-gene-224.6	augustus_masked-VaccDscaff26-processed-gene-311.3
augustus_masked-VaccDscaff20-processed-gene-352.3	augustus_masked-VaccDscaff21-processed-gene-26.8	augustus_masked-VaccDscaff2-processed-gene-228.5	augustus_masked-VaccDscaff26-processed-gene-330.7
augustus_masked-VaccDscaff20-processed-gene-353.5	augustus_masked-VaccDscaff21-processed-gene-27.5	augustus_masked-VaccDscaff2-processed-gene-239.1	augustus_masked-VaccDscaff26-processed-gene-34.8
augustus_masked-VaccDscaff20-processed-gene-374.4	augustus_masked-VaccDscaff21-processed-gene-280.5	augustus_masked-VaccDscaff2-processed-gene-240.0	augustus_masked-VaccDscaff26-processed-gene-5.4
augustus_masked-VaccDscaff20-processed-gene-39.0	augustus_masked-VaccDscaff21-processed-gene-29.12	augustus_masked-VaccDscaff2-processed-gene-240.8	augustus_masked-VaccDscaff26-processed-gene-54.8
augustus_masked-VaccDscaff20-processed-gene-54.3	augustus_masked-VaccDscaff21-processed-gene-297.7	augustus_masked-VaccDscaff2-processed-gene-256.3	augustus_masked-VaccDscaff26-processed-gene-77.2
augustus_masked-VaccDscaff20-processed-gene-75.0	augustus_masked-VaccDscaff21-processed-gene-311.0	augustus_masked-VaccDscaff2-processed-gene-259.4	augustus_masked-VaccDscaff27-processed-gene-100.7
augustus_masked-VaccDscaff20-processed-gene-79.8	augustus_masked-VaccDscaff21-processed-gene-313.5	augustus_masked-VaccDscaff2-processed-gene-262.3	augustus_masked-VaccDscaff27-processed-gene-105.3
augustus_masked-VaccDscaff21-processed-gene-107.5	augustus_masked-VaccDscaff21-processed-gene-32.0	augustus_masked-VaccDscaff2-processed-gene-268.2	augustus_masked-VaccDscaff27-processed-gene-133.4
augustus_masked-VaccDscaff21-processed-gene-113.5	augustus_masked-VaccDscaff21-processed-gene-326.1	augustus_masked-VaccDscaff2-processed-gene-274.1	augustus_masked-VaccDscaff27-processed-gene-213.2
augustus_masked-VaccDscaff21-processed-gene-124.1	augustus_masked-VaccDscaff21-processed-gene-326.3	augustus_masked-VaccDscaff2-processed-gene-284.2	augustus_masked-VaccDscaff27-processed-gene-225.2
augustus_masked-VaccDscaff21-processed-gene-146.0	augustus_masked-VaccDscaff21-processed-gene-359.2	augustus_masked-VaccDscaff2-processed-gene-285.7	augustus_masked-VaccDscaff27-processed-gene-244.5
augustus_masked-VaccDscaff21-processed-gene-230.7	augustus_masked-VaccDscaff21-processed-gene-361.2	augustus_masked-VaccDscaff2-processed-gene-303.2	augustus_masked-VaccDscaff27-processed-gene-248.3
augustus_masked-VaccDscaff21-processed-gene-236.2	augustus_masked-VaccDscaff21-processed-gene-378.12	augustus_masked-VaccDscaff2-processed-gene-303.4	augustus_masked-VaccDscaff27-processed-gene-275.4
augustus_masked-VaccDscaff21-processed-gene-238.1	augustus_masked-VaccDscaff21-processed-gene-378.3	augustus_masked-VaccDscaff2-processed-gene-305.7	augustus_masked-VaccDscaff27-processed-gene-276.5
augustus_masked-VaccDscaff21-processed-gene-252.1	augustus_masked-VaccDscaff21-processed-gene-41.0	augustus_masked-VaccDscaff2-processed-gene-310.1	augustus_masked-VaccDscaff27-processed-gene-29.0
augustus_masked-VaccDscaff21-processed-gene-26.8	augustus_masked-VaccDscaff21-processed-gene-52.6	augustus_masked-VaccDscaff2-processed-gene-311.3	augustus_masked-VaccDscaff27-processed-gene-299.3
augustus_masked-VaccDscaff21-processed-gene-260.1	augustus_masked-VaccDscaff21-processed-gene-54.2	augustus_masked-VaccDscaff2-processed-gene-32.2	augustus_masked-VaccDscaff27-processed-gene-299.5
augustus_masked-VaccDscaff21-processed-gene-27.5	augustus_masked-VaccDscaff21-processed-gene-58.3	augustus_masked-VaccDscaff2-processed-gene-331.5	augustus_masked-VaccDscaff27-processed-gene-313.4
augustus_masked-VaccDscaff21-processed-gene-280.5	augustus_masked-VaccDscaff21-processed-gene-58.4	augustus_masked-VaccDscaff2-processed-gene-333.9	augustus_masked-VaccDscaff27-processed-gene-36.5
augustus_masked-VaccDscaff21-processed-gene-29.12	augustus_masked-VaccDscaff21-processed-gene-68.1	augustus_masked-VaccDscaff2-processed-gene-357.3	augustus_masked-VaccDscaff27-processed-gene-62.10
augustus_masked-VaccDscaff21-processed-gene-297.7	augustus_masked-VaccDscaff21-processed-gene-7.4	augustus_masked-VaccDscaff2-processed-gene-367.10	augustus_masked-VaccDscaff27-processed-gene-64.6
augustus_masked-VaccDscaff21-processed-gene-311.0	augustus_masked-VaccDscaff21-processed-gene-87.9	augustus_masked-VaccDscaff2-processed-gene-378.12	augustus_masked-VaccDscaff28-processed-gene-114.1
augustus_masked-VaccDscaff21-processed-gene-313.5	augustus_masked-VaccDscaff21-processed-gene-95.5	augustus_masked-VaccDscaff2-processed-gene-378.3	augustus_masked-VaccDscaff28-processed-gene-158.1
augustus_masked-VaccDscaff21-processed-gene-32.0	augustus_masked-VaccDscaff217-processed-gene-1.3	augustus_masked-VaccDscaff2-processed-gene-390.9	augustus_masked-VaccDscaff28-processed-gene-184.6
augustus_masked-VaccDscaff21-processed-gene-326.3	augustus_masked-VaccDscaff22-processed-gene-0.6	augustus_masked-VaccDscaff2-processed-gene-4.6	augustus_masked-VaccDscaff28-processed-gene-189.6
augustus_masked-VaccDscaff21-processed-gene-359.2	augustus_masked-VaccDscaff22-processed-gene-101.6	augustus_masked-VaccDscaff2-processed-gene-402.7	augustus_masked-VaccDscaff28-processed-gene-200.2
augustus_masked-VaccDscaff21-processed-gene-361.2	augustus_masked-VaccDscaff22-processed-gene-109.4	augustus_masked-VaccDscaff2-processed-gene-406.7	augustus_masked-VaccDscaff28-processed-gene-202.4
augustus_masked-VaccDscaff21-processed-gene-373.10	augustus_masked-VaccDscaff22-processed-gene-110.9	augustus_masked-VaccDscaff2-processed-gene-415.11	augustus_masked-VaccDscaff28-processed-gene-207.4
augustus_masked-VaccDscaff21-processed-gene-378.12	augustus_masked-VaccDscaff22-processed-gene-116.2	augustus_masked-VaccDscaff2-processed-gene-418.1	augustus_masked-VaccDscaff28-processed-gene-219.11
augustus_masked-VaccDscaff21-processed-gene-378.3	augustus_masked-VaccDscaff22-processed-gene-121.4	augustus_masked-VaccDscaff2-processed-gene-421.10	augustus_masked-VaccDscaff28-processed-gene-219.2
augustus_masked-VaccDscaff21-processed-gene-52.6	augustus_masked-VaccDscaff22-processed-gene-129.3	augustus_masked-VaccDscaff2-processed-gene-430.5	augustus_masked-VaccDscaff28-processed-gene-26.0
augustus_masked-VaccDscaff21-processed-gene-54.2	augustus_masked-VaccDscaff22-processed-gene-141.2	augustus_masked-VaccDscaff2-processed-gene-433.7	augustus_masked-VaccDscaff28-processed-gene-262.11
augustus_masked-VaccDscaff21-processed-gene-58.3	augustus_masked-VaccDscaff22-processed-gene-147.0	augustus_masked-VaccDscaff2-processed-gene-434.6	augustus_masked-VaccDscaff28-processed-gene-276.8
augustus_masked-VaccDscaff21-processed-gene-58.4	augustus_masked-VaccDscaff22-processed-gene-151.2	augustus_masked-VaccDscaff2-processed-gene-434.8	augustus_masked-VaccDscaff28-processed-gene-28.5
augustus_masked-VaccDscaff21-processed-gene-68.1	augustus_masked-VaccDscaff22-processed-gene-159.6	augustus_masked-VaccDscaff2-processed-gene-438.0	augustus_masked-VaccDscaff28-processed-gene-315.9
augustus_masked-VaccDscaff21-processed-gene-7.4	augustus_masked-VaccDscaff22-processed-gene-168.8	augustus_masked-VaccDscaff2-processed-gene-62.1	augustus_masked-VaccDscaff28-processed-gene-317.1
augustus_masked-VaccDscaff21-processed-gene-70.1	augustus_masked-VaccDscaff22-processed-gene-172.5	augustus_masked-VaccDscaff2-processed-gene-74.6	augustus_masked-VaccDscaff28-processed-gene-324.6
augustus_masked-VaccDscaff21-processed-gene-87.9	augustus_masked-VaccDscaff22-processed-gene-189.5	augustus_masked-VaccDscaff20-processed-gene-101.5	augustus_masked-VaccDscaff28-processed-gene-330.2
augustus_masked-VaccDscaff21-processed-gene-95.5	augustus_masked-VaccDscaff22-processed-gene-204.0	augustus_masked-VaccDscaff20-processed-gene-103.6	augustus_masked-VaccDscaff28-processed-gene-353.9
augustus_masked-VaccDscaff217-processed-gene-1.3	augustus_masked-VaccDscaff22-processed-gene-242.7	augustus_masked-VaccDscaff20-processed-gene-126.4	augustus_masked-VaccDscaff29-processed-gene-130.1
augustus_masked-VaccDscaff218-processed-gene-1.2	augustus_masked-VaccDscaff22-processed-gene-244.8	augustus_masked-VaccDscaff20-processed-gene-145.7	augustus_masked-VaccDscaff29-processed-gene-190.3
augustus_masked-VaccDscaff22-processed-gene-0.6	augustus_masked-VaccDscaff22-processed-gene-250.7	augustus_masked-VaccDscaff20-processed-gene-153.3	augustus_masked-VaccDscaff29-processed-gene-198.1
augustus_masked-VaccDscaff22-processed-gene-101.6	augustus_masked-VaccDscaff22-processed-gene-262.9	augustus_masked-VaccDscaff20-processed-gene-264.2	augustus_masked-VaccDscaff29-processed-gene-2.5
augustus_masked-VaccDscaff22-processed-gene-109.4	augustus_masked-VaccDscaff22-processed-gene-271.9	augustus_masked-VaccDscaff20-processed-gene-273.1	augustus_masked-VaccDscaff29-processed-gene-201.8
augustus_masked-VaccDscaff22-processed-gene-110.9	augustus_masked-VaccDscaff22-processed-gene-273.6	augustus_masked-VaccDscaff20-processed-gene-307.2	augustus_masked-VaccDscaff29-processed-gene-21.12
augustus_masked-VaccDscaff22-processed-gene-116.2	augustus_masked-VaccDscaff22-processed-gene-274.10	augustus_masked-VaccDscaff20-processed-gene-32.10	augustus_masked-VaccDscaff29-processed-gene-218.4
augustus_masked-VaccDscaff22-processed-gene-12.3	augustus_masked-VaccDscaff22-processed-gene-274.5	augustus_masked-VaccDscaff20-processed-gene-32.9	augustus_masked-VaccDscaff29-processed-gene-22.3
augustus_masked-VaccDscaff22-processed-gene-121.4	augustus_masked-VaccDscaff22-processed-gene-280.0	augustus_masked-VaccDscaff20-processed-gene-325.4	augustus_masked-VaccDscaff29-processed-gene-237.7
augustus_masked-VaccDscaff22-processed-gene-151.2	augustus_masked-VaccDscaff22-processed-gene-334.9	augustus_masked-VaccDscaff20-processed-gene-328.3	augustus_masked-VaccDscaff29-processed-gene-273.4
augustus_masked-VaccDscaff22-processed-gene-168.8	augustus_masked-VaccDscaff22-processed-gene-351.14	augustus_masked-VaccDscaff20-processed-gene-341.4	augustus_masked-VaccDscaff29-processed-gene-281.10
augustus_masked-VaccDscaff22-processed-gene-172.5	augustus_masked-VaccDscaff22-processed-gene-365.6	augustus_masked-VaccDscaff20-processed-gene-342.1	augustus_masked-VaccDscaff29-processed-gene-29.0
augustus_masked-VaccDscaff22-processed-gene-189.5	augustus_masked-VaccDscaff22-processed-gene-44.5	augustus_masked-VaccDscaff20-processed-gene-347.0	augustus_masked-VaccDscaff29-processed-gene-292.2
augustus_masked-VaccDscaff22-processed-gene-2.5	augustus_masked-VaccDscaff22-processed-gene-49.1	augustus_masked-VaccDscaff20-processed-gene-352.2	augustus_masked-VaccDscaff29-processed-gene-292.3
augustus_masked-VaccDscaff22-processed-gene-204.0	augustus_masked-VaccDscaff22-processed-gene-5.0	augustus_masked-VaccDscaff20-processed-gene-352.3	augustus_masked-VaccDscaff29-processed-gene-292.5
augustus_masked-VaccDscaff22-processed-gene-234.3	augustus_masked-VaccDscaff22-processed-gene-5.3	augustus_masked-VaccDscaff20-processed-gene-353.4	augustus_masked-VaccDscaff29-processed-gene-299.4
augustus_masked-VaccDscaff22-processed-gene-244.8	augustus_masked-VaccDscaff22-processed-gene-55.1	augustus_masked-VaccDscaff20-processed-gene-353.5	augustus_masked-VaccDscaff29-processed-gene-332.0
augustus_masked-VaccDscaff22-processed-gene-249.8	augustus_masked-VaccDscaff22-processed-gene-57.0	augustus_masked-VaccDscaff20-processed-gene-362.5	augustus_masked-VaccDscaff29-processed-gene-34.3
augustus_masked-VaccDscaff22-processed-gene-250.7	augustus_masked-VaccDscaff22-processed-gene-68.2	augustus_masked-VaccDscaff20-processed-gene-374.4	augustus_masked-VaccDscaff29-processed-gene-53.5
augustus_masked-VaccDscaff22-processed-gene-262.9	augustus_masked-VaccDscaff22-processed-gene-82.10	augustus_masked-VaccDscaff20-processed-gene-39.0	augustus_masked-VaccDscaff29-processed-gene-98.1
augustus_masked-VaccDscaff22-processed-gene-271.9	augustus_masked-VaccDscaff22-processed-gene-82.4	augustus_masked-VaccDscaff20-processed-gene-40.3	augustus_masked-VaccDscaff3-processed-gene-10.6
augustus_masked-VaccDscaff22-processed-gene-273.6	augustus_masked-VaccDscaff22-processed-gene-82.5	augustus_masked-VaccDscaff20-processed-gene-54.3	augustus_masked-VaccDscaff3-processed-gene-101.8
augustus_masked-VaccDscaff22-processed-gene-274.10	augustus_masked-VaccDscaff22-processed-gene-82.6	augustus_masked-VaccDscaff20-processed-gene-79.8	augustus_masked-VaccDscaff3-processed-gene-102.2
augustus_masked-VaccDscaff22-processed-gene-280.0	augustus_masked-VaccDscaff22-processed-gene-90.0	augustus_masked-VaccDscaff20-processed-gene-8.1	augustus_masked-VaccDscaff3-processed-gene-110.4
augustus_masked-VaccDscaff22-processed-gene-334.9	augustus_masked-VaccDscaff22-processed-gene-90.1	augustus_masked-VaccDscaff205-processed-gene-1.12	augustus_masked-VaccDscaff3-processed-gene-136.5
augustus_masked-VaccDscaff22-processed-gene-44.5	augustus_masked-VaccDscaff22-processed-gene-90.2	augustus_masked-VaccDscaff21-processed-gene-107.5	augustus_masked-VaccDscaff3-processed-gene-163.4
augustus_masked-VaccDscaff22-processed-gene-49.1	augustus_masked-VaccDscaff225-processed-gene-1.9	augustus_masked-VaccDscaff21-processed-gene-124.1	augustus_masked-VaccDscaff3-processed-gene-190.1
augustus_masked-VaccDscaff22-processed-gene-5.0	augustus_masked-VaccDscaff229-processed-gene-0.13	augustus_masked-VaccDscaff21-processed-gene-134.3	augustus_masked-VaccDscaff3-processed-gene-190.4
augustus_masked-VaccDscaff22-processed-gene-5.3	augustus_masked-VaccDscaff23-processed-gene-0.0	augustus_masked-VaccDscaff21-processed-gene-213.7	augustus_masked-VaccDscaff3-processed-gene-195.4
augustus_masked-VaccDscaff22-processed-gene-55.1	augustus_masked-VaccDscaff23-processed-gene-126.2	augustus_masked-VaccDscaff21-processed-gene-230.7	augustus_masked-VaccDscaff3-processed-gene-207.3
augustus_masked-VaccDscaff22-processed-gene-57.0	augustus_masked-VaccDscaff23-processed-gene-140.8	augustus_masked-VaccDscaff21-processed-gene-235.1	augustus_masked-VaccDscaff3-processed-gene-212.0
augustus_masked-VaccDscaff22-processed-gene-68.2	augustus_masked-VaccDscaff23-processed-gene-152.2	augustus_masked-VaccDscaff21-processed-gene-236.2	augustus_masked-VaccDscaff3-processed-gene-214.6
augustus_masked-VaccDscaff22-processed-gene-76.1	augustus_masked-VaccDscaff23-processed-gene-16.4	augustus_masked-VaccDscaff21-processed-gene-238.1	augustus_masked-VaccDscaff3-processed-gene-222.3
augustus_masked-VaccDscaff22-processed-gene-82.10	augustus_masked-VaccDscaff23-processed-gene-167.6	augustus_masked-VaccDscaff21-processed-gene-252.1	augustus_masked-VaccDscaff3-processed-gene-248.1
augustus_masked-VaccDscaff22-processed-gene-82.4	augustus_masked-VaccDscaff23-processed-gene-250.0	augustus_masked-VaccDscaff21-processed-gene-26.8	augustus_masked-VaccDscaff3-processed-gene-282.2
augustus_masked-VaccDscaff22-processed-gene-82.5	augustus_masked-VaccDscaff23-processed-gene-258.5	augustus_masked-VaccDscaff21-processed-gene-27.5	augustus_masked-VaccDscaff3-processed-gene-31.2
augustus_masked-VaccDscaff22-processed-gene-82.6	augustus_masked-VaccDscaff23-processed-gene-26.1	augustus_masked-VaccDscaff21-processed-gene-280.5	augustus_masked-VaccDscaff3-processed-gene-332.2
augustus_masked-VaccDscaff22-processed-gene-90.2	augustus_masked-VaccDscaff23-processed-gene-27.5	augustus_masked-VaccDscaff21-processed-gene-29.12	augustus_masked-VaccDscaff3-processed-gene-342.6
augustus_masked-VaccDscaff225-processed-gene-1.9	augustus_masked-VaccDscaff23-processed-gene-274.7	augustus_masked-VaccDscaff21-processed-gene-297.7	augustus_masked-VaccDscaff3-processed-gene-352.8
augustus_masked-VaccDscaff229-processed-gene-0.13	augustus_masked-VaccDscaff23-processed-gene-276.7	augustus_masked-VaccDscaff21-processed-gene-311.0	augustus_masked-VaccDscaff3-processed-gene-363.3
augustus_masked-VaccDscaff23-processed-gene-0.0	augustus_masked-VaccDscaff23-processed-gene-29.0	augustus_masked-VaccDscaff21-processed-gene-313.5	augustus_masked-VaccDscaff3-processed-gene-367.2
augustus_masked-VaccDscaff23-processed-gene-119.3	augustus_masked-VaccDscaff23-processed-gene-292.4	augustus_masked-VaccDscaff21-processed-gene-32.0	augustus_masked-VaccDscaff3-processed-gene-372.3
augustus_masked-VaccDscaff23-processed-gene-126.2	augustus_masked-VaccDscaff23-processed-gene-294.1	augustus_masked-VaccDscaff21-processed-gene-326.3	augustus_masked-VaccDscaff3-processed-gene-373.5
augustus_masked-VaccDscaff23-processed-gene-140.8	augustus_masked-VaccDscaff23-processed-gene-312.8	augustus_masked-VaccDscaff21-processed-gene-359.2	augustus_masked-VaccDscaff3-processed-gene-382.6
augustus_masked-VaccDscaff23-processed-gene-152.2	augustus_masked-VaccDscaff23-processed-gene-314.7	augustus_masked-VaccDscaff21-processed-gene-361.2	augustus_masked-VaccDscaff3-processed-gene-421.11
augustus_masked-VaccDscaff23-processed-gene-167.6	augustus_masked-VaccDscaff23-processed-gene-316.2	augustus_masked-VaccDscaff21-processed-gene-373.10	augustus_masked-VaccDscaff3-processed-gene-424.6
augustus_masked-VaccDscaff23-processed-gene-238.0	augustus_masked-VaccDscaff23-processed-gene-322.7	augustus_masked-VaccDscaff21-processed-gene-378.12	augustus_masked-VaccDscaff3-processed-gene-53.2
augustus_masked-VaccDscaff23-processed-gene-250.0	augustus_masked-VaccDscaff23-processed-gene-344.6	augustus_masked-VaccDscaff21-processed-gene-378.3	augustus_masked-VaccDscaff3-processed-gene-72.5
augustus_masked-VaccDscaff23-processed-gene-250.2	augustus_masked-VaccDscaff23-processed-gene-355.0	augustus_masked-VaccDscaff21-processed-gene-41.0	augustus_masked-VaccDscaff3-processed-gene-8.0
augustus_masked-VaccDscaff23-processed-gene-27.5	augustus_masked-VaccDscaff23-processed-gene-59.7	augustus_masked-VaccDscaff21-processed-gene-45.5	augustus_masked-VaccDscaff3-processed-gene-97.7
augustus_masked-VaccDscaff23-processed-gene-273.7	augustus_masked-VaccDscaff23-processed-gene-64.0	augustus_masked-VaccDscaff21-processed-gene-52.6	augustus_masked-VaccDscaff30-processed-gene-106.11
augustus_masked-VaccDscaff23-processed-gene-274.7	augustus_masked-VaccDscaff23-processed-gene-72.3	augustus_masked-VaccDscaff21-processed-gene-54.2	augustus_masked-VaccDscaff30-processed-gene-106.12
augustus_masked-VaccDscaff23-processed-gene-276.7	augustus_masked-VaccDscaff23-processed-gene-78.4	augustus_masked-VaccDscaff21-processed-gene-58.3	augustus_masked-VaccDscaff30-processed-gene-106.13
augustus_masked-VaccDscaff23-processed-gene-292.4	augustus_masked-VaccDscaff23-processed-gene-79.2	augustus_masked-VaccDscaff21-processed-gene-58.4	augustus_masked-VaccDscaff30-processed-gene-106.5
augustus_masked-VaccDscaff23-processed-gene-296.0	augustus_masked-VaccDscaff23-processed-gene-83.4	augustus_masked-VaccDscaff21-processed-gene-68.1	augustus_masked-VaccDscaff30-processed-gene-106.8
augustus_masked-VaccDscaff23-processed-gene-312.8	augustus_masked-VaccDscaff23-processed-gene-91.10	augustus_masked-VaccDscaff21-processed-gene-7.4	augustus_masked-VaccDscaff30-processed-gene-110.12
augustus_masked-VaccDscaff23-processed-gene-314.7	augustus_masked-VaccDscaff23-processed-gene-92.8	augustus_masked-VaccDscaff21-processed-gene-87.9	augustus_masked-VaccDscaff30-processed-gene-110.5
augustus_masked-VaccDscaff23-processed-gene-316.2	augustus_masked-VaccDscaff237-processed-gene-0.13	augustus_masked-VaccDscaff21-processed-gene-95.5	augustus_masked-VaccDscaff30-processed-gene-148.2
augustus_masked-VaccDscaff23-processed-gene-322.7	augustus_masked-VaccDscaff239-processed-gene-0.14	augustus_masked-VaccDscaff217-processed-gene-1.3	augustus_masked-VaccDscaff30-processed-gene-225.1
augustus_masked-VaccDscaff23-processed-gene-335.1	augustus_masked-VaccDscaff24-processed-gene-106.5	augustus_masked-VaccDscaff22-processed-gene-0.6	augustus_masked-VaccDscaff30-processed-gene-229.6
augustus_masked-VaccDscaff23-processed-gene-344.6	augustus_masked-VaccDscaff24-processed-gene-13.4	augustus_masked-VaccDscaff22-processed-gene-101.6	augustus_masked-VaccDscaff30-processed-gene-27.10
augustus_masked-VaccDscaff23-processed-gene-348.3	augustus_masked-VaccDscaff24-processed-gene-137.7	augustus_masked-VaccDscaff22-processed-gene-109.4	augustus_masked-VaccDscaff30-processed-gene-294.5
augustus_masked-VaccDscaff23-processed-gene-59.7	augustus_masked-VaccDscaff24-processed-gene-137.8	augustus_masked-VaccDscaff22-processed-gene-110.9	augustus_masked-VaccDscaff30-processed-gene-314.10
augustus_masked-VaccDscaff23-processed-gene-64.0	augustus_masked-VaccDscaff24-processed-gene-138.2	augustus_masked-VaccDscaff22-processed-gene-116.2	augustus_masked-VaccDscaff30-processed-gene-335.2
augustus_masked-VaccDscaff23-processed-gene-72.3	augustus_masked-VaccDscaff24-processed-gene-146.0	augustus_masked-VaccDscaff22-processed-gene-12.3	augustus_masked-VaccDscaff30-processed-gene-336.0
augustus_masked-VaccDscaff23-processed-gene-78.4	augustus_masked-VaccDscaff24-processed-gene-148.12	augustus_masked-VaccDscaff22-processed-gene-121.4	augustus_masked-VaccDscaff30-processed-gene-342.5
augustus_masked-VaccDscaff23-processed-gene-79.2	augustus_masked-VaccDscaff24-processed-gene-148.18	augustus_masked-VaccDscaff22-processed-gene-151.2	augustus_masked-VaccDscaff30-processed-gene-50.0
augustus_masked-VaccDscaff23-processed-gene-83.4	augustus_masked-VaccDscaff24-processed-gene-165.4	augustus_masked-VaccDscaff22-processed-gene-160.7	augustus_masked-VaccDscaff30-processed-gene-58.9
augustus_masked-VaccDscaff23-processed-gene-91.10	augustus_masked-VaccDscaff24-processed-gene-178.6	augustus_masked-VaccDscaff22-processed-gene-168.8	augustus_masked-VaccDscaff30-processed-gene-67.1
augustus_masked-VaccDscaff23-processed-gene-92.8	augustus_masked-VaccDscaff24-processed-gene-187.5	augustus_masked-VaccDscaff22-processed-gene-189.5	augustus_masked-VaccDscaff30-processed-gene-67.3
augustus_masked-VaccDscaff237-processed-gene-0.13	augustus_masked-VaccDscaff24-processed-gene-260.3	augustus_masked-VaccDscaff22-processed-gene-2.5	augustus_masked-VaccDscaff30-processed-gene-81.8
augustus_masked-VaccDscaff239-processed-gene-0.14	augustus_masked-VaccDscaff24-processed-gene-27.5	augustus_masked-VaccDscaff22-processed-gene-204.0	augustus_masked-VaccDscaff30-processed-gene-83.0
augustus_masked-VaccDscaff24-processed-gene-106.5	augustus_masked-VaccDscaff24-processed-gene-3.5	augustus_masked-VaccDscaff22-processed-gene-234.3	augustus_masked-VaccDscaff31-processed-gene-14.7
augustus_masked-VaccDscaff24-processed-gene-13.4	augustus_masked-VaccDscaff24-processed-gene-307.5	augustus_masked-VaccDscaff22-processed-gene-236.9	augustus_masked-VaccDscaff31-processed-gene-15.5
augustus_masked-VaccDscaff24-processed-gene-137.7	augustus_masked-VaccDscaff24-processed-gene-335.2	augustus_masked-VaccDscaff22-processed-gene-238.1	augustus_masked-VaccDscaff31-processed-gene-162.5
augustus_masked-VaccDscaff24-processed-gene-137.8	augustus_masked-VaccDscaff24-processed-gene-43.1	augustus_masked-VaccDscaff22-processed-gene-242.7	augustus_masked-VaccDscaff31-processed-gene-163.1
augustus_masked-VaccDscaff24-processed-gene-138.2	augustus_masked-VaccDscaff24-processed-gene-44.8	augustus_masked-VaccDscaff22-processed-gene-244.8	augustus_masked-VaccDscaff31-processed-gene-165.4
augustus_masked-VaccDscaff24-processed-gene-148.0	augustus_masked-VaccDscaff24-processed-gene-44.9	augustus_masked-VaccDscaff22-processed-gene-249.8	augustus_masked-VaccDscaff31-processed-gene-170.4
augustus_masked-VaccDscaff24-processed-gene-148.12	augustus_masked-VaccDscaff24-processed-gene-6.2	augustus_masked-VaccDscaff22-processed-gene-250.7	augustus_masked-VaccDscaff31-processed-gene-20.4
augustus_masked-VaccDscaff24-processed-gene-148.18	augustus_masked-VaccDscaff24-processed-gene-60.4	augustus_masked-VaccDscaff22-processed-gene-262.9	augustus_masked-VaccDscaff31-processed-gene-200.4
augustus_masked-VaccDscaff24-processed-gene-165.4	augustus_masked-VaccDscaff24-processed-gene-81.9	augustus_masked-VaccDscaff22-processed-gene-271.9	augustus_masked-VaccDscaff31-processed-gene-210.9
augustus_masked-VaccDscaff24-processed-gene-178.6	augustus_masked-VaccDscaff24-processed-gene-89.1	augustus_masked-VaccDscaff22-processed-gene-273.6	augustus_masked-VaccDscaff31-processed-gene-260.3
augustus_masked-VaccDscaff24-processed-gene-187.5	augustus_masked-VaccDscaff24-processed-gene-90.8	augustus_masked-VaccDscaff22-processed-gene-274.10	augustus_masked-VaccDscaff31-processed-gene-260.8
augustus_masked-VaccDscaff24-processed-gene-251.3	augustus_masked-VaccDscaff25-processed-gene-112.2	augustus_masked-VaccDscaff22-processed-gene-280.0	augustus_masked-VaccDscaff31-processed-gene-268.6
augustus_masked-VaccDscaff24-processed-gene-260.3	augustus_masked-VaccDscaff25-processed-gene-112.3	augustus_masked-VaccDscaff22-processed-gene-334.9	augustus_masked-VaccDscaff31-processed-gene-330.9
augustus_masked-VaccDscaff24-processed-gene-27.5	augustus_masked-VaccDscaff25-processed-gene-132.3	augustus_masked-VaccDscaff22-processed-gene-336.0	augustus_masked-VaccDscaff31-processed-gene-335.2
augustus_masked-VaccDscaff24-processed-gene-3.5	augustus_masked-VaccDscaff25-processed-gene-158.4	augustus_masked-VaccDscaff22-processed-gene-49.1	augustus_masked-VaccDscaff31-processed-gene-337.9
augustus_masked-VaccDscaff24-processed-gene-307.5	augustus_masked-VaccDscaff25-processed-gene-172.0	augustus_masked-VaccDscaff22-processed-gene-5.0	augustus_masked-VaccDscaff31-processed-gene-42.5
augustus_masked-VaccDscaff24-processed-gene-335.2	augustus_masked-VaccDscaff25-processed-gene-175.5	augustus_masked-VaccDscaff22-processed-gene-5.3	augustus_masked-VaccDscaff31-processed-gene-52.4
augustus_masked-VaccDscaff24-processed-gene-43.1	augustus_masked-VaccDscaff25-processed-gene-20.7	augustus_masked-VaccDscaff22-processed-gene-55.1	augustus_masked-VaccDscaff31-processed-gene-62.3
augustus_masked-VaccDscaff24-processed-gene-44.8	augustus_masked-VaccDscaff25-processed-gene-201.0	augustus_masked-VaccDscaff22-processed-gene-57.0	augustus_masked-VaccDscaff31-processed-gene-66.5
augustus_masked-VaccDscaff24-processed-gene-44.9	augustus_masked-VaccDscaff25-processed-gene-201.5	augustus_masked-VaccDscaff22-processed-gene-68.2	augustus_masked-VaccDscaff31-processed-gene-7.4
augustus_masked-VaccDscaff24-processed-gene-5.10	augustus_masked-VaccDscaff25-processed-gene-204.11	augustus_masked-VaccDscaff22-processed-gene-76.1	augustus_masked-VaccDscaff31-processed-gene-97.4
augustus_masked-VaccDscaff24-processed-gene-6.2	augustus_masked-VaccDscaff25-processed-gene-217.2	augustus_masked-VaccDscaff22-processed-gene-82.10	augustus_masked-VaccDscaff32-processed-gene-0.3
augustus_masked-VaccDscaff24-processed-gene-60.4	augustus_masked-VaccDscaff25-processed-gene-24.0	augustus_masked-VaccDscaff22-processed-gene-82.4	augustus_masked-VaccDscaff32-processed-gene-101.7
augustus_masked-VaccDscaff24-processed-gene-81.9	augustus_masked-VaccDscaff25-processed-gene-257.9	augustus_masked-VaccDscaff22-processed-gene-82.5	augustus_masked-VaccDscaff32-processed-gene-102.2
augustus_masked-VaccDscaff24-processed-gene-88.7	augustus_masked-VaccDscaff25-processed-gene-279.8	augustus_masked-VaccDscaff22-processed-gene-82.6	augustus_masked-VaccDscaff32-processed-gene-104.3
augustus_masked-VaccDscaff24-processed-gene-90.8	augustus_masked-VaccDscaff25-processed-gene-286.3	augustus_masked-VaccDscaff225-processed-gene-1.9	augustus_masked-VaccDscaff32-processed-gene-144.6
augustus_masked-VaccDscaff25-processed-gene-12.9	augustus_masked-VaccDscaff25-processed-gene-291.2	augustus_masked-VaccDscaff228-processed-gene-0.21	augustus_masked-VaccDscaff32-processed-gene-155.2
augustus_masked-VaccDscaff25-processed-gene-132.3	augustus_masked-VaccDscaff25-processed-gene-3.6	augustus_masked-VaccDscaff229-processed-gene-0.13	augustus_masked-VaccDscaff32-processed-gene-19.2
augustus_masked-VaccDscaff25-processed-gene-158.0	augustus_masked-VaccDscaff25-processed-gene-301.4	augustus_masked-VaccDscaff23-processed-gene-0.0	augustus_masked-VaccDscaff32-processed-gene-204.5
augustus_masked-VaccDscaff25-processed-gene-172.0	augustus_masked-VaccDscaff25-processed-gene-309.4	augustus_masked-VaccDscaff23-processed-gene-119.3	augustus_masked-VaccDscaff32-processed-gene-21.11
augustus_masked-VaccDscaff25-processed-gene-175.5	augustus_masked-VaccDscaff25-processed-gene-311.5	augustus_masked-VaccDscaff23-processed-gene-126.2	augustus_masked-VaccDscaff32-processed-gene-212.3
augustus_masked-VaccDscaff25-processed-gene-198.4	augustus_masked-VaccDscaff25-processed-gene-329.4	augustus_masked-VaccDscaff23-processed-gene-128.3	augustus_masked-VaccDscaff32-processed-gene-217.2
augustus_masked-VaccDscaff25-processed-gene-20.7	augustus_masked-VaccDscaff25-processed-gene-331.8	augustus_masked-VaccDscaff23-processed-gene-140.8	augustus_masked-VaccDscaff32-processed-gene-222.0
augustus_masked-VaccDscaff25-processed-gene-201.0	augustus_masked-VaccDscaff25-processed-gene-351.2	augustus_masked-VaccDscaff23-processed-gene-152.2	augustus_masked-VaccDscaff32-processed-gene-230.1
augustus_masked-VaccDscaff25-processed-gene-204.11	augustus_masked-VaccDscaff25-processed-gene-364.9	augustus_masked-VaccDscaff23-processed-gene-167.6	augustus_masked-VaccDscaff32-processed-gene-234.3
augustus_masked-VaccDscaff25-processed-gene-217.2	augustus_masked-VaccDscaff25-processed-gene-37.1	augustus_masked-VaccDscaff23-processed-gene-250.0	augustus_masked-VaccDscaff32-processed-gene-252.13
augustus_masked-VaccDscaff25-processed-gene-250.8	augustus_masked-VaccDscaff25-processed-gene-4.5	augustus_masked-VaccDscaff23-processed-gene-258.5	augustus_masked-VaccDscaff32-processed-gene-263.1
augustus_masked-VaccDscaff25-processed-gene-257.9	augustus_masked-VaccDscaff25-processed-gene-48.5	augustus_masked-VaccDscaff23-processed-gene-27.5	augustus_masked-VaccDscaff32-processed-gene-267.1
augustus_masked-VaccDscaff25-processed-gene-279.8	augustus_masked-VaccDscaff25-processed-gene-49.0	augustus_masked-VaccDscaff23-processed-gene-276.7	augustus_masked-VaccDscaff32-processed-gene-279.7
augustus_masked-VaccDscaff25-processed-gene-286.3	augustus_masked-VaccDscaff25-processed-gene-60.7	augustus_masked-VaccDscaff23-processed-gene-292.4	augustus_masked-VaccDscaff32-processed-gene-283.3
augustus_masked-VaccDscaff25-processed-gene-29.1	augustus_masked-VaccDscaff25-processed-gene-67.4	augustus_masked-VaccDscaff23-processed-gene-294.1	augustus_masked-VaccDscaff32-processed-gene-291.3
augustus_masked-VaccDscaff25-processed-gene-291.2	augustus_masked-VaccDscaff25-processed-gene-70.2	augustus_masked-VaccDscaff23-processed-gene-296.0	augustus_masked-VaccDscaff32-processed-gene-294.7
augustus_masked-VaccDscaff25-processed-gene-3.6	augustus_masked-VaccDscaff25-processed-gene-70.8	augustus_masked-VaccDscaff23-processed-gene-312.8	augustus_masked-VaccDscaff32-processed-gene-295.10
augustus_masked-VaccDscaff25-processed-gene-301.4	augustus_masked-VaccDscaff25-processed-gene-79.1	augustus_masked-VaccDscaff23-processed-gene-314.7	augustus_masked-VaccDscaff32-processed-gene-295.2
augustus_masked-VaccDscaff25-processed-gene-301.6	augustus_masked-VaccDscaff255-processed-gene-0.9	augustus_masked-VaccDscaff23-processed-gene-322.7	augustus_masked-VaccDscaff32-processed-gene-295.9
augustus_masked-VaccDscaff25-processed-gene-309.4	augustus_masked-VaccDscaff26-processed-gene-129.12	augustus_masked-VaccDscaff23-processed-gene-344.6	augustus_masked-VaccDscaff32-processed-gene-302.2
augustus_masked-VaccDscaff25-processed-gene-311.5	augustus_masked-VaccDscaff26-processed-gene-16.8	augustus_masked-VaccDscaff23-processed-gene-348.3	augustus_masked-VaccDscaff32-processed-gene-303.1
augustus_masked-VaccDscaff25-processed-gene-329.4	augustus_masked-VaccDscaff26-processed-gene-182.10	augustus_masked-VaccDscaff23-processed-gene-349.6	augustus_masked-VaccDscaff32-processed-gene-307.6
augustus_masked-VaccDscaff25-processed-gene-331.8	augustus_masked-VaccDscaff26-processed-gene-187.1	augustus_masked-VaccDscaff23-processed-gene-36.5	augustus_masked-VaccDscaff32-processed-gene-316.8
augustus_masked-VaccDscaff25-processed-gene-351.2	augustus_masked-VaccDscaff26-processed-gene-187.6	augustus_masked-VaccDscaff23-processed-gene-364.3	augustus_masked-VaccDscaff32-processed-gene-36.11
augustus_masked-VaccDscaff25-processed-gene-364.9	augustus_masked-VaccDscaff26-processed-gene-214.3	augustus_masked-VaccDscaff23-processed-gene-59.7	augustus_masked-VaccDscaff32-processed-gene-49.1
augustus_masked-VaccDscaff25-processed-gene-45.1	augustus_masked-VaccDscaff26-processed-gene-227.1	augustus_masked-VaccDscaff23-processed-gene-64.0	augustus_masked-VaccDscaff32-processed-gene-67.3
augustus_masked-VaccDscaff25-processed-gene-48.5	augustus_masked-VaccDscaff26-processed-gene-231.0	augustus_masked-VaccDscaff23-processed-gene-72.3	augustus_masked-VaccDscaff33-processed-gene-100.5
augustus_masked-VaccDscaff25-processed-gene-49.0	augustus_masked-VaccDscaff26-processed-gene-234.1	augustus_masked-VaccDscaff23-processed-gene-79.2	augustus_masked-VaccDscaff33-processed-gene-125.2
augustus_masked-VaccDscaff25-processed-gene-6.6	augustus_masked-VaccDscaff26-processed-gene-24.7	augustus_masked-VaccDscaff23-processed-gene-83.4	augustus_masked-VaccDscaff33-processed-gene-146.0
augustus_masked-VaccDscaff25-processed-gene-60.7	augustus_masked-VaccDscaff26-processed-gene-243.4	augustus_masked-VaccDscaff23-processed-gene-91.10	augustus_masked-VaccDscaff33-processed-gene-153.3
augustus_masked-VaccDscaff25-processed-gene-67.2	augustus_masked-VaccDscaff26-processed-gene-26.7	augustus_masked-VaccDscaff23-processed-gene-92.8	augustus_masked-VaccDscaff33-processed-gene-17.8
augustus_masked-VaccDscaff25-processed-gene-70.2	augustus_masked-VaccDscaff26-processed-gene-292.5	augustus_masked-VaccDscaff237-processed-gene-0.13	augustus_masked-VaccDscaff33-processed-gene-175.2
augustus_masked-VaccDscaff25-processed-gene-79.1	augustus_masked-VaccDscaff26-processed-gene-31.5	augustus_masked-VaccDscaff239-processed-gene-0.14	augustus_masked-VaccDscaff33-processed-gene-18.1
augustus_masked-VaccDscaff26-processed-gene-16.8	augustus_masked-VaccDscaff26-processed-gene-311.3	augustus_masked-VaccDscaff24-processed-gene-0.4	augustus_masked-VaccDscaff33-processed-gene-207.4
augustus_masked-VaccDscaff26-processed-gene-182.10	augustus_masked-VaccDscaff26-processed-gene-311.7	augustus_masked-VaccDscaff24-processed-gene-106.5	augustus_masked-VaccDscaff33-processed-gene-234.5
augustus_masked-VaccDscaff26-processed-gene-187.6	augustus_masked-VaccDscaff26-processed-gene-318.2	augustus_masked-VaccDscaff24-processed-gene-137.7	augustus_masked-VaccDscaff33-processed-gene-245.11
augustus_masked-VaccDscaff26-processed-gene-202.6	augustus_masked-VaccDscaff26-processed-gene-330.7	augustus_masked-VaccDscaff24-processed-gene-137.8	augustus_masked-VaccDscaff33-processed-gene-281.6
augustus_masked-VaccDscaff26-processed-gene-21.9	augustus_masked-VaccDscaff26-processed-gene-331.8	augustus_masked-VaccDscaff24-processed-gene-138.2	augustus_masked-VaccDscaff33-processed-gene-283.1
augustus_masked-VaccDscaff26-processed-gene-227.1	augustus_masked-VaccDscaff26-processed-gene-34.8	augustus_masked-VaccDscaff24-processed-gene-148.0	augustus_masked-VaccDscaff33-processed-gene-284.8
augustus_masked-VaccDscaff26-processed-gene-231.0	augustus_masked-VaccDscaff26-processed-gene-37.10	augustus_masked-VaccDscaff24-processed-gene-148.12	augustus_masked-VaccDscaff33-processed-gene-294.0
augustus_masked-VaccDscaff26-processed-gene-234.1	augustus_masked-VaccDscaff26-processed-gene-5.4	augustus_masked-VaccDscaff24-processed-gene-148.18	augustus_masked-VaccDscaff33-processed-gene-295.3
augustus_masked-VaccDscaff26-processed-gene-243.4	augustus_masked-VaccDscaff26-processed-gene-54.8	augustus_masked-VaccDscaff24-processed-gene-165.4	augustus_masked-VaccDscaff33-processed-gene-313.4
augustus_masked-VaccDscaff26-processed-gene-292.5	augustus_masked-VaccDscaff26-processed-gene-77.2	augustus_masked-VaccDscaff24-processed-gene-178.6	augustus_masked-VaccDscaff33-processed-gene-48.7
augustus_masked-VaccDscaff26-processed-gene-31.5	augustus_masked-VaccDscaff27-processed-gene-100.7	augustus_masked-VaccDscaff24-processed-gene-24.5	augustus_masked-VaccDscaff33-processed-gene-53.2
augustus_masked-VaccDscaff26-processed-gene-311.3	augustus_masked-VaccDscaff27-processed-gene-105.3	augustus_masked-VaccDscaff24-processed-gene-251.3	augustus_masked-VaccDscaff33-processed-gene-64.0
augustus_masked-VaccDscaff26-processed-gene-311.4	augustus_masked-VaccDscaff27-processed-gene-115.5	augustus_masked-VaccDscaff24-processed-gene-260.3	augustus_masked-VaccDscaff34-processed-gene-105.11
augustus_masked-VaccDscaff26-processed-gene-311.7	augustus_masked-VaccDscaff27-processed-gene-133.4	augustus_masked-VaccDscaff24-processed-gene-27.5	augustus_masked-VaccDscaff34-processed-gene-109.8
augustus_masked-VaccDscaff26-processed-gene-316.4	augustus_masked-VaccDscaff27-processed-gene-213.2	augustus_masked-VaccDscaff24-processed-gene-3.5	augustus_masked-VaccDscaff34-processed-gene-110.4
augustus_masked-VaccDscaff26-processed-gene-330.3	augustus_masked-VaccDscaff27-processed-gene-225.2	augustus_masked-VaccDscaff24-processed-gene-307.5	augustus_masked-VaccDscaff34-processed-gene-132.6
augustus_masked-VaccDscaff26-processed-gene-330.7	augustus_masked-VaccDscaff27-processed-gene-229.11	augustus_masked-VaccDscaff24-processed-gene-335.2	augustus_masked-VaccDscaff34-processed-gene-17.4
augustus_masked-VaccDscaff26-processed-gene-331.8	augustus_masked-VaccDscaff27-processed-gene-244.5	augustus_masked-VaccDscaff24-processed-gene-34.0	augustus_masked-VaccDscaff34-processed-gene-171.1
augustus_masked-VaccDscaff26-processed-gene-34.8	augustus_masked-VaccDscaff27-processed-gene-248.3	augustus_masked-VaccDscaff24-processed-gene-43.1	augustus_masked-VaccDscaff34-processed-gene-192.1
augustus_masked-VaccDscaff26-processed-gene-5.4	augustus_masked-VaccDscaff27-processed-gene-255.3	augustus_masked-VaccDscaff24-processed-gene-44.8	augustus_masked-VaccDscaff34-processed-gene-197.5
augustus_masked-VaccDscaff26-processed-gene-54.8	augustus_masked-VaccDscaff27-processed-gene-275.4	augustus_masked-VaccDscaff24-processed-gene-44.9	augustus_masked-VaccDscaff34-processed-gene-212.6
augustus_masked-VaccDscaff26-processed-gene-69.1	augustus_masked-VaccDscaff27-processed-gene-276.5	augustus_masked-VaccDscaff24-processed-gene-6.2	augustus_masked-VaccDscaff34-processed-gene-269.11
augustus_masked-VaccDscaff26-processed-gene-77.2	augustus_masked-VaccDscaff27-processed-gene-288.0	augustus_masked-VaccDscaff24-processed-gene-60.4	augustus_masked-VaccDscaff34-processed-gene-275.9
augustus_masked-VaccDscaff27-processed-gene-100.7	augustus_masked-VaccDscaff27-processed-gene-29.0	augustus_masked-VaccDscaff24-processed-gene-81.9	augustus_masked-VaccDscaff34-processed-gene-280.4
augustus_masked-VaccDscaff27-processed-gene-105.3	augustus_masked-VaccDscaff27-processed-gene-299.3	augustus_masked-VaccDscaff24-processed-gene-90.8	augustus_masked-VaccDscaff34-processed-gene-29.3
augustus_masked-VaccDscaff27-processed-gene-133.4	augustus_masked-VaccDscaff27-processed-gene-299.5	augustus_masked-VaccDscaff25-processed-gene-158.0	augustus_masked-VaccDscaff34-processed-gene-295.0
augustus_masked-VaccDscaff27-processed-gene-213.2	augustus_masked-VaccDscaff27-processed-gene-313.4	augustus_masked-VaccDscaff25-processed-gene-172.0	augustus_masked-VaccDscaff34-processed-gene-300.2
augustus_masked-VaccDscaff27-processed-gene-224.4	augustus_masked-VaccDscaff27-processed-gene-36.5	augustus_masked-VaccDscaff25-processed-gene-175.5	augustus_masked-VaccDscaff34-processed-gene-314.2
augustus_masked-VaccDscaff27-processed-gene-225.2	augustus_masked-VaccDscaff27-processed-gene-62.10	augustus_masked-VaccDscaff25-processed-gene-191.0	augustus_masked-VaccDscaff34-processed-gene-314.3
augustus_masked-VaccDscaff27-processed-gene-244.5	augustus_masked-VaccDscaff27-processed-gene-64.6	augustus_masked-VaccDscaff25-processed-gene-204.11	augustus_masked-VaccDscaff34-processed-gene-41.2
augustus_masked-VaccDscaff27-processed-gene-248.3	augustus_masked-VaccDscaff28-processed-gene-114.1	augustus_masked-VaccDscaff25-processed-gene-217.2	augustus_masked-VaccDscaff34-processed-gene-46.12
augustus_masked-VaccDscaff27-processed-gene-275.4	augustus_masked-VaccDscaff28-processed-gene-158.1	augustus_masked-VaccDscaff25-processed-gene-250.8	augustus_masked-VaccDscaff34-processed-gene-57.0
augustus_masked-VaccDscaff27-processed-gene-276.5	augustus_masked-VaccDscaff28-processed-gene-184.6	augustus_masked-VaccDscaff25-processed-gene-257.9	augustus_masked-VaccDscaff34-processed-gene-57.1
augustus_masked-VaccDscaff27-processed-gene-29.0	augustus_masked-VaccDscaff28-processed-gene-189.6	augustus_masked-VaccDscaff25-processed-gene-274.4	augustus_masked-VaccDscaff34-processed-gene-61.1
augustus_masked-VaccDscaff27-processed-gene-299.3	augustus_masked-VaccDscaff28-processed-gene-200.2	augustus_masked-VaccDscaff25-processed-gene-279.8	augustus_masked-VaccDscaff34-processed-gene-69.6
augustus_masked-VaccDscaff27-processed-gene-299.5	augustus_masked-VaccDscaff28-processed-gene-202.4	augustus_masked-VaccDscaff25-processed-gene-280.5	augustus_masked-VaccDscaff34-processed-gene-84.6
augustus_masked-VaccDscaff27-processed-gene-304.10	augustus_masked-VaccDscaff28-processed-gene-207.4	augustus_masked-VaccDscaff25-processed-gene-286.3	augustus_masked-VaccDscaff35-processed-gene-110.1
augustus_masked-VaccDscaff27-processed-gene-313.4	augustus_masked-VaccDscaff28-processed-gene-219.11	augustus_masked-VaccDscaff25-processed-gene-3.6	augustus_masked-VaccDscaff35-processed-gene-18.11
augustus_masked-VaccDscaff27-processed-gene-36.5	augustus_masked-VaccDscaff28-processed-gene-219.2	augustus_masked-VaccDscaff25-processed-gene-301.6	augustus_masked-VaccDscaff35-processed-gene-190.5
augustus_masked-VaccDscaff27-processed-gene-62.10	augustus_masked-VaccDscaff28-processed-gene-255.7	augustus_masked-VaccDscaff25-processed-gene-309.4	augustus_masked-VaccDscaff35-processed-gene-220.14
augustus_masked-VaccDscaff27-processed-gene-64.6	augustus_masked-VaccDscaff28-processed-gene-26.0	augustus_masked-VaccDscaff25-processed-gene-311.5	augustus_masked-VaccDscaff35-processed-gene-222.2
augustus_masked-VaccDscaff28-processed-gene-114.1	augustus_masked-VaccDscaff28-processed-gene-262.11	augustus_masked-VaccDscaff25-processed-gene-329.4	augustus_masked-VaccDscaff35-processed-gene-253.1
augustus_masked-VaccDscaff28-processed-gene-158.1	augustus_masked-VaccDscaff28-processed-gene-276.8	augustus_masked-VaccDscaff25-processed-gene-330.3	augustus_masked-VaccDscaff35-processed-gene-26.0
augustus_masked-VaccDscaff28-processed-gene-180.7	augustus_masked-VaccDscaff28-processed-gene-28.5	augustus_masked-VaccDscaff25-processed-gene-331.8	augustus_masked-VaccDscaff35-processed-gene-269.7
augustus_masked-VaccDscaff28-processed-gene-184.6	augustus_masked-VaccDscaff28-processed-gene-315.9	augustus_masked-VaccDscaff25-processed-gene-351.2	augustus_masked-VaccDscaff35-processed-gene-277.6
augustus_masked-VaccDscaff28-processed-gene-189.6	augustus_masked-VaccDscaff28-processed-gene-317.1	augustus_masked-VaccDscaff25-processed-gene-364.9	augustus_masked-VaccDscaff35-processed-gene-317.5
augustus_masked-VaccDscaff28-processed-gene-200.2	augustus_masked-VaccDscaff28-processed-gene-324.6	augustus_masked-VaccDscaff25-processed-gene-48.5	augustus_masked-VaccDscaff35-processed-gene-319.3
augustus_masked-VaccDscaff28-processed-gene-202.4	augustus_masked-VaccDscaff28-processed-gene-330.2	augustus_masked-VaccDscaff25-processed-gene-49.0	augustus_masked-VaccDscaff35-processed-gene-35.4
augustus_masked-VaccDscaff28-processed-gene-207.4	augustus_masked-VaccDscaff28-processed-gene-340.8	augustus_masked-VaccDscaff25-processed-gene-6.6	augustus_masked-VaccDscaff35-processed-gene-37.14
augustus_masked-VaccDscaff28-processed-gene-219.11	augustus_masked-VaccDscaff28-processed-gene-353.8	augustus_masked-VaccDscaff25-processed-gene-60.7	augustus_masked-VaccDscaff35-processed-gene-43.0
augustus_masked-VaccDscaff28-processed-gene-219.2	augustus_masked-VaccDscaff28-processed-gene-353.9	augustus_masked-VaccDscaff25-processed-gene-67.2	augustus_masked-VaccDscaff35-processed-gene-63.10
augustus_masked-VaccDscaff28-processed-gene-26.0	augustus_masked-VaccDscaff29-processed-gene-107.0	augustus_masked-VaccDscaff25-processed-gene-67.4	augustus_masked-VaccDscaff35-processed-gene-7.4
augustus_masked-VaccDscaff28-processed-gene-262.11	augustus_masked-VaccDscaff29-processed-gene-130.1	augustus_masked-VaccDscaff25-processed-gene-7.1	augustus_masked-VaccDscaff35-processed-gene-75.3
augustus_masked-VaccDscaff28-processed-gene-276.8	augustus_masked-VaccDscaff29-processed-gene-146.0	augustus_masked-VaccDscaff25-processed-gene-70.2	augustus_masked-VaccDscaff35-processed-gene-89.5
augustus_masked-VaccDscaff28-processed-gene-28.5	augustus_masked-VaccDscaff29-processed-gene-190.3	augustus_masked-VaccDscaff25-processed-gene-79.1	augustus_masked-VaccDscaff36-processed-gene-111.1
augustus_masked-VaccDscaff28-processed-gene-315.9	augustus_masked-VaccDscaff29-processed-gene-198.1	augustus_masked-VaccDscaff25-processed-gene-96.2	augustus_masked-VaccDscaff36-processed-gene-111.4
augustus_masked-VaccDscaff28-processed-gene-317.1	augustus_masked-VaccDscaff29-processed-gene-2.5	augustus_masked-VaccDscaff255-processed-gene-0.2	augustus_masked-VaccDscaff36-processed-gene-144.9
augustus_masked-VaccDscaff28-processed-gene-324.6	augustus_masked-VaccDscaff29-processed-gene-201.8	augustus_masked-VaccDscaff26-processed-gene-100.0	augustus_masked-VaccDscaff36-processed-gene-148.3
augustus_masked-VaccDscaff28-processed-gene-330.2	augustus_masked-VaccDscaff29-processed-gene-21.12	augustus_masked-VaccDscaff26-processed-gene-106.10	augustus_masked-VaccDscaff36-processed-gene-164.10
augustus_masked-VaccDscaff28-processed-gene-353.9	augustus_masked-VaccDscaff29-processed-gene-218.4	augustus_masked-VaccDscaff26-processed-gene-16.8	augustus_masked-VaccDscaff36-processed-gene-189.7
augustus_masked-VaccDscaff28-processed-gene-57.6	augustus_masked-VaccDscaff29-processed-gene-22.3	augustus_masked-VaccDscaff26-processed-gene-182.10	augustus_masked-VaccDscaff36-processed-gene-213.11
augustus_masked-VaccDscaff28-processed-gene-71.3	augustus_masked-VaccDscaff29-processed-gene-227.2	augustus_masked-VaccDscaff26-processed-gene-187.6	augustus_masked-VaccDscaff36-processed-gene-265.1
augustus_masked-VaccDscaff29-processed-gene-107.0	augustus_masked-VaccDscaff29-processed-gene-237.4	augustus_masked-VaccDscaff26-processed-gene-202.6	augustus_masked-VaccDscaff36-processed-gene-37.11
augustus_masked-VaccDscaff29-processed-gene-117.7	augustus_masked-VaccDscaff29-processed-gene-237.7	augustus_masked-VaccDscaff26-processed-gene-21.9	augustus_masked-VaccDscaff36-processed-gene-49.7
augustus_masked-VaccDscaff29-processed-gene-130.1	augustus_masked-VaccDscaff29-processed-gene-252.2	augustus_masked-VaccDscaff26-processed-gene-214.3	augustus_masked-VaccDscaff36-processed-gene-5.12
augustus_masked-VaccDscaff29-processed-gene-190.3	augustus_masked-VaccDscaff29-processed-gene-273.4	augustus_masked-VaccDscaff26-processed-gene-227.1	augustus_masked-VaccDscaff36-processed-gene-52.0
augustus_masked-VaccDscaff29-processed-gene-198.1	augustus_masked-VaccDscaff29-processed-gene-281.10	augustus_masked-VaccDscaff26-processed-gene-23.11	augustus_masked-VaccDscaff36-processed-gene-74.7
augustus_masked-VaccDscaff29-processed-gene-2.5	augustus_masked-VaccDscaff29-processed-gene-29.0	augustus_masked-VaccDscaff26-processed-gene-231.0	augustus_masked-VaccDscaff36-processed-gene-97.1
augustus_masked-VaccDscaff29-processed-gene-201.8	augustus_masked-VaccDscaff29-processed-gene-292.2	augustus_masked-VaccDscaff26-processed-gene-234.1	augustus_masked-VaccDscaff36-processed-gene-97.5
augustus_masked-VaccDscaff29-processed-gene-21.12	augustus_masked-VaccDscaff29-processed-gene-292.3	augustus_masked-VaccDscaff26-processed-gene-243.4	augustus_masked-VaccDscaff37-processed-gene-14.13
augustus_masked-VaccDscaff29-processed-gene-218.4	augustus_masked-VaccDscaff29-processed-gene-292.5	augustus_masked-VaccDscaff26-processed-gene-258.9	augustus_masked-VaccDscaff37-processed-gene-190.2
augustus_masked-VaccDscaff29-processed-gene-22.3	augustus_masked-VaccDscaff29-processed-gene-299.0	augustus_masked-VaccDscaff26-processed-gene-292.5	augustus_masked-VaccDscaff37-processed-gene-192.1
augustus_masked-VaccDscaff29-processed-gene-222.2	augustus_masked-VaccDscaff29-processed-gene-299.4	augustus_masked-VaccDscaff26-processed-gene-309.1	augustus_masked-VaccDscaff37-processed-gene-21.2
augustus_masked-VaccDscaff29-processed-gene-237.7	augustus_masked-VaccDscaff29-processed-gene-328.4	augustus_masked-VaccDscaff26-processed-gene-31.5	augustus_masked-VaccDscaff37-processed-gene-241.6
augustus_masked-VaccDscaff29-processed-gene-26.10	augustus_masked-VaccDscaff29-processed-gene-332.0	augustus_masked-VaccDscaff26-processed-gene-311.3	augustus_masked-VaccDscaff37-processed-gene-268.3
augustus_masked-VaccDscaff29-processed-gene-273.4	augustus_masked-VaccDscaff29-processed-gene-34.3	augustus_masked-VaccDscaff26-processed-gene-330.7	augustus_masked-VaccDscaff37-processed-gene-293.4
augustus_masked-VaccDscaff29-processed-gene-281.10	augustus_masked-VaccDscaff29-processed-gene-37.3	augustus_masked-VaccDscaff26-processed-gene-34.8	augustus_masked-VaccDscaff37-processed-gene-303.4
augustus_masked-VaccDscaff29-processed-gene-29.0	augustus_masked-VaccDscaff29-processed-gene-53.5	augustus_masked-VaccDscaff26-processed-gene-37.10	augustus_masked-VaccDscaff37-processed-gene-39.5
augustus_masked-VaccDscaff29-processed-gene-292.2	augustus_masked-VaccDscaff29-processed-gene-98.1	augustus_masked-VaccDscaff26-processed-gene-5.4	augustus_masked-VaccDscaff37-processed-gene-39.7
augustus_masked-VaccDscaff29-processed-gene-292.3	augustus_masked-VaccDscaff3-processed-gene-10.6	augustus_masked-VaccDscaff26-processed-gene-54.8	augustus_masked-VaccDscaff37-processed-gene-59.3
augustus_masked-VaccDscaff29-processed-gene-292.5	augustus_masked-VaccDscaff3-processed-gene-101.8	augustus_masked-VaccDscaff26-processed-gene-69.1	augustus_masked-VaccDscaff37-processed-gene-6.1
augustus_masked-VaccDscaff29-processed-gene-296.6	augustus_masked-VaccDscaff3-processed-gene-102.2	augustus_masked-VaccDscaff26-processed-gene-77.2	augustus_masked-VaccDscaff37-processed-gene-61.3
augustus_masked-VaccDscaff29-processed-gene-299.4	augustus_masked-VaccDscaff3-processed-gene-110.4	augustus_masked-VaccDscaff269-processed-gene-0.3	augustus_masked-VaccDscaff37-processed-gene-91.3
augustus_masked-VaccDscaff29-processed-gene-328.4	augustus_masked-VaccDscaff3-processed-gene-12.4	augustus_masked-VaccDscaff27-processed-gene-10.1	augustus_masked-VaccDscaff38-processed-gene-130.0
augustus_masked-VaccDscaff29-processed-gene-332.0	augustus_masked-VaccDscaff3-processed-gene-136.5	augustus_masked-VaccDscaff27-processed-gene-100.7	augustus_masked-VaccDscaff38-processed-gene-179.7
augustus_masked-VaccDscaff29-processed-gene-34.3	augustus_masked-VaccDscaff3-processed-gene-163.4	augustus_masked-VaccDscaff27-processed-gene-105.3	augustus_masked-VaccDscaff38-processed-gene-182.4
augustus_masked-VaccDscaff29-processed-gene-53.5	augustus_masked-VaccDscaff3-processed-gene-182.4	augustus_masked-VaccDscaff27-processed-gene-115.5	augustus_masked-VaccDscaff38-processed-gene-189.4
augustus_masked-VaccDscaff29-processed-gene-55.3	augustus_masked-VaccDscaff3-processed-gene-190.1	augustus_masked-VaccDscaff27-processed-gene-133.4	augustus_masked-VaccDscaff38-processed-gene-219.8
augustus_masked-VaccDscaff29-processed-gene-98.1	augustus_masked-VaccDscaff3-processed-gene-190.4	augustus_masked-VaccDscaff27-processed-gene-146.8	augustus_masked-VaccDscaff38-processed-gene-222.1
augustus_masked-VaccDscaff3-processed-gene-10.6	augustus_masked-VaccDscaff3-processed-gene-195.4	augustus_masked-VaccDscaff27-processed-gene-213.2	augustus_masked-VaccDscaff38-processed-gene-233.5
augustus_masked-VaccDscaff3-processed-gene-101.8	augustus_masked-VaccDscaff3-processed-gene-199.7	augustus_masked-VaccDscaff27-processed-gene-217.4	augustus_masked-VaccDscaff38-processed-gene-246.4
augustus_masked-VaccDscaff3-processed-gene-102.2	augustus_masked-VaccDscaff3-processed-gene-206.11	augustus_masked-VaccDscaff27-processed-gene-224.4	augustus_masked-VaccDscaff38-processed-gene-246.5
augustus_masked-VaccDscaff3-processed-gene-106.7	augustus_masked-VaccDscaff3-processed-gene-207.3	augustus_masked-VaccDscaff27-processed-gene-225.2	augustus_masked-VaccDscaff38-processed-gene-246.6
augustus_masked-VaccDscaff3-processed-gene-11.1	augustus_masked-VaccDscaff3-processed-gene-212.0	augustus_masked-VaccDscaff27-processed-gene-229.11	augustus_masked-VaccDscaff38-processed-gene-267.5
augustus_masked-VaccDscaff3-processed-gene-110.4	augustus_masked-VaccDscaff3-processed-gene-214.6	augustus_masked-VaccDscaff27-processed-gene-244.5	augustus_masked-VaccDscaff38-processed-gene-271.5
augustus_masked-VaccDscaff3-processed-gene-110.7	augustus_masked-VaccDscaff3-processed-gene-222.3	augustus_masked-VaccDscaff27-processed-gene-248.3	augustus_masked-VaccDscaff38-processed-gene-274.2
augustus_masked-VaccDscaff3-processed-gene-128.6	augustus_masked-VaccDscaff3-processed-gene-234.1	augustus_masked-VaccDscaff27-processed-gene-275.4	augustus_masked-VaccDscaff38-processed-gene-282.6
augustus_masked-VaccDscaff3-processed-gene-13.2	augustus_masked-VaccDscaff3-processed-gene-248.1	augustus_masked-VaccDscaff27-processed-gene-276.5	augustus_masked-VaccDscaff38-processed-gene-285.2
augustus_masked-VaccDscaff3-processed-gene-136.5	augustus_masked-VaccDscaff3-processed-gene-282.2	augustus_masked-VaccDscaff27-processed-gene-29.0	augustus_masked-VaccDscaff38-processed-gene-287.7
augustus_masked-VaccDscaff3-processed-gene-163.4	augustus_masked-VaccDscaff3-processed-gene-31.2	augustus_masked-VaccDscaff27-processed-gene-299.3	augustus_masked-VaccDscaff38-processed-gene-288.7
augustus_masked-VaccDscaff3-processed-gene-190.1	augustus_masked-VaccDscaff3-processed-gene-332.2	augustus_masked-VaccDscaff27-processed-gene-299.5	augustus_masked-VaccDscaff38-processed-gene-37.6
augustus_masked-VaccDscaff3-processed-gene-190.4	augustus_masked-VaccDscaff3-processed-gene-342.6	augustus_masked-VaccDscaff27-processed-gene-313.4	augustus_masked-VaccDscaff38-processed-gene-46.9
augustus_masked-VaccDscaff3-processed-gene-190.6	augustus_masked-VaccDscaff3-processed-gene-352.8	augustus_masked-VaccDscaff27-processed-gene-36.5	augustus_masked-VaccDscaff38-processed-gene-53.6
augustus_masked-VaccDscaff3-processed-gene-195.4	augustus_masked-VaccDscaff3-processed-gene-363.3	augustus_masked-VaccDscaff27-processed-gene-51.5	augustus_masked-VaccDscaff38-processed-gene-96.1
augustus_masked-VaccDscaff3-processed-gene-206.11	augustus_masked-VaccDscaff3-processed-gene-367.2	augustus_masked-VaccDscaff27-processed-gene-62.10	augustus_masked-VaccDscaff39-processed-gene-100.7
augustus_masked-VaccDscaff3-processed-gene-207.3	augustus_masked-VaccDscaff3-processed-gene-372.3	augustus_masked-VaccDscaff27-processed-gene-64.6	augustus_masked-VaccDscaff39-processed-gene-140.5
augustus_masked-VaccDscaff3-processed-gene-212.0	augustus_masked-VaccDscaff3-processed-gene-373.5	augustus_masked-VaccDscaff28-processed-gene-104.1	augustus_masked-VaccDscaff39-processed-gene-158.4
augustus_masked-VaccDscaff3-processed-gene-214.6	augustus_masked-VaccDscaff3-processed-gene-382.6	augustus_masked-VaccDscaff28-processed-gene-113.4	augustus_masked-VaccDscaff39-processed-gene-2.0
augustus_masked-VaccDscaff3-processed-gene-222.3	augustus_masked-VaccDscaff3-processed-gene-421.11	augustus_masked-VaccDscaff28-processed-gene-114.1	augustus_masked-VaccDscaff39-processed-gene-209.2
augustus_masked-VaccDscaff3-processed-gene-248.1	augustus_masked-VaccDscaff3-processed-gene-424.6	augustus_masked-VaccDscaff28-processed-gene-13.6	augustus_masked-VaccDscaff39-processed-gene-236.3
augustus_masked-VaccDscaff3-processed-gene-273.6	augustus_masked-VaccDscaff3-processed-gene-427.5	augustus_masked-VaccDscaff28-processed-gene-140.1	augustus_masked-VaccDscaff39-processed-gene-245.5
augustus_masked-VaccDscaff3-processed-gene-282.2	augustus_masked-VaccDscaff3-processed-gene-5.6	augustus_masked-VaccDscaff28-processed-gene-158.1	augustus_masked-VaccDscaff39-processed-gene-247.6
augustus_masked-VaccDscaff3-processed-gene-31.2	augustus_masked-VaccDscaff3-processed-gene-53.2	augustus_masked-VaccDscaff28-processed-gene-184.6	augustus_masked-VaccDscaff39-processed-gene-25.5
augustus_masked-VaccDscaff3-processed-gene-31.3	augustus_masked-VaccDscaff3-processed-gene-60.7	augustus_masked-VaccDscaff28-processed-gene-187.1	augustus_masked-VaccDscaff39-processed-gene-250.0
augustus_masked-VaccDscaff3-processed-gene-332.2	augustus_masked-VaccDscaff3-processed-gene-72.5	augustus_masked-VaccDscaff28-processed-gene-189.6	augustus_masked-VaccDscaff39-processed-gene-251.4
augustus_masked-VaccDscaff3-processed-gene-342.6	augustus_masked-VaccDscaff3-processed-gene-8.0	augustus_masked-VaccDscaff28-processed-gene-2.9	augustus_masked-VaccDscaff39-processed-gene-277.12
augustus_masked-VaccDscaff3-processed-gene-345.2	augustus_masked-VaccDscaff3-processed-gene-81.4	augustus_masked-VaccDscaff28-processed-gene-200.2	augustus_masked-VaccDscaff39-processed-gene-49.5
augustus_masked-VaccDscaff3-processed-gene-352.8	augustus_masked-VaccDscaff3-processed-gene-97.7	augustus_masked-VaccDscaff28-processed-gene-202.4	augustus_masked-VaccDscaff39-processed-gene-50.2
augustus_masked-VaccDscaff3-processed-gene-363.3	augustus_masked-VaccDscaff30-processed-gene-106.11	augustus_masked-VaccDscaff28-processed-gene-207.4	augustus_masked-VaccDscaff39-processed-gene-51.0
augustus_masked-VaccDscaff3-processed-gene-367.2	augustus_masked-VaccDscaff30-processed-gene-106.12	augustus_masked-VaccDscaff28-processed-gene-216.0	augustus_masked-VaccDscaff39-processed-gene-71.7
augustus_masked-VaccDscaff3-processed-gene-368.0	augustus_masked-VaccDscaff30-processed-gene-106.13	augustus_masked-VaccDscaff28-processed-gene-219.11	augustus_masked-VaccDscaff4-processed-gene-10.4
augustus_masked-VaccDscaff3-processed-gene-372.3	augustus_masked-VaccDscaff30-processed-gene-106.5	augustus_masked-VaccDscaff28-processed-gene-219.2	augustus_masked-VaccDscaff4-processed-gene-104.3
augustus_masked-VaccDscaff3-processed-gene-373.5	augustus_masked-VaccDscaff30-processed-gene-106.8	augustus_masked-VaccDscaff28-processed-gene-26.0	augustus_masked-VaccDscaff4-processed-gene-17.3
augustus_masked-VaccDscaff3-processed-gene-382.6	augustus_masked-VaccDscaff30-processed-gene-110.12	augustus_masked-VaccDscaff28-processed-gene-262.11	augustus_masked-VaccDscaff4-processed-gene-198.4
augustus_masked-VaccDscaff3-processed-gene-409.7	augustus_masked-VaccDscaff30-processed-gene-110.5	augustus_masked-VaccDscaff28-processed-gene-276.8	augustus_masked-VaccDscaff4-processed-gene-21.2
augustus_masked-VaccDscaff3-processed-gene-421.11	augustus_masked-VaccDscaff30-processed-gene-148.2	augustus_masked-VaccDscaff28-processed-gene-28.5	augustus_masked-VaccDscaff4-processed-gene-226.7
augustus_masked-VaccDscaff3-processed-gene-422.1	augustus_masked-VaccDscaff30-processed-gene-174.0	augustus_masked-VaccDscaff28-processed-gene-3.4	augustus_masked-VaccDscaff4-processed-gene-28.11
augustus_masked-VaccDscaff3-processed-gene-424.6	augustus_masked-VaccDscaff30-processed-gene-225.1	augustus_masked-VaccDscaff28-processed-gene-3.5	augustus_masked-VaccDscaff4-processed-gene-289.0
augustus_masked-VaccDscaff3-processed-gene-46.2	augustus_masked-VaccDscaff30-processed-gene-229.6	augustus_masked-VaccDscaff28-processed-gene-302.4	augustus_masked-VaccDscaff4-processed-gene-305.1
augustus_masked-VaccDscaff3-processed-gene-46.5	augustus_masked-VaccDscaff30-processed-gene-27.10	augustus_masked-VaccDscaff28-processed-gene-315.9	augustus_masked-VaccDscaff4-processed-gene-315.5
augustus_masked-VaccDscaff3-processed-gene-5.6	augustus_masked-VaccDscaff30-processed-gene-273.11	augustus_masked-VaccDscaff28-processed-gene-317.1	augustus_masked-VaccDscaff4-processed-gene-323.0
augustus_masked-VaccDscaff3-processed-gene-53.2	augustus_masked-VaccDscaff30-processed-gene-294.5	augustus_masked-VaccDscaff28-processed-gene-322.4	augustus_masked-VaccDscaff4-processed-gene-345.6
augustus_masked-VaccDscaff3-processed-gene-72.5	augustus_masked-VaccDscaff30-processed-gene-304.2	augustus_masked-VaccDscaff28-processed-gene-324.6	augustus_masked-VaccDscaff4-processed-gene-346.1
augustus_masked-VaccDscaff3-processed-gene-75.0	augustus_masked-VaccDscaff30-processed-gene-314.10	augustus_masked-VaccDscaff28-processed-gene-330.2	augustus_masked-VaccDscaff4-processed-gene-380.6
augustus_masked-VaccDscaff3-processed-gene-8.0	augustus_masked-VaccDscaff30-processed-gene-335.2	augustus_masked-VaccDscaff28-processed-gene-340.8	augustus_masked-VaccDscaff4-processed-gene-39.0
augustus_masked-VaccDscaff3-processed-gene-9.1	augustus_masked-VaccDscaff30-processed-gene-336.0	augustus_masked-VaccDscaff28-processed-gene-353.8	augustus_masked-VaccDscaff4-processed-gene-403.0
augustus_masked-VaccDscaff3-processed-gene-97.7	augustus_masked-VaccDscaff30-processed-gene-342.5	augustus_masked-VaccDscaff28-processed-gene-353.9	augustus_masked-VaccDscaff4-processed-gene-405.7
augustus_masked-VaccDscaff30-processed-gene-106.11	augustus_masked-VaccDscaff30-processed-gene-50.0	augustus_masked-VaccDscaff28-processed-gene-57.6	augustus_masked-VaccDscaff4-processed-gene-67.6
augustus_masked-VaccDscaff30-processed-gene-106.12	augustus_masked-VaccDscaff30-processed-gene-58.9	augustus_masked-VaccDscaff28-processed-gene-96.6	augustus_masked-VaccDscaff4-processed-gene-9.14
augustus_masked-VaccDscaff30-processed-gene-106.13	augustus_masked-VaccDscaff30-processed-gene-67.1	augustus_masked-VaccDscaff287-processed-gene-0.11	augustus_masked-VaccDscaff4-processed-gene-99.8
augustus_masked-VaccDscaff30-processed-gene-106.5	augustus_masked-VaccDscaff30-processed-gene-67.3	augustus_masked-VaccDscaff29-processed-gene-1.6	augustus_masked-VaccDscaff40-processed-gene-136.6
augustus_masked-VaccDscaff30-processed-gene-106.8	augustus_masked-VaccDscaff30-processed-gene-81.8	augustus_masked-VaccDscaff29-processed-gene-130.1	augustus_masked-VaccDscaff40-processed-gene-142.1
augustus_masked-VaccDscaff30-processed-gene-110.12	augustus_masked-VaccDscaff30-processed-gene-83.0	augustus_masked-VaccDscaff29-processed-gene-135.3	augustus_masked-VaccDscaff40-processed-gene-145.9
augustus_masked-VaccDscaff30-processed-gene-110.5	augustus_masked-VaccDscaff31-processed-gene-14.7	augustus_masked-VaccDscaff29-processed-gene-181.7	augustus_masked-VaccDscaff40-processed-gene-164.5
augustus_masked-VaccDscaff30-processed-gene-110.6	augustus_masked-VaccDscaff31-processed-gene-15.5	augustus_masked-VaccDscaff29-processed-gene-190.3	augustus_masked-VaccDscaff40-processed-gene-190.3
augustus_masked-VaccDscaff30-processed-gene-148.2	augustus_masked-VaccDscaff31-processed-gene-162.5	augustus_masked-VaccDscaff29-processed-gene-198.1	augustus_masked-VaccDscaff40-processed-gene-193.6
augustus_masked-VaccDscaff30-processed-gene-225.1	augustus_masked-VaccDscaff31-processed-gene-163.1	augustus_masked-VaccDscaff29-processed-gene-2.5	augustus_masked-VaccDscaff40-processed-gene-20.8
augustus_masked-VaccDscaff30-processed-gene-229.6	augustus_masked-VaccDscaff31-processed-gene-165.4	augustus_masked-VaccDscaff29-processed-gene-201.8	augustus_masked-VaccDscaff40-processed-gene-209.3
augustus_masked-VaccDscaff30-processed-gene-27.10	augustus_masked-VaccDscaff31-processed-gene-170.4	augustus_masked-VaccDscaff29-processed-gene-21.12	augustus_masked-VaccDscaff40-processed-gene-258.7
augustus_masked-VaccDscaff30-processed-gene-273.11	augustus_masked-VaccDscaff31-processed-gene-20.4	augustus_masked-VaccDscaff29-processed-gene-218.4	augustus_masked-VaccDscaff40-processed-gene-27.7
augustus_masked-VaccDscaff30-processed-gene-294.5	augustus_masked-VaccDscaff31-processed-gene-200.4	augustus_masked-VaccDscaff29-processed-gene-22.3	augustus_masked-VaccDscaff40-processed-gene-279.9
augustus_masked-VaccDscaff30-processed-gene-304.2	augustus_masked-VaccDscaff31-processed-gene-210.9	augustus_masked-VaccDscaff29-processed-gene-222.2	augustus_masked-VaccDscaff40-processed-gene-28.5
augustus_masked-VaccDscaff30-processed-gene-314.10	augustus_masked-VaccDscaff31-processed-gene-260.3	augustus_masked-VaccDscaff29-processed-gene-237.7	augustus_masked-VaccDscaff40-processed-gene-282.11
augustus_masked-VaccDscaff30-processed-gene-329.1	augustus_masked-VaccDscaff31-processed-gene-260.8	augustus_masked-VaccDscaff29-processed-gene-252.2	augustus_masked-VaccDscaff40-processed-gene-56.9
augustus_masked-VaccDscaff30-processed-gene-329.5	augustus_masked-VaccDscaff31-processed-gene-268.6	augustus_masked-VaccDscaff29-processed-gene-273.4	augustus_masked-VaccDscaff40-processed-gene-62.0
augustus_masked-VaccDscaff30-processed-gene-335.2	augustus_masked-VaccDscaff31-processed-gene-330.9	augustus_masked-VaccDscaff29-processed-gene-281.10	augustus_masked-VaccDscaff40-processed-gene-62.7
augustus_masked-VaccDscaff30-processed-gene-336.0	augustus_masked-VaccDscaff31-processed-gene-335.2	augustus_masked-VaccDscaff29-processed-gene-29.0	augustus_masked-VaccDscaff40-processed-gene-77.6
augustus_masked-VaccDscaff30-processed-gene-342.5	augustus_masked-VaccDscaff31-processed-gene-337.9	augustus_masked-VaccDscaff29-processed-gene-292.2	augustus_masked-VaccDscaff40-processed-gene-78.6
augustus_masked-VaccDscaff30-processed-gene-50.0	augustus_masked-VaccDscaff31-processed-gene-42.5	augustus_masked-VaccDscaff29-processed-gene-292.3	augustus_masked-VaccDscaff40-processed-gene-8.1
augustus_masked-VaccDscaff30-processed-gene-58.9	augustus_masked-VaccDscaff31-processed-gene-52.4	augustus_masked-VaccDscaff29-processed-gene-292.5	augustus_masked-VaccDscaff40-processed-gene-90.3
augustus_masked-VaccDscaff30-processed-gene-67.1	augustus_masked-VaccDscaff31-processed-gene-62.3	augustus_masked-VaccDscaff29-processed-gene-296.6	augustus_masked-VaccDscaff41-processed-gene-12.4
augustus_masked-VaccDscaff30-processed-gene-67.3	augustus_masked-VaccDscaff31-processed-gene-65.5	augustus_masked-VaccDscaff29-processed-gene-299.0	augustus_masked-VaccDscaff41-processed-gene-132.2
augustus_masked-VaccDscaff30-processed-gene-81.8	augustus_masked-VaccDscaff31-processed-gene-66.5	augustus_masked-VaccDscaff29-processed-gene-299.4	augustus_masked-VaccDscaff41-processed-gene-133.2
augustus_masked-VaccDscaff30-processed-gene-83.0	augustus_masked-VaccDscaff31-processed-gene-7.4	augustus_masked-VaccDscaff29-processed-gene-332.0	augustus_masked-VaccDscaff41-processed-gene-194.9
augustus_masked-VaccDscaff31-processed-gene-14.7	augustus_masked-VaccDscaff31-processed-gene-87.5	augustus_masked-VaccDscaff29-processed-gene-34.3	augustus_masked-VaccDscaff41-processed-gene-203.6
augustus_masked-VaccDscaff31-processed-gene-15.5	augustus_masked-VaccDscaff31-processed-gene-97.4	augustus_masked-VaccDscaff29-processed-gene-45.5	augustus_masked-VaccDscaff41-processed-gene-215.1
augustus_masked-VaccDscaff31-processed-gene-162.5	augustus_masked-VaccDscaff32-processed-gene-0.3	augustus_masked-VaccDscaff29-processed-gene-53.5	augustus_masked-VaccDscaff41-processed-gene-220.7
augustus_masked-VaccDscaff31-processed-gene-163.1	augustus_masked-VaccDscaff32-processed-gene-101.7	augustus_masked-VaccDscaff29-processed-gene-98.1	augustus_masked-VaccDscaff41-processed-gene-225.7
augustus_masked-VaccDscaff31-processed-gene-165.4	augustus_masked-VaccDscaff32-processed-gene-102.2	augustus_masked-VaccDscaff3-processed-gene-10.6	augustus_masked-VaccDscaff41-processed-gene-249.10
augustus_masked-VaccDscaff31-processed-gene-166.4	augustus_masked-VaccDscaff32-processed-gene-104.3	augustus_masked-VaccDscaff3-processed-gene-100.6	augustus_masked-VaccDscaff41-processed-gene-259.1
augustus_masked-VaccDscaff31-processed-gene-170.4	augustus_masked-VaccDscaff32-processed-gene-144.6	augustus_masked-VaccDscaff3-processed-gene-101.8	augustus_masked-VaccDscaff41-processed-gene-265.5
augustus_masked-VaccDscaff31-processed-gene-20.4	augustus_masked-VaccDscaff32-processed-gene-15.10	augustus_masked-VaccDscaff3-processed-gene-102.2	augustus_masked-VaccDscaff41-processed-gene-3.8
augustus_masked-VaccDscaff31-processed-gene-200.4	augustus_masked-VaccDscaff32-processed-gene-155.2	augustus_masked-VaccDscaff3-processed-gene-106.7	augustus_masked-VaccDscaff41-processed-gene-43.0
augustus_masked-VaccDscaff31-processed-gene-210.9	augustus_masked-VaccDscaff32-processed-gene-19.2	augustus_masked-VaccDscaff3-processed-gene-110.4	augustus_masked-VaccDscaff41-processed-gene-51.1
augustus_masked-VaccDscaff31-processed-gene-260.3	augustus_masked-VaccDscaff32-processed-gene-204.5	augustus_masked-VaccDscaff3-processed-gene-110.7	augustus_masked-VaccDscaff41-processed-gene-66.5
augustus_masked-VaccDscaff31-processed-gene-260.8	augustus_masked-VaccDscaff32-processed-gene-21.11	augustus_masked-VaccDscaff3-processed-gene-128.6	augustus_masked-VaccDscaff41-processed-gene-67.9
augustus_masked-VaccDscaff31-processed-gene-268.6	augustus_masked-VaccDscaff32-processed-gene-212.3	augustus_masked-VaccDscaff3-processed-gene-136.5	augustus_masked-VaccDscaff41-processed-gene-71.3
augustus_masked-VaccDscaff31-processed-gene-277.12	augustus_masked-VaccDscaff32-processed-gene-217.2	augustus_masked-VaccDscaff3-processed-gene-163.4	augustus_masked-VaccDscaff41-processed-gene-78.3
augustus_masked-VaccDscaff31-processed-gene-303.5	augustus_masked-VaccDscaff32-processed-gene-222.0	augustus_masked-VaccDscaff3-processed-gene-177.1	augustus_masked-VaccDscaff42-processed-gene-0.0
augustus_masked-VaccDscaff31-processed-gene-309.0	augustus_masked-VaccDscaff32-processed-gene-230.1	augustus_masked-VaccDscaff3-processed-gene-190.1	augustus_masked-VaccDscaff42-processed-gene-13.7
augustus_masked-VaccDscaff31-processed-gene-330.3	augustus_masked-VaccDscaff32-processed-gene-234.3	augustus_masked-VaccDscaff3-processed-gene-190.4	augustus_masked-VaccDscaff42-processed-gene-147.5
augustus_masked-VaccDscaff31-processed-gene-330.9	augustus_masked-VaccDscaff32-processed-gene-252.13	augustus_masked-VaccDscaff3-processed-gene-190.6	augustus_masked-VaccDscaff42-processed-gene-166.5
augustus_masked-VaccDscaff31-processed-gene-335.2	augustus_masked-VaccDscaff32-processed-gene-263.1	augustus_masked-VaccDscaff3-processed-gene-195.4	augustus_masked-VaccDscaff42-processed-gene-186.12
augustus_masked-VaccDscaff31-processed-gene-337.9	augustus_masked-VaccDscaff32-processed-gene-267.1	augustus_masked-VaccDscaff3-processed-gene-196.5	augustus_masked-VaccDscaff42-processed-gene-197.4
augustus_masked-VaccDscaff31-processed-gene-42.5	augustus_masked-VaccDscaff32-processed-gene-279.7	augustus_masked-VaccDscaff3-processed-gene-207.3	augustus_masked-VaccDscaff42-processed-gene-212.0
augustus_masked-VaccDscaff31-processed-gene-52.4	augustus_masked-VaccDscaff32-processed-gene-283.3	augustus_masked-VaccDscaff3-processed-gene-212.0	augustus_masked-VaccDscaff42-processed-gene-254.2
augustus_masked-VaccDscaff31-processed-gene-62.3	augustus_masked-VaccDscaff32-processed-gene-291.3	augustus_masked-VaccDscaff3-processed-gene-214.6	augustus_masked-VaccDscaff42-processed-gene-262.6
augustus_masked-VaccDscaff31-processed-gene-66.5	augustus_masked-VaccDscaff32-processed-gene-294.7	augustus_masked-VaccDscaff3-processed-gene-222.3	augustus_masked-VaccDscaff42-processed-gene-30.3
augustus_masked-VaccDscaff31-processed-gene-7.4	augustus_masked-VaccDscaff32-processed-gene-295.10	augustus_masked-VaccDscaff3-processed-gene-248.1	augustus_masked-VaccDscaff42-processed-gene-45.3
augustus_masked-VaccDscaff31-processed-gene-87.5	augustus_masked-VaccDscaff32-processed-gene-295.2	augustus_masked-VaccDscaff3-processed-gene-254.2	augustus_masked-VaccDscaff42-processed-gene-53.1
augustus_masked-VaccDscaff31-processed-gene-97.4	augustus_masked-VaccDscaff32-processed-gene-295.9	augustus_masked-VaccDscaff3-processed-gene-260.10	augustus_masked-VaccDscaff42-processed-gene-69.0
augustus_masked-VaccDscaff32-processed-gene-0.3	augustus_masked-VaccDscaff32-processed-gene-302.2	augustus_masked-VaccDscaff3-processed-gene-273.6	augustus_masked-VaccDscaff42-processed-gene-7.6
augustus_masked-VaccDscaff32-processed-gene-101.7	augustus_masked-VaccDscaff32-processed-gene-303.1	augustus_masked-VaccDscaff3-processed-gene-282.2	augustus_masked-VaccDscaff42-processed-gene-72.6
augustus_masked-VaccDscaff32-processed-gene-102.2	augustus_masked-VaccDscaff32-processed-gene-307.6	augustus_masked-VaccDscaff3-processed-gene-31.2	augustus_masked-VaccDscaff42-processed-gene-81.7
augustus_masked-VaccDscaff32-processed-gene-104.3	augustus_masked-VaccDscaff32-processed-gene-316.8	augustus_masked-VaccDscaff3-processed-gene-31.3	augustus_masked-VaccDscaff43-processed-gene-115.8
augustus_masked-VaccDscaff32-processed-gene-13.0	augustus_masked-VaccDscaff32-processed-gene-36.11	augustus_masked-VaccDscaff3-processed-gene-323.0	augustus_masked-VaccDscaff43-processed-gene-135.1
augustus_masked-VaccDscaff32-processed-gene-144.6	augustus_masked-VaccDscaff32-processed-gene-49.1	augustus_masked-VaccDscaff3-processed-gene-324.0	augustus_masked-VaccDscaff43-processed-gene-141.1
augustus_masked-VaccDscaff32-processed-gene-155.2	augustus_masked-VaccDscaff32-processed-gene-57.5	augustus_masked-VaccDscaff3-processed-gene-332.2	augustus_masked-VaccDscaff43-processed-gene-159.7
augustus_masked-VaccDscaff32-processed-gene-19.2	augustus_masked-VaccDscaff32-processed-gene-67.3	augustus_masked-VaccDscaff3-processed-gene-342.6	augustus_masked-VaccDscaff43-processed-gene-163.8
augustus_masked-VaccDscaff32-processed-gene-204.5	augustus_masked-VaccDscaff33-processed-gene-100.5	augustus_masked-VaccDscaff3-processed-gene-352.8	augustus_masked-VaccDscaff43-processed-gene-17.1
augustus_masked-VaccDscaff32-processed-gene-21.11	augustus_masked-VaccDscaff33-processed-gene-125.2	augustus_masked-VaccDscaff3-processed-gene-363.3	augustus_masked-VaccDscaff43-processed-gene-198.2
augustus_masked-VaccDscaff32-processed-gene-211.5	augustus_masked-VaccDscaff33-processed-gene-146.0	augustus_masked-VaccDscaff3-processed-gene-367.2	augustus_masked-VaccDscaff43-processed-gene-227.2
augustus_masked-VaccDscaff32-processed-gene-212.3	augustus_masked-VaccDscaff33-processed-gene-153.3	augustus_masked-VaccDscaff3-processed-gene-372.3	augustus_masked-VaccDscaff43-processed-gene-231.3
augustus_masked-VaccDscaff32-processed-gene-212.5	augustus_masked-VaccDscaff33-processed-gene-17.8	augustus_masked-VaccDscaff3-processed-gene-373.5	augustus_masked-VaccDscaff43-processed-gene-255.1
augustus_masked-VaccDscaff32-processed-gene-217.2	augustus_masked-VaccDscaff33-processed-gene-175.2	augustus_masked-VaccDscaff3-processed-gene-382.6	augustus_masked-VaccDscaff43-processed-gene-256.3
augustus_masked-VaccDscaff32-processed-gene-222.0	augustus_masked-VaccDscaff33-processed-gene-18.1	augustus_masked-VaccDscaff3-processed-gene-409.2	augustus_masked-VaccDscaff43-processed-gene-259.1
augustus_masked-VaccDscaff32-processed-gene-230.1	augustus_masked-VaccDscaff33-processed-gene-183.0	augustus_masked-VaccDscaff3-processed-gene-409.7	augustus_masked-VaccDscaff43-processed-gene-265.9
augustus_masked-VaccDscaff32-processed-gene-234.3	augustus_masked-VaccDscaff33-processed-gene-191.4	augustus_masked-VaccDscaff3-processed-gene-416.6	augustus_masked-VaccDscaff43-processed-gene-67.2
augustus_masked-VaccDscaff32-processed-gene-252.13	augustus_masked-VaccDscaff33-processed-gene-207.4	augustus_masked-VaccDscaff3-processed-gene-421.11	augustus_masked-VaccDscaff44-processed-gene-108.8
augustus_masked-VaccDscaff32-processed-gene-263.1	augustus_masked-VaccDscaff33-processed-gene-215.5	augustus_masked-VaccDscaff3-processed-gene-422.4	augustus_masked-VaccDscaff44-processed-gene-16.8
augustus_masked-VaccDscaff32-processed-gene-264.0	augustus_masked-VaccDscaff33-processed-gene-234.5	augustus_masked-VaccDscaff3-processed-gene-424.6	augustus_masked-VaccDscaff44-processed-gene-16.9
augustus_masked-VaccDscaff32-processed-gene-267.1	augustus_masked-VaccDscaff33-processed-gene-245.11	augustus_masked-VaccDscaff3-processed-gene-46.2	augustus_masked-VaccDscaff44-processed-gene-179.7
augustus_masked-VaccDscaff32-processed-gene-279.7	augustus_masked-VaccDscaff33-processed-gene-281.6	augustus_masked-VaccDscaff3-processed-gene-53.2	augustus_masked-VaccDscaff44-processed-gene-184.3
augustus_masked-VaccDscaff32-processed-gene-283.3	augustus_masked-VaccDscaff33-processed-gene-283.1	augustus_masked-VaccDscaff3-processed-gene-72.5	augustus_masked-VaccDscaff44-processed-gene-194.3
augustus_masked-VaccDscaff32-processed-gene-291.3	augustus_masked-VaccDscaff33-processed-gene-284.8	augustus_masked-VaccDscaff3-processed-gene-75.0	augustus_masked-VaccDscaff44-processed-gene-198.7
augustus_masked-VaccDscaff32-processed-gene-294.7	augustus_masked-VaccDscaff33-processed-gene-294.0	augustus_masked-VaccDscaff3-processed-gene-8.0	augustus_masked-VaccDscaff44-processed-gene-20.5
augustus_masked-VaccDscaff32-processed-gene-295.10	augustus_masked-VaccDscaff33-processed-gene-295.3	augustus_masked-VaccDscaff3-processed-gene-9.1	augustus_masked-VaccDscaff44-processed-gene-200.8
augustus_masked-VaccDscaff32-processed-gene-295.2	augustus_masked-VaccDscaff33-processed-gene-313.4	augustus_masked-VaccDscaff3-processed-gene-97.7	augustus_masked-VaccDscaff44-processed-gene-220.12
augustus_masked-VaccDscaff32-processed-gene-295.9	augustus_masked-VaccDscaff33-processed-gene-48.7	augustus_masked-VaccDscaff30-processed-gene-1.0	augustus_masked-VaccDscaff44-processed-gene-242.2
augustus_masked-VaccDscaff32-processed-gene-302.2	augustus_masked-VaccDscaff33-processed-gene-49.5	augustus_masked-VaccDscaff30-processed-gene-106.11	augustus_masked-VaccDscaff44-processed-gene-49.0
augustus_masked-VaccDscaff32-processed-gene-303.1	augustus_masked-VaccDscaff33-processed-gene-53.2	augustus_masked-VaccDscaff30-processed-gene-106.12	augustus_masked-VaccDscaff45-processed-gene-146.0
augustus_masked-VaccDscaff32-processed-gene-307.6	augustus_masked-VaccDscaff33-processed-gene-58.0	augustus_masked-VaccDscaff30-processed-gene-106.13	augustus_masked-VaccDscaff45-processed-gene-165.5
augustus_masked-VaccDscaff32-processed-gene-316.8	augustus_masked-VaccDscaff33-processed-gene-64.0	augustus_masked-VaccDscaff30-processed-gene-106.5	augustus_masked-VaccDscaff45-processed-gene-200.4
augustus_masked-VaccDscaff32-processed-gene-36.11	augustus_masked-VaccDscaff34-processed-gene-105.11	augustus_masked-VaccDscaff30-processed-gene-106.8	augustus_masked-VaccDscaff45-processed-gene-226.1
augustus_masked-VaccDscaff32-processed-gene-49.1	augustus_masked-VaccDscaff34-processed-gene-109.8	augustus_masked-VaccDscaff30-processed-gene-110.12	augustus_masked-VaccDscaff45-processed-gene-230.5
augustus_masked-VaccDscaff32-processed-gene-67.3	augustus_masked-VaccDscaff34-processed-gene-110.4	augustus_masked-VaccDscaff30-processed-gene-110.5	augustus_masked-VaccDscaff45-processed-gene-28.4
augustus_masked-VaccDscaff327-processed-gene-0.8	augustus_masked-VaccDscaff34-processed-gene-132.6	augustus_masked-VaccDscaff30-processed-gene-110.6	augustus_masked-VaccDscaff45-processed-gene-48.3
augustus_masked-VaccDscaff33-processed-gene-100.5	augustus_masked-VaccDscaff34-processed-gene-143.4	augustus_masked-VaccDscaff30-processed-gene-123.1	augustus_masked-VaccDscaff45-processed-gene-55.6
augustus_masked-VaccDscaff33-processed-gene-125.2	augustus_masked-VaccDscaff34-processed-gene-17.4	augustus_masked-VaccDscaff30-processed-gene-148.2	augustus_masked-VaccDscaff45-processed-gene-61.8
augustus_masked-VaccDscaff33-processed-gene-137.4	augustus_masked-VaccDscaff34-processed-gene-171.1	augustus_masked-VaccDscaff30-processed-gene-152.4	augustus_masked-VaccDscaff45-processed-gene-99.3
augustus_masked-VaccDscaff33-processed-gene-146.0	augustus_masked-VaccDscaff34-processed-gene-192.1	augustus_masked-VaccDscaff30-processed-gene-174.0	augustus_masked-VaccDscaff46-processed-gene-1.6
augustus_masked-VaccDscaff33-processed-gene-153.3	augustus_masked-VaccDscaff34-processed-gene-197.5	augustus_masked-VaccDscaff30-processed-gene-220.7	augustus_masked-VaccDscaff46-processed-gene-168.9
augustus_masked-VaccDscaff33-processed-gene-17.8	augustus_masked-VaccDscaff34-processed-gene-212.6	augustus_masked-VaccDscaff30-processed-gene-225.1	augustus_masked-VaccDscaff46-processed-gene-187.10
augustus_masked-VaccDscaff33-processed-gene-175.2	augustus_masked-VaccDscaff34-processed-gene-226.10	augustus_masked-VaccDscaff30-processed-gene-229.6	augustus_masked-VaccDscaff46-processed-gene-192.0
augustus_masked-VaccDscaff33-processed-gene-18.1	augustus_masked-VaccDscaff34-processed-gene-269.11	augustus_masked-VaccDscaff30-processed-gene-27.10	augustus_masked-VaccDscaff46-processed-gene-208.5
augustus_masked-VaccDscaff33-processed-gene-191.4	augustus_masked-VaccDscaff34-processed-gene-275.9	augustus_masked-VaccDscaff30-processed-gene-285.2	augustus_masked-VaccDscaff46-processed-gene-7.1
augustus_masked-VaccDscaff33-processed-gene-207.4	augustus_masked-VaccDscaff34-processed-gene-280.4	augustus_masked-VaccDscaff30-processed-gene-294.5	augustus_masked-VaccDscaff46-processed-gene-72.6
augustus_masked-VaccDscaff33-processed-gene-215.5	augustus_masked-VaccDscaff34-processed-gene-29.3	augustus_masked-VaccDscaff30-processed-gene-305.4	augustus_masked-VaccDscaff46-processed-gene-76.4
augustus_masked-VaccDscaff33-processed-gene-225.5	augustus_masked-VaccDscaff34-processed-gene-295.0	augustus_masked-VaccDscaff30-processed-gene-312.1	augustus_masked-VaccDscaff47-processed-gene-0.4
augustus_masked-VaccDscaff33-processed-gene-234.5	augustus_masked-VaccDscaff34-processed-gene-300.2	augustus_masked-VaccDscaff30-processed-gene-314.10	augustus_masked-VaccDscaff47-processed-gene-101.6
augustus_masked-VaccDscaff33-processed-gene-245.11	augustus_masked-VaccDscaff34-processed-gene-314.2	augustus_masked-VaccDscaff30-processed-gene-318.5	augustus_masked-VaccDscaff47-processed-gene-16.0
augustus_masked-VaccDscaff33-processed-gene-280.6	augustus_masked-VaccDscaff34-processed-gene-314.3	augustus_masked-VaccDscaff30-processed-gene-329.1	augustus_masked-VaccDscaff47-processed-gene-182.1
augustus_masked-VaccDscaff33-processed-gene-281.6	augustus_masked-VaccDscaff34-processed-gene-319.5	augustus_masked-VaccDscaff30-processed-gene-329.5	augustus_masked-VaccDscaff47-processed-gene-192.0
augustus_masked-VaccDscaff33-processed-gene-283.1	augustus_masked-VaccDscaff34-processed-gene-320.0	augustus_masked-VaccDscaff30-processed-gene-335.2	augustus_masked-VaccDscaff47-processed-gene-192.8
augustus_masked-VaccDscaff33-processed-gene-284.8	augustus_masked-VaccDscaff34-processed-gene-41.2	augustus_masked-VaccDscaff30-processed-gene-336.0	augustus_masked-VaccDscaff47-processed-gene-46.9
augustus_masked-VaccDscaff33-processed-gene-289.5	augustus_masked-VaccDscaff34-processed-gene-46.12	augustus_masked-VaccDscaff30-processed-gene-342.5	augustus_masked-VaccDscaff47-processed-gene-65.8
augustus_masked-VaccDscaff33-processed-gene-294.0	augustus_masked-VaccDscaff34-processed-gene-57.0	augustus_masked-VaccDscaff30-processed-gene-50.0	augustus_masked-VaccDscaff47-processed-gene-75.5
augustus_masked-VaccDscaff33-processed-gene-295.3	augustus_masked-VaccDscaff34-processed-gene-57.1	augustus_masked-VaccDscaff30-processed-gene-58.9	augustus_masked-VaccDscaff47-processed-gene-77.4
augustus_masked-VaccDscaff33-processed-gene-297.7	augustus_masked-VaccDscaff34-processed-gene-61.1	augustus_masked-VaccDscaff30-processed-gene-67.1	augustus_masked-VaccDscaff47-processed-gene-89.9
augustus_masked-VaccDscaff33-processed-gene-300.9	augustus_masked-VaccDscaff34-processed-gene-69.6	augustus_masked-VaccDscaff30-processed-gene-67.3	augustus_masked-VaccDscaff47-processed-gene-90.7
augustus_masked-VaccDscaff33-processed-gene-313.4	augustus_masked-VaccDscaff34-processed-gene-84.6	augustus_masked-VaccDscaff30-processed-gene-81.8	augustus_masked-VaccDscaff47-processed-gene-92.4
augustus_masked-VaccDscaff33-processed-gene-48.7	augustus_masked-VaccDscaff35-processed-gene-0.0	augustus_masked-VaccDscaff30-processed-gene-83.0	augustus_masked-VaccDscaff47-processed-gene-93.5
augustus_masked-VaccDscaff33-processed-gene-49.5	augustus_masked-VaccDscaff35-processed-gene-110.1	augustus_masked-VaccDscaff301-processed-gene-0.12	augustus_masked-VaccDscaff474-processed-gene-0.4
augustus_masked-VaccDscaff33-processed-gene-53.2	augustus_masked-VaccDscaff35-processed-gene-18.11	augustus_masked-VaccDscaff31-processed-gene-125.6	augustus_masked-VaccDscaff48-processed-gene-2.1
augustus_masked-VaccDscaff33-processed-gene-58.0	augustus_masked-VaccDscaff35-processed-gene-190.5	augustus_masked-VaccDscaff31-processed-gene-14.7	augustus_masked-VaccDscaff48-processed-gene-24.2
augustus_masked-VaccDscaff33-processed-gene-62.3	augustus_masked-VaccDscaff35-processed-gene-220.14	augustus_masked-VaccDscaff31-processed-gene-15.5	augustus_masked-VaccDscaff48-processed-gene-37.10
augustus_masked-VaccDscaff33-processed-gene-64.0	augustus_masked-VaccDscaff35-processed-gene-222.2	augustus_masked-VaccDscaff31-processed-gene-162.5	augustus_masked-VaccDscaff48-processed-gene-46.5
augustus_masked-VaccDscaff34-processed-gene-105.11	augustus_masked-VaccDscaff35-processed-gene-240.6	augustus_masked-VaccDscaff31-processed-gene-163.1	augustus_masked-VaccDscaff48-processed-gene-68.1
augustus_masked-VaccDscaff34-processed-gene-109.8	augustus_masked-VaccDscaff35-processed-gene-253.1	augustus_masked-VaccDscaff31-processed-gene-165.4	augustus_masked-VaccDscaff48-processed-gene-83.3
augustus_masked-VaccDscaff34-processed-gene-110.4	augustus_masked-VaccDscaff35-processed-gene-26.0	augustus_masked-VaccDscaff31-processed-gene-166.4	augustus_masked-VaccDscaff48-processed-gene-89.2
augustus_masked-VaccDscaff34-processed-gene-127.1	augustus_masked-VaccDscaff35-processed-gene-269.7	augustus_masked-VaccDscaff31-processed-gene-170.4	augustus_masked-VaccDscaff48-processed-gene-89.5
augustus_masked-VaccDscaff34-processed-gene-132.6	augustus_masked-VaccDscaff35-processed-gene-273.7	augustus_masked-VaccDscaff31-processed-gene-20.4	augustus_masked-VaccDscaff48-processed-gene-94.1
augustus_masked-VaccDscaff34-processed-gene-143.4	augustus_masked-VaccDscaff35-processed-gene-277.6	augustus_masked-VaccDscaff31-processed-gene-200.4	augustus_masked-VaccDscaff49-processed-gene-33.8
augustus_masked-VaccDscaff34-processed-gene-165.6	augustus_masked-VaccDscaff35-processed-gene-312.6	augustus_masked-VaccDscaff31-processed-gene-210.9	augustus_masked-VaccDscaff49-processed-gene-8.1
augustus_masked-VaccDscaff34-processed-gene-17.4	augustus_masked-VaccDscaff35-processed-gene-317.5	augustus_masked-VaccDscaff31-processed-gene-246.5	augustus_masked-VaccDscaff5-processed-gene-12.15
augustus_masked-VaccDscaff34-processed-gene-171.1	augustus_masked-VaccDscaff35-processed-gene-319.3	augustus_masked-VaccDscaff31-processed-gene-250.0	augustus_masked-VaccDscaff5-processed-gene-144.5
augustus_masked-VaccDscaff34-processed-gene-192.1	augustus_masked-VaccDscaff35-processed-gene-35.4	augustus_masked-VaccDscaff31-processed-gene-260.3	augustus_masked-VaccDscaff5-processed-gene-16.7
augustus_masked-VaccDscaff34-processed-gene-197.5	augustus_masked-VaccDscaff35-processed-gene-37.14	augustus_masked-VaccDscaff31-processed-gene-260.8	augustus_masked-VaccDscaff5-processed-gene-194.8
augustus_masked-VaccDscaff34-processed-gene-212.6	augustus_masked-VaccDscaff35-processed-gene-43.0	augustus_masked-VaccDscaff31-processed-gene-268.6	augustus_masked-VaccDscaff5-processed-gene-215.4
augustus_masked-VaccDscaff34-processed-gene-268.6	augustus_masked-VaccDscaff35-processed-gene-63.10	augustus_masked-VaccDscaff31-processed-gene-277.12	augustus_masked-VaccDscaff5-processed-gene-227.9
augustus_masked-VaccDscaff34-processed-gene-269.11	augustus_masked-VaccDscaff35-processed-gene-63.5	augustus_masked-VaccDscaff31-processed-gene-309.0	augustus_masked-VaccDscaff5-processed-gene-241.2
augustus_masked-VaccDscaff34-processed-gene-275.9	augustus_masked-VaccDscaff35-processed-gene-7.4	augustus_masked-VaccDscaff31-processed-gene-326.5	augustus_masked-VaccDscaff5-processed-gene-25.12
augustus_masked-VaccDscaff34-processed-gene-280.4	augustus_masked-VaccDscaff35-processed-gene-75.3	augustus_masked-VaccDscaff31-processed-gene-330.3	augustus_masked-VaccDscaff5-processed-gene-26.11
augustus_masked-VaccDscaff34-processed-gene-29.3	augustus_masked-VaccDscaff35-processed-gene-83.2	augustus_masked-VaccDscaff31-processed-gene-330.9	augustus_masked-VaccDscaff5-processed-gene-26.8
augustus_masked-VaccDscaff34-processed-gene-295.0	augustus_masked-VaccDscaff35-processed-gene-89.5	augustus_masked-VaccDscaff31-processed-gene-335.2	augustus_masked-VaccDscaff5-processed-gene-277.9
augustus_masked-VaccDscaff34-processed-gene-296.2	augustus_masked-VaccDscaff36-processed-gene-0.5	augustus_masked-VaccDscaff31-processed-gene-337.9	augustus_masked-VaccDscaff5-processed-gene-279.8
augustus_masked-VaccDscaff34-processed-gene-300.2	augustus_masked-VaccDscaff36-processed-gene-101.3	augustus_masked-VaccDscaff31-processed-gene-42.5	augustus_masked-VaccDscaff5-processed-gene-28.2
augustus_masked-VaccDscaff34-processed-gene-314.2	augustus_masked-VaccDscaff36-processed-gene-111.1	augustus_masked-VaccDscaff31-processed-gene-52.4	augustus_masked-VaccDscaff5-processed-gene-319.6
augustus_masked-VaccDscaff34-processed-gene-314.3	augustus_masked-VaccDscaff36-processed-gene-111.4	augustus_masked-VaccDscaff31-processed-gene-62.3	augustus_masked-VaccDscaff5-processed-gene-33.14
augustus_masked-VaccDscaff34-processed-gene-319.5	augustus_masked-VaccDscaff36-processed-gene-141.6	augustus_masked-VaccDscaff31-processed-gene-66.5	augustus_masked-VaccDscaff5-processed-gene-33.6
augustus_masked-VaccDscaff34-processed-gene-41.2	augustus_masked-VaccDscaff36-processed-gene-144.9	augustus_masked-VaccDscaff31-processed-gene-7.4	augustus_masked-VaccDscaff5-processed-gene-332.4
augustus_masked-VaccDscaff34-processed-gene-46.12	augustus_masked-VaccDscaff36-processed-gene-148.3	augustus_masked-VaccDscaff31-processed-gene-97.4	augustus_masked-VaccDscaff5-processed-gene-334.5
augustus_masked-VaccDscaff34-processed-gene-46.7	augustus_masked-VaccDscaff36-processed-gene-163.2	augustus_masked-VaccDscaff32-processed-gene-0.3	augustus_masked-VaccDscaff5-processed-gene-345.2
augustus_masked-VaccDscaff34-processed-gene-57.0	augustus_masked-VaccDscaff36-processed-gene-164.10	augustus_masked-VaccDscaff32-processed-gene-101.7	augustus_masked-VaccDscaff5-processed-gene-345.6
augustus_masked-VaccDscaff34-processed-gene-57.1	augustus_masked-VaccDscaff36-processed-gene-189.7	augustus_masked-VaccDscaff32-processed-gene-102.2	augustus_masked-VaccDscaff5-processed-gene-36.5
augustus_masked-VaccDscaff34-processed-gene-61.1	augustus_masked-VaccDscaff36-processed-gene-213.11	augustus_masked-VaccDscaff32-processed-gene-104.3	augustus_masked-VaccDscaff5-processed-gene-375.4
augustus_masked-VaccDscaff34-processed-gene-69.6	augustus_masked-VaccDscaff36-processed-gene-265.1	augustus_masked-VaccDscaff32-processed-gene-116.0	augustus_masked-VaccDscaff5-processed-gene-389.0
augustus_masked-VaccDscaff34-processed-gene-75.7	augustus_masked-VaccDscaff36-processed-gene-37.11	augustus_masked-VaccDscaff32-processed-gene-122.6	augustus_masked-VaccDscaff5-processed-gene-415.0
augustus_masked-VaccDscaff34-processed-gene-81.2	augustus_masked-VaccDscaff36-processed-gene-38.3	augustus_masked-VaccDscaff32-processed-gene-13.0	augustus_masked-VaccDscaff5-processed-gene-45.8
augustus_masked-VaccDscaff34-processed-gene-84.6	augustus_masked-VaccDscaff36-processed-gene-49.7	augustus_masked-VaccDscaff32-processed-gene-144.6	augustus_masked-VaccDscaff5-processed-gene-46.4
augustus_masked-VaccDscaff35-processed-gene-110.1	augustus_masked-VaccDscaff36-processed-gene-5.12	augustus_masked-VaccDscaff32-processed-gene-155.2	augustus_masked-VaccDscaff5-processed-gene-50.2
augustus_masked-VaccDscaff35-processed-gene-148.0	augustus_masked-VaccDscaff36-processed-gene-52.0	augustus_masked-VaccDscaff32-processed-gene-19.2	augustus_masked-VaccDscaff50-processed-gene-21.4
augustus_masked-VaccDscaff35-processed-gene-163.6	augustus_masked-VaccDscaff36-processed-gene-53.0	augustus_masked-VaccDscaff32-processed-gene-204.5	augustus_masked-VaccDscaff50-processed-gene-23.3
augustus_masked-VaccDscaff35-processed-gene-18.11	augustus_masked-VaccDscaff36-processed-gene-67.3	augustus_masked-VaccDscaff32-processed-gene-21.11	augustus_masked-VaccDscaff50-processed-gene-26.4
augustus_masked-VaccDscaff35-processed-gene-190.5	augustus_masked-VaccDscaff36-processed-gene-74.7	augustus_masked-VaccDscaff32-processed-gene-211.5	augustus_masked-VaccDscaff50-processed-gene-26.5
augustus_masked-VaccDscaff35-processed-gene-220.14	augustus_masked-VaccDscaff36-processed-gene-97.1	augustus_masked-VaccDscaff32-processed-gene-212.3	augustus_masked-VaccDscaff50-processed-gene-6.4
augustus_masked-VaccDscaff35-processed-gene-222.2	augustus_masked-VaccDscaff36-processed-gene-97.5	augustus_masked-VaccDscaff32-processed-gene-212.5	augustus_masked-VaccDscaff508-processed-gene-0.0
augustus_masked-VaccDscaff35-processed-gene-253.1	augustus_masked-VaccDscaff363-processed-gene-0.2	augustus_masked-VaccDscaff32-processed-gene-217.2	augustus_masked-VaccDscaff51-processed-gene-20.12
augustus_masked-VaccDscaff35-processed-gene-26.0	augustus_masked-VaccDscaff37-processed-gene-14.13	augustus_masked-VaccDscaff32-processed-gene-222.0	augustus_masked-VaccDscaff51-processed-gene-21.13
augustus_masked-VaccDscaff35-processed-gene-269.7	augustus_masked-VaccDscaff37-processed-gene-179.0	augustus_masked-VaccDscaff32-processed-gene-230.1	augustus_masked-VaccDscaff51-processed-gene-4.5
augustus_masked-VaccDscaff35-processed-gene-277.6	augustus_masked-VaccDscaff37-processed-gene-190.2	augustus_masked-VaccDscaff32-processed-gene-234.3	augustus_masked-VaccDscaff510-processed-gene-0.2
augustus_masked-VaccDscaff35-processed-gene-317.5	augustus_masked-VaccDscaff37-processed-gene-192.1	augustus_masked-VaccDscaff32-processed-gene-252.13	augustus_masked-VaccDscaff52-processed-gene-11.5
augustus_masked-VaccDscaff35-processed-gene-319.3	augustus_masked-VaccDscaff37-processed-gene-21.2	augustus_masked-VaccDscaff32-processed-gene-263.1	augustus_masked-VaccDscaff53-processed-gene-14.14
augustus_masked-VaccDscaff35-processed-gene-35.4	augustus_masked-VaccDscaff37-processed-gene-221.3	augustus_masked-VaccDscaff32-processed-gene-267.1	augustus_masked-VaccDscaff56-processed-gene-0.3
augustus_masked-VaccDscaff35-processed-gene-37.14	augustus_masked-VaccDscaff37-processed-gene-239.7	augustus_masked-VaccDscaff32-processed-gene-279.7	augustus_masked-VaccDscaff6-processed-gene-108.2
augustus_masked-VaccDscaff35-processed-gene-43.0	augustus_masked-VaccDscaff37-processed-gene-241.6	augustus_masked-VaccDscaff32-processed-gene-283.3	augustus_masked-VaccDscaff6-processed-gene-109.0
augustus_masked-VaccDscaff35-processed-gene-63.10	augustus_masked-VaccDscaff37-processed-gene-268.3	augustus_masked-VaccDscaff32-processed-gene-291.3	augustus_masked-VaccDscaff6-processed-gene-116.4
augustus_masked-VaccDscaff35-processed-gene-7.4	augustus_masked-VaccDscaff37-processed-gene-293.4	augustus_masked-VaccDscaff32-processed-gene-294.7	augustus_masked-VaccDscaff6-processed-gene-116.5
augustus_masked-VaccDscaff35-processed-gene-75.3	augustus_masked-VaccDscaff37-processed-gene-303.4	augustus_masked-VaccDscaff32-processed-gene-295.10	augustus_masked-VaccDscaff6-processed-gene-119.8
augustus_masked-VaccDscaff35-processed-gene-89.5	augustus_masked-VaccDscaff37-processed-gene-39.5	augustus_masked-VaccDscaff32-processed-gene-295.2	augustus_masked-VaccDscaff6-processed-gene-121.2
augustus_masked-VaccDscaff36-processed-gene-111.1	augustus_masked-VaccDscaff37-processed-gene-39.7	augustus_masked-VaccDscaff32-processed-gene-295.9	augustus_masked-VaccDscaff6-processed-gene-127.4
augustus_masked-VaccDscaff36-processed-gene-111.4	augustus_masked-VaccDscaff37-processed-gene-57.8	augustus_masked-VaccDscaff32-processed-gene-302.2	augustus_masked-VaccDscaff6-processed-gene-143.6
augustus_masked-VaccDscaff36-processed-gene-114.0	augustus_masked-VaccDscaff37-processed-gene-59.3	augustus_masked-VaccDscaff32-processed-gene-303.1	augustus_masked-VaccDscaff6-processed-gene-146.1
augustus_masked-VaccDscaff36-processed-gene-142.1	augustus_masked-VaccDscaff37-processed-gene-6.1	augustus_masked-VaccDscaff32-processed-gene-307.6	augustus_masked-VaccDscaff6-processed-gene-159.6
augustus_masked-VaccDscaff36-processed-gene-144.9	augustus_masked-VaccDscaff37-processed-gene-61.3	augustus_masked-VaccDscaff32-processed-gene-316.8	augustus_masked-VaccDscaff6-processed-gene-258.4
augustus_masked-VaccDscaff36-processed-gene-148.3	augustus_masked-VaccDscaff37-processed-gene-91.3	augustus_masked-VaccDscaff32-processed-gene-36.11	augustus_masked-VaccDscaff6-processed-gene-264.11
augustus_masked-VaccDscaff36-processed-gene-164.10	augustus_masked-VaccDscaff38-processed-gene-109.3	augustus_masked-VaccDscaff32-processed-gene-49.1	augustus_masked-VaccDscaff6-processed-gene-27.6
augustus_masked-VaccDscaff36-processed-gene-189.7	augustus_masked-VaccDscaff38-processed-gene-130.0	augustus_masked-VaccDscaff32-processed-gene-57.5	augustus_masked-VaccDscaff6-processed-gene-301.4
augustus_masked-VaccDscaff36-processed-gene-213.11	augustus_masked-VaccDscaff38-processed-gene-179.7	augustus_masked-VaccDscaff32-processed-gene-67.3	augustus_masked-VaccDscaff6-processed-gene-319.7
augustus_masked-VaccDscaff36-processed-gene-263.0	augustus_masked-VaccDscaff38-processed-gene-182.4	augustus_masked-VaccDscaff327-processed-gene-0.8	augustus_masked-VaccDscaff6-processed-gene-323.9
augustus_masked-VaccDscaff36-processed-gene-265.1	augustus_masked-VaccDscaff38-processed-gene-189.4	augustus_masked-VaccDscaff33-processed-gene-100.5	augustus_masked-VaccDscaff6-processed-gene-371.5
augustus_masked-VaccDscaff36-processed-gene-271.2	augustus_masked-VaccDscaff38-processed-gene-219.8	augustus_masked-VaccDscaff33-processed-gene-125.2	augustus_masked-VaccDscaff6-processed-gene-372.8
augustus_masked-VaccDscaff36-processed-gene-302.3	augustus_masked-VaccDscaff38-processed-gene-222.1	augustus_masked-VaccDscaff33-processed-gene-139.5	augustus_masked-VaccDscaff6-processed-gene-379.4
augustus_masked-VaccDscaff36-processed-gene-37.11	augustus_masked-VaccDscaff38-processed-gene-230.0	augustus_masked-VaccDscaff33-processed-gene-146.0	augustus_masked-VaccDscaff6-processed-gene-411.1
augustus_masked-VaccDscaff36-processed-gene-49.7	augustus_masked-VaccDscaff38-processed-gene-233.5	augustus_masked-VaccDscaff33-processed-gene-153.3	augustus_masked-VaccDscaff6-processed-gene-412.2
augustus_masked-VaccDscaff36-processed-gene-5.12	augustus_masked-VaccDscaff38-processed-gene-246.4	augustus_masked-VaccDscaff33-processed-gene-17.8	augustus_masked-VaccDscaff6-processed-gene-43.5
augustus_masked-VaccDscaff36-processed-gene-52.0	augustus_masked-VaccDscaff38-processed-gene-246.5	augustus_masked-VaccDscaff33-processed-gene-175.2	augustus_masked-VaccDscaff6-processed-gene-43.6
augustus_masked-VaccDscaff36-processed-gene-67.3	augustus_masked-VaccDscaff38-processed-gene-246.6	augustus_masked-VaccDscaff33-processed-gene-18.1	augustus_masked-VaccDscaff6-processed-gene-43.7
augustus_masked-VaccDscaff36-processed-gene-74.7	augustus_masked-VaccDscaff38-processed-gene-267.3	augustus_masked-VaccDscaff33-processed-gene-183.0	augustus_masked-VaccDscaff6-processed-gene-51.13
augustus_masked-VaccDscaff36-processed-gene-97.1	augustus_masked-VaccDscaff38-processed-gene-267.5	augustus_masked-VaccDscaff33-processed-gene-207.4	augustus_masked-VaccDscaff6-processed-gene-72.3
augustus_masked-VaccDscaff36-processed-gene-97.5	augustus_masked-VaccDscaff38-processed-gene-271.5	augustus_masked-VaccDscaff33-processed-gene-212.7	augustus_masked-VaccDscaff6-processed-gene-82.8
augustus_masked-VaccDscaff37-processed-gene-14.13	augustus_masked-VaccDscaff38-processed-gene-274.2	augustus_masked-VaccDscaff33-processed-gene-225.5	augustus_masked-VaccDscaff60-processed-gene-5.5
augustus_masked-VaccDscaff37-processed-gene-170.0	augustus_masked-VaccDscaff38-processed-gene-282.6	augustus_masked-VaccDscaff33-processed-gene-234.5	augustus_masked-VaccDscaff62-processed-gene-7.10
augustus_masked-VaccDscaff37-processed-gene-190.2	augustus_masked-VaccDscaff38-processed-gene-285.2	augustus_masked-VaccDscaff33-processed-gene-24.4	augustus_masked-VaccDscaff620-processed-gene-0.1
augustus_masked-VaccDscaff37-processed-gene-192.1	augustus_masked-VaccDscaff38-processed-gene-287.7	augustus_masked-VaccDscaff33-processed-gene-245.11	augustus_masked-VaccDscaff620-processed-gene-0.6
augustus_masked-VaccDscaff37-processed-gene-193.8	augustus_masked-VaccDscaff38-processed-gene-288.7	augustus_masked-VaccDscaff33-processed-gene-281.6	augustus_masked-VaccDscaff63-processed-gene-7.12
augustus_masked-VaccDscaff37-processed-gene-21.2	augustus_masked-VaccDscaff38-processed-gene-37.6	augustus_masked-VaccDscaff33-processed-gene-283.1	augustus_masked-VaccDscaff645-processed-gene-0.0
augustus_masked-VaccDscaff37-processed-gene-221.3	augustus_masked-VaccDscaff38-processed-gene-46.9	augustus_masked-VaccDscaff33-processed-gene-284.8	augustus_masked-VaccDscaff65-processed-gene-8.3
augustus_masked-VaccDscaff37-processed-gene-221.9	augustus_masked-VaccDscaff38-processed-gene-53.6	augustus_masked-VaccDscaff33-processed-gene-292.11	augustus_masked-VaccDscaff650-processed-gene-0.1
augustus_masked-VaccDscaff37-processed-gene-241.6	augustus_masked-VaccDscaff38-processed-gene-89.3	augustus_masked-VaccDscaff33-processed-gene-294.0	augustus_masked-VaccDscaff66-processed-gene-1.1
augustus_masked-VaccDscaff37-processed-gene-262.8	augustus_masked-VaccDscaff38-processed-gene-96.1	augustus_masked-VaccDscaff33-processed-gene-295.3	augustus_masked-VaccDscaff671-processed-gene-0.0
augustus_masked-VaccDscaff37-processed-gene-268.3	augustus_masked-VaccDscaff39-processed-gene-100.7	augustus_masked-VaccDscaff33-processed-gene-297.7	augustus_masked-VaccDscaff683-processed-gene-0.1
augustus_masked-VaccDscaff37-processed-gene-293.4	augustus_masked-VaccDscaff39-processed-gene-140.5	augustus_masked-VaccDscaff33-processed-gene-313.4	augustus_masked-VaccDscaff7-processed-gene-125.2
augustus_masked-VaccDscaff37-processed-gene-303.4	augustus_masked-VaccDscaff39-processed-gene-158.4	augustus_masked-VaccDscaff33-processed-gene-33.3	augustus_masked-VaccDscaff7-processed-gene-146.2
augustus_masked-VaccDscaff37-processed-gene-35.4	augustus_masked-VaccDscaff39-processed-gene-194.14	augustus_masked-VaccDscaff33-processed-gene-48.7	augustus_masked-VaccDscaff7-processed-gene-151.5
augustus_masked-VaccDscaff37-processed-gene-36.12	augustus_masked-VaccDscaff39-processed-gene-2.0	augustus_masked-VaccDscaff33-processed-gene-53.2	augustus_masked-VaccDscaff7-processed-gene-174.4
augustus_masked-VaccDscaff37-processed-gene-39.5	augustus_masked-VaccDscaff39-processed-gene-209.2	augustus_masked-VaccDscaff33-processed-gene-59.2	augustus_masked-VaccDscaff7-processed-gene-191.7
augustus_masked-VaccDscaff37-processed-gene-39.7	augustus_masked-VaccDscaff39-processed-gene-236.3	augustus_masked-VaccDscaff33-processed-gene-64.0	augustus_masked-VaccDscaff7-processed-gene-21.6
augustus_masked-VaccDscaff37-processed-gene-45.4	augustus_masked-VaccDscaff39-processed-gene-245.5	augustus_masked-VaccDscaff34-processed-gene-105.11	augustus_masked-VaccDscaff7-processed-gene-279.2
augustus_masked-VaccDscaff37-processed-gene-56.4	augustus_masked-VaccDscaff39-processed-gene-247.6	augustus_masked-VaccDscaff34-processed-gene-109.8	augustus_masked-VaccDscaff7-processed-gene-294.1
augustus_masked-VaccDscaff37-processed-gene-59.3	augustus_masked-VaccDscaff39-processed-gene-25.5	augustus_masked-VaccDscaff34-processed-gene-110.4	augustus_masked-VaccDscaff7-processed-gene-296.5
augustus_masked-VaccDscaff37-processed-gene-6.1	augustus_masked-VaccDscaff39-processed-gene-250.0	augustus_masked-VaccDscaff34-processed-gene-127.1	augustus_masked-VaccDscaff7-processed-gene-31.1
augustus_masked-VaccDscaff37-processed-gene-61.3	augustus_masked-VaccDscaff39-processed-gene-251.4	augustus_masked-VaccDscaff34-processed-gene-132.6	augustus_masked-VaccDscaff7-processed-gene-320.1
augustus_masked-VaccDscaff37-processed-gene-91.3	augustus_masked-VaccDscaff39-processed-gene-277.12	augustus_masked-VaccDscaff34-processed-gene-17.4	augustus_masked-VaccDscaff7-processed-gene-328.2
augustus_masked-VaccDscaff38-processed-gene-109.3	augustus_masked-VaccDscaff39-processed-gene-281.0	augustus_masked-VaccDscaff34-processed-gene-171.1	augustus_masked-VaccDscaff7-processed-gene-360.6
augustus_masked-VaccDscaff38-processed-gene-130.0	augustus_masked-VaccDscaff39-processed-gene-49.5	augustus_masked-VaccDscaff34-processed-gene-186.4	augustus_masked-VaccDscaff7-processed-gene-367.3
augustus_masked-VaccDscaff38-processed-gene-179.7	augustus_masked-VaccDscaff39-processed-gene-50.2	augustus_masked-VaccDscaff34-processed-gene-192.1	augustus_masked-VaccDscaff7-processed-gene-394.1
augustus_masked-VaccDscaff38-processed-gene-182.4	augustus_masked-VaccDscaff39-processed-gene-51.0	augustus_masked-VaccDscaff34-processed-gene-197.5	augustus_masked-VaccDscaff7-processed-gene-403.0
augustus_masked-VaccDscaff38-processed-gene-189.4	augustus_masked-VaccDscaff39-processed-gene-60.2	augustus_masked-VaccDscaff34-processed-gene-21.6	augustus_masked-VaccDscaff7-processed-gene-406.4
augustus_masked-VaccDscaff38-processed-gene-219.8	augustus_masked-VaccDscaff39-processed-gene-71.7	augustus_masked-VaccDscaff34-processed-gene-212.6	augustus_masked-VaccDscaff7-processed-gene-62.0
augustus_masked-VaccDscaff38-processed-gene-222.1	augustus_masked-VaccDscaff39-processed-gene-86.3	augustus_masked-VaccDscaff34-processed-gene-216.7	augustus_masked-VaccDscaff7-processed-gene-88.3
augustus_masked-VaccDscaff38-processed-gene-230.0	augustus_masked-VaccDscaff4-processed-gene-10.4	augustus_masked-VaccDscaff34-processed-gene-257.11	augustus_masked-VaccDscaff7-processed-gene-92.3
augustus_masked-VaccDscaff38-processed-gene-233.5	augustus_masked-VaccDscaff4-processed-gene-104.3	augustus_masked-VaccDscaff34-processed-gene-269.11	augustus_masked-VaccDscaff7-processed-gene-92.4
augustus_masked-VaccDscaff38-processed-gene-243.12	augustus_masked-VaccDscaff4-processed-gene-111.0	augustus_masked-VaccDscaff34-processed-gene-275.9	augustus_masked-VaccDscaff70-processed-gene-7.13
augustus_masked-VaccDscaff38-processed-gene-246.11	augustus_masked-VaccDscaff4-processed-gene-17.3	augustus_masked-VaccDscaff34-processed-gene-280.4	augustus_masked-VaccDscaff71-processed-gene-6.5
augustus_masked-VaccDscaff38-processed-gene-246.4	augustus_masked-VaccDscaff4-processed-gene-198.4	augustus_masked-VaccDscaff34-processed-gene-29.3	augustus_masked-VaccDscaff72-processed-gene-4.5
augustus_masked-VaccDscaff38-processed-gene-246.5	augustus_masked-VaccDscaff4-processed-gene-21.2	augustus_masked-VaccDscaff34-processed-gene-295.0	augustus_masked-VaccDscaff74-processed-gene-0.3
augustus_masked-VaccDscaff38-processed-gene-246.6	augustus_masked-VaccDscaff4-processed-gene-226.7	augustus_masked-VaccDscaff34-processed-gene-296.2	augustus_masked-VaccDscaff74-processed-gene-2.11
augustus_masked-VaccDscaff38-processed-gene-246.7	augustus_masked-VaccDscaff4-processed-gene-24.12	augustus_masked-VaccDscaff34-processed-gene-300.2	augustus_masked-VaccDscaff74-processed-gene-4.1
augustus_masked-VaccDscaff38-processed-gene-257.3	augustus_masked-VaccDscaff4-processed-gene-28.11	augustus_masked-VaccDscaff34-processed-gene-314.2	augustus_masked-VaccDscaff75-processed-gene-2.3
augustus_masked-VaccDscaff38-processed-gene-262.4	augustus_masked-VaccDscaff4-processed-gene-289.0	augustus_masked-VaccDscaff34-processed-gene-314.3	augustus_masked-VaccDscaff75-processed-gene-3.5
augustus_masked-VaccDscaff38-processed-gene-267.5	augustus_masked-VaccDscaff4-processed-gene-298.0	augustus_masked-VaccDscaff34-processed-gene-41.2	augustus_masked-VaccDscaff75-processed-gene-4.1
augustus_masked-VaccDscaff38-processed-gene-27.7	augustus_masked-VaccDscaff4-processed-gene-305.1	augustus_masked-VaccDscaff34-processed-gene-46.12	augustus_masked-VaccDscaff761-processed-gene-0.0
augustus_masked-VaccDscaff38-processed-gene-271.5	augustus_masked-VaccDscaff4-processed-gene-315.5	augustus_masked-VaccDscaff34-processed-gene-46.7	augustus_masked-VaccDscaff787-processed-gene-0.1
augustus_masked-VaccDscaff38-processed-gene-274.2	augustus_masked-VaccDscaff4-processed-gene-318.3	augustus_masked-VaccDscaff34-processed-gene-46.8	augustus_masked-VaccDscaff8-processed-gene-103.5
augustus_masked-VaccDscaff38-processed-gene-282.6	augustus_masked-VaccDscaff4-processed-gene-323.0	augustus_masked-VaccDscaff34-processed-gene-55.3	augustus_masked-VaccDscaff8-processed-gene-115.3
augustus_masked-VaccDscaff38-processed-gene-285.2	augustus_masked-VaccDscaff4-processed-gene-345.6	augustus_masked-VaccDscaff34-processed-gene-57.0	augustus_masked-VaccDscaff8-processed-gene-126.4
augustus_masked-VaccDscaff38-processed-gene-287.7	augustus_masked-VaccDscaff4-processed-gene-346.1	augustus_masked-VaccDscaff34-processed-gene-57.1	augustus_masked-VaccDscaff8-processed-gene-149.3
augustus_masked-VaccDscaff38-processed-gene-288.7	augustus_masked-VaccDscaff4-processed-gene-376.8	augustus_masked-VaccDscaff34-processed-gene-61.1	augustus_masked-VaccDscaff8-processed-gene-161.7
augustus_masked-VaccDscaff38-processed-gene-29.1	augustus_masked-VaccDscaff4-processed-gene-380.6	augustus_masked-VaccDscaff34-processed-gene-69.6	augustus_masked-VaccDscaff8-processed-gene-271.5
augustus_masked-VaccDscaff38-processed-gene-37.6	augustus_masked-VaccDscaff4-processed-gene-39.0	augustus_masked-VaccDscaff34-processed-gene-75.7	augustus_masked-VaccDscaff8-processed-gene-299.5
augustus_masked-VaccDscaff38-processed-gene-45.6	augustus_masked-VaccDscaff4-processed-gene-403.0	augustus_masked-VaccDscaff34-processed-gene-84.6	augustus_masked-VaccDscaff8-processed-gene-3.4
augustus_masked-VaccDscaff38-processed-gene-46.9	augustus_masked-VaccDscaff4-processed-gene-405.7	augustus_masked-VaccDscaff35-processed-gene-110.1	augustus_masked-VaccDscaff8-processed-gene-371.2
augustus_masked-VaccDscaff38-processed-gene-53.6	augustus_masked-VaccDscaff4-processed-gene-428.20	augustus_masked-VaccDscaff35-processed-gene-148.0	augustus_masked-VaccDscaff8-processed-gene-381.5
augustus_masked-VaccDscaff38-processed-gene-72.4	augustus_masked-VaccDscaff4-processed-gene-67.6	augustus_masked-VaccDscaff35-processed-gene-163.6	augustus_masked-VaccDscaff8-processed-gene-40.7
augustus_masked-VaccDscaff38-processed-gene-96.1	augustus_masked-VaccDscaff4-processed-gene-9.14	augustus_masked-VaccDscaff35-processed-gene-18.11	augustus_masked-VaccDscaff8-processed-gene-401.2
augustus_masked-VaccDscaff39-processed-gene-100.7	augustus_masked-VaccDscaff4-processed-gene-92.1	augustus_masked-VaccDscaff35-processed-gene-190.5	augustus_masked-VaccDscaff8-processed-gene-45.1
augustus_masked-VaccDscaff39-processed-gene-140.5	augustus_masked-VaccDscaff4-processed-gene-99.8	augustus_masked-VaccDscaff35-processed-gene-220.14	augustus_masked-VaccDscaff8-processed-gene-51.4
augustus_masked-VaccDscaff39-processed-gene-158.4	augustus_masked-VaccDscaff40-processed-gene-136.6	augustus_masked-VaccDscaff35-processed-gene-222.2	augustus_masked-VaccDscaff8-processed-gene-76.1
augustus_masked-VaccDscaff39-processed-gene-2.0	augustus_masked-VaccDscaff40-processed-gene-142.1	augustus_masked-VaccDscaff35-processed-gene-253.1	augustus_masked-VaccDscaff8-processed-gene-88.2
augustus_masked-VaccDscaff39-processed-gene-209.2	augustus_masked-VaccDscaff40-processed-gene-145.9	augustus_masked-VaccDscaff35-processed-gene-26.0	augustus_masked-VaccDscaff8-processed-gene-9.21
augustus_masked-VaccDscaff39-processed-gene-218.2	augustus_masked-VaccDscaff40-processed-gene-164.5	augustus_masked-VaccDscaff35-processed-gene-260.3	augustus_masked-VaccDscaff8-processed-gene-92.7
augustus_masked-VaccDscaff39-processed-gene-236.3	augustus_masked-VaccDscaff40-processed-gene-170.6	augustus_masked-VaccDscaff35-processed-gene-269.7	augustus_masked-VaccDscaff81-processed-gene-0.0
augustus_masked-VaccDscaff39-processed-gene-245.5	augustus_masked-VaccDscaff40-processed-gene-18.6	augustus_masked-VaccDscaff35-processed-gene-277.6	augustus_masked-VaccDscaff81-processed-gene-3.11
augustus_masked-VaccDscaff39-processed-gene-247.6	augustus_masked-VaccDscaff40-processed-gene-190.3	augustus_masked-VaccDscaff35-processed-gene-299.6	augustus_masked-VaccDscaff81-processed-gene-5.1
augustus_masked-VaccDscaff39-processed-gene-25.5	augustus_masked-VaccDscaff40-processed-gene-193.6	augustus_masked-VaccDscaff35-processed-gene-312.6	augustus_masked-VaccDscaff83-processed-gene-6.6
augustus_masked-VaccDscaff39-processed-gene-250.0	augustus_masked-VaccDscaff40-processed-gene-20.8	augustus_masked-VaccDscaff35-processed-gene-317.5	augustus_masked-VaccDscaff86-processed-gene-1.0
augustus_masked-VaccDscaff39-processed-gene-251.4	augustus_masked-VaccDscaff40-processed-gene-209.3	augustus_masked-VaccDscaff35-processed-gene-319.3	augustus_masked-VaccDscaff9-processed-gene-10.1
augustus_masked-VaccDscaff39-processed-gene-277.12	augustus_masked-VaccDscaff40-processed-gene-251.5	augustus_masked-VaccDscaff35-processed-gene-35.4	augustus_masked-VaccDscaff9-processed-gene-103.1
augustus_masked-VaccDscaff39-processed-gene-37.6	augustus_masked-VaccDscaff40-processed-gene-258.7	augustus_masked-VaccDscaff35-processed-gene-37.14	augustus_masked-VaccDscaff9-processed-gene-118.3
augustus_masked-VaccDscaff39-processed-gene-49.4	augustus_masked-VaccDscaff40-processed-gene-27.7	augustus_masked-VaccDscaff35-processed-gene-43.0	augustus_masked-VaccDscaff9-processed-gene-118.4
augustus_masked-VaccDscaff39-processed-gene-49.5	augustus_masked-VaccDscaff40-processed-gene-279.9	augustus_masked-VaccDscaff35-processed-gene-63.10	augustus_masked-VaccDscaff9-processed-gene-124.0
augustus_masked-VaccDscaff39-processed-gene-50.2	augustus_masked-VaccDscaff40-processed-gene-28.5	augustus_masked-VaccDscaff35-processed-gene-63.5	augustus_masked-VaccDscaff9-processed-gene-125.2
augustus_masked-VaccDscaff39-processed-gene-51.0	augustus_masked-VaccDscaff40-processed-gene-282.11	augustus_masked-VaccDscaff35-processed-gene-7.4	augustus_masked-VaccDscaff9-processed-gene-133.5
augustus_masked-VaccDscaff39-processed-gene-71.7	augustus_masked-VaccDscaff40-processed-gene-49.7	augustus_masked-VaccDscaff35-processed-gene-75.3	augustus_masked-VaccDscaff9-processed-gene-162.4
augustus_masked-VaccDscaff4-processed-gene-10.4	augustus_masked-VaccDscaff40-processed-gene-56.9	augustus_masked-VaccDscaff35-processed-gene-83.2	augustus_masked-VaccDscaff9-processed-gene-171.6
augustus_masked-VaccDscaff4-processed-gene-104.3	augustus_masked-VaccDscaff40-processed-gene-59.6	augustus_masked-VaccDscaff35-processed-gene-86.3	augustus_masked-VaccDscaff9-processed-gene-228.1
augustus_masked-VaccDscaff4-processed-gene-111.0	augustus_masked-VaccDscaff40-processed-gene-6.8	augustus_masked-VaccDscaff35-processed-gene-89.5	augustus_masked-VaccDscaff9-processed-gene-231.11
augustus_masked-VaccDscaff4-processed-gene-138.11	augustus_masked-VaccDscaff40-processed-gene-62.0	augustus_masked-VaccDscaff36-processed-gene-111.1	augustus_masked-VaccDscaff9-processed-gene-254.2
augustus_masked-VaccDscaff4-processed-gene-157.12	augustus_masked-VaccDscaff40-processed-gene-62.7	augustus_masked-VaccDscaff36-processed-gene-111.4	augustus_masked-VaccDscaff9-processed-gene-279.1
augustus_masked-VaccDscaff4-processed-gene-17.3	augustus_masked-VaccDscaff40-processed-gene-77.6	augustus_masked-VaccDscaff36-processed-gene-12.10	augustus_masked-VaccDscaff9-processed-gene-290.4
augustus_masked-VaccDscaff4-processed-gene-198.4	augustus_masked-VaccDscaff40-processed-gene-78.6	augustus_masked-VaccDscaff36-processed-gene-141.6	augustus_masked-VaccDscaff9-processed-gene-294.9
augustus_masked-VaccDscaff4-processed-gene-21.2	augustus_masked-VaccDscaff40-processed-gene-8.1	augustus_masked-VaccDscaff36-processed-gene-144.9	augustus_masked-VaccDscaff9-processed-gene-298.1
augustus_masked-VaccDscaff4-processed-gene-226.7	augustus_masked-VaccDscaff40-processed-gene-90.3	augustus_masked-VaccDscaff36-processed-gene-148.3	augustus_masked-VaccDscaff9-processed-gene-309.8
augustus_masked-VaccDscaff4-processed-gene-233.6	augustus_masked-VaccDscaff41-processed-gene-12.4	augustus_masked-VaccDscaff36-processed-gene-164.10	augustus_masked-VaccDscaff9-processed-gene-321.4
augustus_masked-VaccDscaff4-processed-gene-24.12	augustus_masked-VaccDscaff41-processed-gene-132.2	augustus_masked-VaccDscaff36-processed-gene-178.9	augustus_masked-VaccDscaff9-processed-gene-33.5
augustus_masked-VaccDscaff4-processed-gene-273.3	augustus_masked-VaccDscaff41-processed-gene-133.2	augustus_masked-VaccDscaff36-processed-gene-189.7	augustus_masked-VaccDscaff9-processed-gene-345.3
augustus_masked-VaccDscaff4-processed-gene-28.11	augustus_masked-VaccDscaff41-processed-gene-140.2	augustus_masked-VaccDscaff36-processed-gene-193.5	augustus_masked-VaccDscaff9-processed-gene-376.3
augustus_masked-VaccDscaff4-processed-gene-289.0	augustus_masked-VaccDscaff41-processed-gene-194.9	augustus_masked-VaccDscaff36-processed-gene-208.0	augustus_masked-VaccDscaff9-processed-gene-382.5
augustus_masked-VaccDscaff4-processed-gene-304.7	augustus_masked-VaccDscaff41-processed-gene-203.6	augustus_masked-VaccDscaff36-processed-gene-213.11	augustus_masked-VaccDscaff9-processed-gene-386.3
augustus_masked-VaccDscaff4-processed-gene-305.1	augustus_masked-VaccDscaff41-processed-gene-215.1	augustus_masked-VaccDscaff36-processed-gene-225.9	augustus_masked-VaccDscaff9-processed-gene-39.1
augustus_masked-VaccDscaff4-processed-gene-315.5	augustus_masked-VaccDscaff41-processed-gene-220.7	augustus_masked-VaccDscaff36-processed-gene-228.4	augustus_masked-VaccDscaff9-processed-gene-407.3
augustus_masked-VaccDscaff4-processed-gene-323.0	augustus_masked-VaccDscaff41-processed-gene-224.1	augustus_masked-VaccDscaff36-processed-gene-23.4	augustus_masked-VaccDscaff9-processed-gene-6.8
augustus_masked-VaccDscaff4-processed-gene-334.0	augustus_masked-VaccDscaff41-processed-gene-225.7	augustus_masked-VaccDscaff36-processed-gene-263.10	augustus_masked-VaccDscaff9-processed-gene-64.0
augustus_masked-VaccDscaff4-processed-gene-345.6	augustus_masked-VaccDscaff41-processed-gene-249.10	augustus_masked-VaccDscaff36-processed-gene-265.1	augustus_masked-VaccDscaff907-processed-gene-0.0
augustus_masked-VaccDscaff4-processed-gene-346.1	augustus_masked-VaccDscaff41-processed-gene-259.1	augustus_masked-VaccDscaff36-processed-gene-265.7	augustus_masked-VaccDscaff934-processed-gene-0.0
augustus_masked-VaccDscaff4-processed-gene-380.6	augustus_masked-VaccDscaff41-processed-gene-260.5	augustus_masked-VaccDscaff36-processed-gene-37.11	maker-VaccDscaff1-augustus-gene-104.11
augustus_masked-VaccDscaff4-processed-gene-39.0	augustus_masked-VaccDscaff41-processed-gene-265.5	augustus_masked-VaccDscaff36-processed-gene-39.0	maker-VaccDscaff1-augustus-gene-11.39
augustus_masked-VaccDscaff4-processed-gene-403.0	augustus_masked-VaccDscaff41-processed-gene-3.8	augustus_masked-VaccDscaff36-processed-gene-46.4	maker-VaccDscaff1-augustus-gene-119.35
augustus_masked-VaccDscaff4-processed-gene-405.7	augustus_masked-VaccDscaff41-processed-gene-43.0	augustus_masked-VaccDscaff36-processed-gene-49.7	maker-VaccDscaff1-augustus-gene-144.21
augustus_masked-VaccDscaff4-processed-gene-67.6	augustus_masked-VaccDscaff41-processed-gene-51.1	augustus_masked-VaccDscaff36-processed-gene-5.12	maker-VaccDscaff1-augustus-gene-149.10
augustus_masked-VaccDscaff4-processed-gene-9.14	augustus_masked-VaccDscaff41-processed-gene-66.5	augustus_masked-VaccDscaff36-processed-gene-52.0	maker-VaccDscaff1-augustus-gene-153.16
augustus_masked-VaccDscaff4-processed-gene-99.8	augustus_masked-VaccDscaff41-processed-gene-67.9	augustus_masked-VaccDscaff36-processed-gene-53.0	maker-VaccDscaff1-augustus-gene-154.21
augustus_masked-VaccDscaff40-processed-gene-133.0	augustus_masked-VaccDscaff41-processed-gene-71.3	augustus_masked-VaccDscaff36-processed-gene-73.7	maker-VaccDscaff1-augustus-gene-154.24
augustus_masked-VaccDscaff40-processed-gene-136.6	augustus_masked-VaccDscaff41-processed-gene-78.3	augustus_masked-VaccDscaff36-processed-gene-74.7	maker-VaccDscaff1-augustus-gene-161.26
augustus_masked-VaccDscaff40-processed-gene-142.1	augustus_masked-VaccDscaff42-processed-gene-0.0	augustus_masked-VaccDscaff36-processed-gene-97.1	maker-VaccDscaff1-augustus-gene-170.31
augustus_masked-VaccDscaff40-processed-gene-145.9	augustus_masked-VaccDscaff42-processed-gene-13.7	augustus_masked-VaccDscaff36-processed-gene-97.5	maker-VaccDscaff1-augustus-gene-18.40
augustus_masked-VaccDscaff40-processed-gene-164.5	augustus_masked-VaccDscaff42-processed-gene-131.5	augustus_masked-VaccDscaff363-processed-gene-0.2	maker-VaccDscaff1-augustus-gene-182.25
augustus_masked-VaccDscaff40-processed-gene-164.9	augustus_masked-VaccDscaff42-processed-gene-140.2	augustus_masked-VaccDscaff37-processed-gene-14.13	maker-VaccDscaff1-augustus-gene-187.26
augustus_masked-VaccDscaff40-processed-gene-190.3	augustus_masked-VaccDscaff42-processed-gene-147.5	augustus_masked-VaccDscaff37-processed-gene-170.0	maker-VaccDscaff1-augustus-gene-201.20
augustus_masked-VaccDscaff40-processed-gene-193.6	augustus_masked-VaccDscaff42-processed-gene-162.5	augustus_masked-VaccDscaff37-processed-gene-179.0	maker-VaccDscaff1-augustus-gene-24.32
augustus_masked-VaccDscaff40-processed-gene-20.8	augustus_masked-VaccDscaff42-processed-gene-166.5	augustus_masked-VaccDscaff37-processed-gene-190.2	maker-VaccDscaff1-augustus-gene-251.24
augustus_masked-VaccDscaff40-processed-gene-209.3	augustus_masked-VaccDscaff42-processed-gene-176.3	augustus_masked-VaccDscaff37-processed-gene-192.1	maker-VaccDscaff1-augustus-gene-273.42
augustus_masked-VaccDscaff40-processed-gene-231.4	augustus_masked-VaccDscaff42-processed-gene-186.12	augustus_masked-VaccDscaff37-processed-gene-193.8	maker-VaccDscaff1-augustus-gene-282.18
augustus_masked-VaccDscaff40-processed-gene-251.5	augustus_masked-VaccDscaff42-processed-gene-197.4	augustus_masked-VaccDscaff37-processed-gene-21.2	maker-VaccDscaff1-augustus-gene-285.28
augustus_masked-VaccDscaff40-processed-gene-258.7	augustus_masked-VaccDscaff42-processed-gene-20.3	augustus_masked-VaccDscaff37-processed-gene-239.7	maker-VaccDscaff1-augustus-gene-286.15
augustus_masked-VaccDscaff40-processed-gene-27.7	augustus_masked-VaccDscaff42-processed-gene-212.0	augustus_masked-VaccDscaff37-processed-gene-241.6	maker-VaccDscaff1-augustus-gene-293.20
augustus_masked-VaccDscaff40-processed-gene-279.9	augustus_masked-VaccDscaff42-processed-gene-254.2	augustus_masked-VaccDscaff37-processed-gene-241.8	maker-VaccDscaff1-augustus-gene-299.32
augustus_masked-VaccDscaff40-processed-gene-28.5	augustus_masked-VaccDscaff42-processed-gene-262.6	augustus_masked-VaccDscaff37-processed-gene-262.8	maker-VaccDscaff1-augustus-gene-302.27
augustus_masked-VaccDscaff40-processed-gene-282.11	augustus_masked-VaccDscaff42-processed-gene-264.3	augustus_masked-VaccDscaff37-processed-gene-268.3	maker-VaccDscaff1-augustus-gene-302.30
augustus_masked-VaccDscaff40-processed-gene-37.0	augustus_masked-VaccDscaff42-processed-gene-30.3	augustus_masked-VaccDscaff37-processed-gene-293.4	maker-VaccDscaff1-augustus-gene-31.30
augustus_masked-VaccDscaff40-processed-gene-49.7	augustus_masked-VaccDscaff42-processed-gene-45.3	augustus_masked-VaccDscaff37-processed-gene-303.4	maker-VaccDscaff1-augustus-gene-311.33
augustus_masked-VaccDscaff40-processed-gene-56.9	augustus_masked-VaccDscaff42-processed-gene-53.1	augustus_masked-VaccDscaff37-processed-gene-36.12	maker-VaccDscaff1-augustus-gene-311.34
augustus_masked-VaccDscaff40-processed-gene-59.6	augustus_masked-VaccDscaff42-processed-gene-53.6	augustus_masked-VaccDscaff37-processed-gene-39.5	maker-VaccDscaff1-augustus-gene-311.38
augustus_masked-VaccDscaff40-processed-gene-62.0	augustus_masked-VaccDscaff42-processed-gene-69.0	augustus_masked-VaccDscaff37-processed-gene-39.7	maker-VaccDscaff1-augustus-gene-315.16
augustus_masked-VaccDscaff40-processed-gene-62.1	augustus_masked-VaccDscaff42-processed-gene-7.6	augustus_masked-VaccDscaff37-processed-gene-43.3	maker-VaccDscaff1-augustus-gene-315.19
augustus_masked-VaccDscaff40-processed-gene-62.7	augustus_masked-VaccDscaff42-processed-gene-72.6	augustus_masked-VaccDscaff37-processed-gene-57.8	maker-VaccDscaff1-augustus-gene-318.41
augustus_masked-VaccDscaff40-processed-gene-77.6	augustus_masked-VaccDscaff42-processed-gene-81.7	augustus_masked-VaccDscaff37-processed-gene-59.3	maker-VaccDscaff1-augustus-gene-326.33
augustus_masked-VaccDscaff40-processed-gene-78.6	augustus_masked-VaccDscaff43-processed-gene-100.11	augustus_masked-VaccDscaff37-processed-gene-6.1	maker-VaccDscaff1-augustus-gene-337.35
augustus_masked-VaccDscaff40-processed-gene-8.1	augustus_masked-VaccDscaff43-processed-gene-112.0	augustus_masked-VaccDscaff37-processed-gene-61.3	maker-VaccDscaff1-augustus-gene-342.28
augustus_masked-VaccDscaff40-processed-gene-90.3	augustus_masked-VaccDscaff43-processed-gene-115.8	augustus_masked-VaccDscaff37-processed-gene-91.3	maker-VaccDscaff1-augustus-gene-348.34
augustus_masked-VaccDscaff41-processed-gene-12.4	augustus_masked-VaccDscaff43-processed-gene-135.1	augustus_masked-VaccDscaff38-processed-gene-130.0	maker-VaccDscaff1-augustus-gene-350.36
augustus_masked-VaccDscaff41-processed-gene-120.0	augustus_masked-VaccDscaff43-processed-gene-141.1	augustus_masked-VaccDscaff38-processed-gene-155.1	maker-VaccDscaff1-augustus-gene-354.30
augustus_masked-VaccDscaff41-processed-gene-132.2	augustus_masked-VaccDscaff43-processed-gene-159.7	augustus_masked-VaccDscaff38-processed-gene-179.7	maker-VaccDscaff1-augustus-gene-359.30
augustus_masked-VaccDscaff41-processed-gene-133.2	augustus_masked-VaccDscaff43-processed-gene-163.8	augustus_masked-VaccDscaff38-processed-gene-182.4	maker-VaccDscaff1-augustus-gene-360.26
augustus_masked-VaccDscaff41-processed-gene-140.2	augustus_masked-VaccDscaff43-processed-gene-17.1	augustus_masked-VaccDscaff38-processed-gene-189.4	maker-VaccDscaff1-augustus-gene-366.26
augustus_masked-VaccDscaff41-processed-gene-153.6	augustus_masked-VaccDscaff43-processed-gene-180.4	augustus_masked-VaccDscaff38-processed-gene-219.8	maker-VaccDscaff1-augustus-gene-396.27
augustus_masked-VaccDscaff41-processed-gene-194.9	augustus_masked-VaccDscaff43-processed-gene-192.7	augustus_masked-VaccDscaff38-processed-gene-222.1	maker-VaccDscaff1-augustus-gene-398.31
augustus_masked-VaccDscaff41-processed-gene-203.6	augustus_masked-VaccDscaff43-processed-gene-198.2	augustus_masked-VaccDscaff38-processed-gene-233.5	maker-VaccDscaff1-augustus-gene-403.29
augustus_masked-VaccDscaff41-processed-gene-215.1	augustus_masked-VaccDscaff43-processed-gene-222.1	augustus_masked-VaccDscaff38-processed-gene-243.12	maker-VaccDscaff1-augustus-gene-404.28
augustus_masked-VaccDscaff41-processed-gene-220.7	augustus_masked-VaccDscaff43-processed-gene-227.2	augustus_masked-VaccDscaff38-processed-gene-246.4	maker-VaccDscaff1-augustus-gene-414.40
augustus_masked-VaccDscaff41-processed-gene-225.7	augustus_masked-VaccDscaff43-processed-gene-231.3	augustus_masked-VaccDscaff38-processed-gene-246.5	maker-VaccDscaff1-augustus-gene-415.45
augustus_masked-VaccDscaff41-processed-gene-242.0	augustus_masked-VaccDscaff43-processed-gene-245.3	augustus_masked-VaccDscaff38-processed-gene-246.6	maker-VaccDscaff1-augustus-gene-416.33
augustus_masked-VaccDscaff41-processed-gene-249.10	augustus_masked-VaccDscaff43-processed-gene-255.1	augustus_masked-VaccDscaff38-processed-gene-246.7	maker-VaccDscaff1-augustus-gene-416.35
augustus_masked-VaccDscaff41-processed-gene-259.1	augustus_masked-VaccDscaff43-processed-gene-256.3	augustus_masked-VaccDscaff38-processed-gene-267.3	maker-VaccDscaff1-augustus-gene-424.50
augustus_masked-VaccDscaff41-processed-gene-260.5	augustus_masked-VaccDscaff43-processed-gene-259.1	augustus_masked-VaccDscaff38-processed-gene-267.5	maker-VaccDscaff1-augustus-gene-425.33
augustus_masked-VaccDscaff41-processed-gene-265.5	augustus_masked-VaccDscaff43-processed-gene-26.5	augustus_masked-VaccDscaff38-processed-gene-271.5	maker-VaccDscaff1-augustus-gene-434.23
augustus_masked-VaccDscaff41-processed-gene-3.8	augustus_masked-VaccDscaff43-processed-gene-265.9	augustus_masked-VaccDscaff38-processed-gene-274.2	maker-VaccDscaff1-augustus-gene-438.27
augustus_masked-VaccDscaff41-processed-gene-35.2	augustus_masked-VaccDscaff43-processed-gene-63.4	augustus_masked-VaccDscaff38-processed-gene-282.6	maker-VaccDscaff1-augustus-gene-439.27
augustus_masked-VaccDscaff41-processed-gene-4.3	augustus_masked-VaccDscaff43-processed-gene-67.2	augustus_masked-VaccDscaff38-processed-gene-285.2	maker-VaccDscaff1-augustus-gene-461.67
augustus_masked-VaccDscaff41-processed-gene-4.4	augustus_masked-VaccDscaff44-processed-gene-108.8	augustus_masked-VaccDscaff38-processed-gene-287.7	maker-VaccDscaff1-augustus-gene-461.72
augustus_masked-VaccDscaff41-processed-gene-43.0	augustus_masked-VaccDscaff44-processed-gene-16.8	augustus_masked-VaccDscaff38-processed-gene-288.7	maker-VaccDscaff1-augustus-gene-49.22
augustus_masked-VaccDscaff41-processed-gene-44.5	augustus_masked-VaccDscaff44-processed-gene-16.9	augustus_masked-VaccDscaff38-processed-gene-29.1	maker-VaccDscaff1-augustus-gene-56.30
augustus_masked-VaccDscaff41-processed-gene-51.1	augustus_masked-VaccDscaff44-processed-gene-179.7	augustus_masked-VaccDscaff38-processed-gene-37.6	maker-VaccDscaff1-augustus-gene-7.44
augustus_masked-VaccDscaff41-processed-gene-6.7	augustus_masked-VaccDscaff44-processed-gene-184.3	augustus_masked-VaccDscaff38-processed-gene-45.6	maker-VaccDscaff1-augustus-gene-79.40
augustus_masked-VaccDscaff41-processed-gene-62.5	augustus_masked-VaccDscaff44-processed-gene-194.3	augustus_masked-VaccDscaff38-processed-gene-46.9	maker-VaccDscaff1-augustus-gene-88.20
augustus_masked-VaccDscaff41-processed-gene-66.5	augustus_masked-VaccDscaff44-processed-gene-198.7	augustus_masked-VaccDscaff38-processed-gene-53.6	maker-VaccDscaff1-augustus-gene-90.20
augustus_masked-VaccDscaff41-processed-gene-66.6	augustus_masked-VaccDscaff44-processed-gene-20.5	augustus_masked-VaccDscaff38-processed-gene-72.4	maker-VaccDscaff1-augustus-gene-93.23
augustus_masked-VaccDscaff41-processed-gene-67.7	augustus_masked-VaccDscaff44-processed-gene-200.8	augustus_masked-VaccDscaff38-processed-gene-86.0	maker-VaccDscaff1-snap-gene-110.31
augustus_masked-VaccDscaff41-processed-gene-67.9	augustus_masked-VaccDscaff44-processed-gene-201.3	augustus_masked-VaccDscaff38-processed-gene-96.1	maker-VaccDscaff1-snap-gene-116.55
augustus_masked-VaccDscaff41-processed-gene-71.3	augustus_masked-VaccDscaff44-processed-gene-220.12	augustus_masked-VaccDscaff39-processed-gene-100.7	maker-VaccDscaff1-snap-gene-144.29
augustus_masked-VaccDscaff41-processed-gene-78.3	augustus_masked-VaccDscaff44-processed-gene-242.2	augustus_masked-VaccDscaff39-processed-gene-140.5	maker-VaccDscaff1-snap-gene-159.22
augustus_masked-VaccDscaff42-processed-gene-0.0	augustus_masked-VaccDscaff44-processed-gene-49.0	augustus_masked-VaccDscaff39-processed-gene-158.4	maker-VaccDscaff1-snap-gene-160.39
augustus_masked-VaccDscaff42-processed-gene-13.7	augustus_masked-VaccDscaff45-processed-gene-11.5	augustus_masked-VaccDscaff39-processed-gene-2.0	maker-VaccDscaff1-snap-gene-168.28
augustus_masked-VaccDscaff42-processed-gene-147.5	augustus_masked-VaccDscaff45-processed-gene-146.0	augustus_masked-VaccDscaff39-processed-gene-204.3	maker-VaccDscaff1-snap-gene-168.29
augustus_masked-VaccDscaff42-processed-gene-166.5	augustus_masked-VaccDscaff45-processed-gene-165.5	augustus_masked-VaccDscaff39-processed-gene-209.2	maker-VaccDscaff1-snap-gene-181.19
augustus_masked-VaccDscaff42-processed-gene-176.3	augustus_masked-VaccDscaff45-processed-gene-189.6	augustus_masked-VaccDscaff39-processed-gene-210.0	maker-VaccDscaff1-snap-gene-21.25
augustus_masked-VaccDscaff42-processed-gene-18.14	augustus_masked-VaccDscaff45-processed-gene-200.4	augustus_masked-VaccDscaff39-processed-gene-230.13	maker-VaccDscaff1-snap-gene-251.29
augustus_masked-VaccDscaff42-processed-gene-186.12	augustus_masked-VaccDscaff45-processed-gene-225.11	augustus_masked-VaccDscaff39-processed-gene-236.3	maker-VaccDscaff1-snap-gene-253.39
augustus_masked-VaccDscaff42-processed-gene-197.4	augustus_masked-VaccDscaff45-processed-gene-226.1	augustus_masked-VaccDscaff39-processed-gene-245.5	maker-VaccDscaff1-snap-gene-256.32
augustus_masked-VaccDscaff42-processed-gene-20.3	augustus_masked-VaccDscaff45-processed-gene-230.5	augustus_masked-VaccDscaff39-processed-gene-247.6	maker-VaccDscaff1-snap-gene-258.42
augustus_masked-VaccDscaff42-processed-gene-212.0	augustus_masked-VaccDscaff45-processed-gene-234.0	augustus_masked-VaccDscaff39-processed-gene-25.5	maker-VaccDscaff1-snap-gene-285.34
augustus_masked-VaccDscaff42-processed-gene-214.1	augustus_masked-VaccDscaff45-processed-gene-28.4	augustus_masked-VaccDscaff39-processed-gene-250.0	maker-VaccDscaff1-snap-gene-287.29
augustus_masked-VaccDscaff42-processed-gene-22.4	augustus_masked-VaccDscaff45-processed-gene-48.3	augustus_masked-VaccDscaff39-processed-gene-251.4	maker-VaccDscaff1-snap-gene-292.36
augustus_masked-VaccDscaff42-processed-gene-254.2	augustus_masked-VaccDscaff45-processed-gene-55.6	augustus_masked-VaccDscaff39-processed-gene-277.12	maker-VaccDscaff1-snap-gene-300.40
augustus_masked-VaccDscaff42-processed-gene-262.6	augustus_masked-VaccDscaff45-processed-gene-61.8	augustus_masked-VaccDscaff39-processed-gene-37.6	maker-VaccDscaff1-snap-gene-308.34
augustus_masked-VaccDscaff42-processed-gene-264.3	augustus_masked-VaccDscaff45-processed-gene-99.3	augustus_masked-VaccDscaff39-processed-gene-49.5	maker-VaccDscaff1-snap-gene-339.21
augustus_masked-VaccDscaff42-processed-gene-30.3	augustus_masked-VaccDscaff458-processed-gene-0.3	augustus_masked-VaccDscaff39-processed-gene-50.2	maker-VaccDscaff1-snap-gene-363.30
augustus_masked-VaccDscaff42-processed-gene-43.1	augustus_masked-VaccDscaff46-processed-gene-1.6	augustus_masked-VaccDscaff39-processed-gene-51.0	maker-VaccDscaff1-snap-gene-386.30
augustus_masked-VaccDscaff42-processed-gene-43.3	augustus_masked-VaccDscaff46-processed-gene-107.6	augustus_masked-VaccDscaff39-processed-gene-60.2	maker-VaccDscaff1-snap-gene-397.32
augustus_masked-VaccDscaff42-processed-gene-45.3	augustus_masked-VaccDscaff46-processed-gene-109.0	augustus_masked-VaccDscaff39-processed-gene-71.7	maker-VaccDscaff1-snap-gene-397.33
augustus_masked-VaccDscaff42-processed-gene-53.1	augustus_masked-VaccDscaff46-processed-gene-168.9	augustus_masked-VaccDscaff39-processed-gene-86.3	maker-VaccDscaff1-snap-gene-405.35
augustus_masked-VaccDscaff42-processed-gene-69.0	augustus_masked-VaccDscaff46-processed-gene-187.10	augustus_masked-VaccDscaff39-processed-gene-92.0	maker-VaccDscaff1-snap-gene-417.31
augustus_masked-VaccDscaff42-processed-gene-7.6	augustus_masked-VaccDscaff46-processed-gene-192.0	augustus_masked-VaccDscaff4-processed-gene-10.4	maker-VaccDscaff1-snap-gene-432.37
augustus_masked-VaccDscaff42-processed-gene-72.6	augustus_masked-VaccDscaff46-processed-gene-195.5	augustus_masked-VaccDscaff4-processed-gene-104.3	maker-VaccDscaff1-snap-gene-432.39
augustus_masked-VaccDscaff42-processed-gene-81.7	augustus_masked-VaccDscaff46-processed-gene-208.5	augustus_masked-VaccDscaff4-processed-gene-138.11	maker-VaccDscaff1-snap-gene-435.38
augustus_masked-VaccDscaff43-processed-gene-115.8	augustus_masked-VaccDscaff46-processed-gene-53.3	augustus_masked-VaccDscaff4-processed-gene-144.3	maker-VaccDscaff1-snap-gene-442.35
augustus_masked-VaccDscaff43-processed-gene-121.1	augustus_masked-VaccDscaff46-processed-gene-7.1	augustus_masked-VaccDscaff4-processed-gene-164.2	maker-VaccDscaff1-snap-gene-48.42
augustus_masked-VaccDscaff43-processed-gene-133.2	augustus_masked-VaccDscaff46-processed-gene-72.6	augustus_masked-VaccDscaff4-processed-gene-17.3	maker-VaccDscaff1-snap-gene-55.44
augustus_masked-VaccDscaff43-processed-gene-135.1	augustus_masked-VaccDscaff46-processed-gene-76.4	augustus_masked-VaccDscaff4-processed-gene-198.4	maker-VaccDscaff1-snap-gene-93.30
augustus_masked-VaccDscaff43-processed-gene-136.2	augustus_masked-VaccDscaff47-processed-gene-0.4	augustus_masked-VaccDscaff4-processed-gene-21.2	maker-VaccDscaff10-augustus-gene-1.25
augustus_masked-VaccDscaff43-processed-gene-141.1	augustus_masked-VaccDscaff47-processed-gene-1.0	augustus_masked-VaccDscaff4-processed-gene-226.7	maker-VaccDscaff10-augustus-gene-107.27
augustus_masked-VaccDscaff43-processed-gene-159.7	augustus_masked-VaccDscaff47-processed-gene-101.6	augustus_masked-VaccDscaff4-processed-gene-232.8	maker-VaccDscaff10-augustus-gene-11.27
augustus_masked-VaccDscaff43-processed-gene-163.8	augustus_masked-VaccDscaff47-processed-gene-16.0	augustus_masked-VaccDscaff4-processed-gene-233.6	maker-VaccDscaff10-augustus-gene-114.32
augustus_masked-VaccDscaff43-processed-gene-17.1	augustus_masked-VaccDscaff47-processed-gene-182.1	augustus_masked-VaccDscaff4-processed-gene-248.11	maker-VaccDscaff10-augustus-gene-114.36
augustus_masked-VaccDscaff43-processed-gene-198.2	augustus_masked-VaccDscaff47-processed-gene-192.0	augustus_masked-VaccDscaff4-processed-gene-28.11	maker-VaccDscaff10-augustus-gene-119.40
augustus_masked-VaccDscaff43-processed-gene-202.0	augustus_masked-VaccDscaff47-processed-gene-192.8	augustus_masked-VaccDscaff4-processed-gene-289.0	maker-VaccDscaff10-augustus-gene-128.22
augustus_masked-VaccDscaff43-processed-gene-222.9	augustus_masked-VaccDscaff47-processed-gene-46.9	augustus_masked-VaccDscaff4-processed-gene-305.1	maker-VaccDscaff10-augustus-gene-131.14
augustus_masked-VaccDscaff43-processed-gene-227.2	augustus_masked-VaccDscaff47-processed-gene-49.9	augustus_masked-VaccDscaff4-processed-gene-315.5	maker-VaccDscaff10-augustus-gene-136.27
augustus_masked-VaccDscaff43-processed-gene-229.1	augustus_masked-VaccDscaff47-processed-gene-65.8	augustus_masked-VaccDscaff4-processed-gene-323.0	maker-VaccDscaff10-augustus-gene-137.20
augustus_masked-VaccDscaff43-processed-gene-231.3	augustus_masked-VaccDscaff47-processed-gene-67.1	augustus_masked-VaccDscaff4-processed-gene-334.0	maker-VaccDscaff10-augustus-gene-138.25
augustus_masked-VaccDscaff43-processed-gene-240.1	augustus_masked-VaccDscaff47-processed-gene-75.5	augustus_masked-VaccDscaff4-processed-gene-345.6	maker-VaccDscaff10-augustus-gene-149.16
augustus_masked-VaccDscaff43-processed-gene-255.1	augustus_masked-VaccDscaff47-processed-gene-77.4	augustus_masked-VaccDscaff4-processed-gene-346.1	maker-VaccDscaff10-augustus-gene-18.36
augustus_masked-VaccDscaff43-processed-gene-256.3	augustus_masked-VaccDscaff47-processed-gene-89.9	augustus_masked-VaccDscaff4-processed-gene-376.8	maker-VaccDscaff10-augustus-gene-208.28
augustus_masked-VaccDscaff43-processed-gene-259.1	augustus_masked-VaccDscaff47-processed-gene-90.7	augustus_masked-VaccDscaff4-processed-gene-380.6	maker-VaccDscaff10-augustus-gene-226.27
augustus_masked-VaccDscaff43-processed-gene-265.9	augustus_masked-VaccDscaff47-processed-gene-92.4	augustus_masked-VaccDscaff4-processed-gene-39.0	maker-VaccDscaff10-augustus-gene-237.19
augustus_masked-VaccDscaff43-processed-gene-46.2	augustus_masked-VaccDscaff47-processed-gene-93.5	augustus_masked-VaccDscaff4-processed-gene-403.0	maker-VaccDscaff10-augustus-gene-249.13
augustus_masked-VaccDscaff43-processed-gene-59.4	augustus_masked-VaccDscaff471-processed-gene-0.5	augustus_masked-VaccDscaff4-processed-gene-405.7	maker-VaccDscaff10-augustus-gene-250.12
augustus_masked-VaccDscaff43-processed-gene-67.2	augustus_masked-VaccDscaff474-processed-gene-0.4	augustus_masked-VaccDscaff4-processed-gene-407.0	maker-VaccDscaff10-augustus-gene-256.14
augustus_masked-VaccDscaff44-processed-gene-108.8	augustus_masked-VaccDscaff48-processed-gene-2.1	augustus_masked-VaccDscaff4-processed-gene-428.20	maker-VaccDscaff10-augustus-gene-256.15
augustus_masked-VaccDscaff44-processed-gene-156.2	augustus_masked-VaccDscaff48-processed-gene-24.2	augustus_masked-VaccDscaff4-processed-gene-67.6	maker-VaccDscaff10-augustus-gene-26.18
augustus_masked-VaccDscaff44-processed-gene-16.8	augustus_masked-VaccDscaff48-processed-gene-37.10	augustus_masked-VaccDscaff4-processed-gene-68.7	maker-VaccDscaff10-augustus-gene-260.15
augustus_masked-VaccDscaff44-processed-gene-16.9	augustus_masked-VaccDscaff48-processed-gene-40.1	augustus_masked-VaccDscaff4-processed-gene-9.14	maker-VaccDscaff10-augustus-gene-265.30
augustus_masked-VaccDscaff44-processed-gene-179.7	augustus_masked-VaccDscaff48-processed-gene-46.5	augustus_masked-VaccDscaff4-processed-gene-99.8	maker-VaccDscaff10-augustus-gene-27.43
augustus_masked-VaccDscaff44-processed-gene-184.3	augustus_masked-VaccDscaff48-processed-gene-68.1	augustus_masked-VaccDscaff40-processed-gene-0.3	maker-VaccDscaff10-augustus-gene-324.26
augustus_masked-VaccDscaff44-processed-gene-194.3	augustus_masked-VaccDscaff48-processed-gene-76.8	augustus_masked-VaccDscaff40-processed-gene-126.4	maker-VaccDscaff10-augustus-gene-348.25
augustus_masked-VaccDscaff44-processed-gene-198.7	augustus_masked-VaccDscaff48-processed-gene-83.3	augustus_masked-VaccDscaff40-processed-gene-133.0	maker-VaccDscaff10-augustus-gene-349.23
augustus_masked-VaccDscaff44-processed-gene-199.0	augustus_masked-VaccDscaff48-processed-gene-89.2	augustus_masked-VaccDscaff40-processed-gene-136.6	maker-VaccDscaff10-augustus-gene-356.15
augustus_masked-VaccDscaff44-processed-gene-20.5	augustus_masked-VaccDscaff48-processed-gene-89.5	augustus_masked-VaccDscaff40-processed-gene-142.1	maker-VaccDscaff10-augustus-gene-363.21
augustus_masked-VaccDscaff44-processed-gene-200.8	augustus_masked-VaccDscaff48-processed-gene-94.1	augustus_masked-VaccDscaff40-processed-gene-145.9	maker-VaccDscaff10-augustus-gene-372.27
augustus_masked-VaccDscaff44-processed-gene-220.12	augustus_masked-VaccDscaff49-processed-gene-33.8	augustus_masked-VaccDscaff40-processed-gene-164.5	maker-VaccDscaff10-augustus-gene-381.33
augustus_masked-VaccDscaff44-processed-gene-242.2	augustus_masked-VaccDscaff49-processed-gene-8.1	augustus_masked-VaccDscaff40-processed-gene-164.9	maker-VaccDscaff10-augustus-gene-383.25
augustus_masked-VaccDscaff44-processed-gene-49.0	augustus_masked-VaccDscaff5-processed-gene-102.5	augustus_masked-VaccDscaff40-processed-gene-190.3	maker-VaccDscaff10-augustus-gene-39.36
augustus_masked-VaccDscaff449-processed-gene-0.0	augustus_masked-VaccDscaff5-processed-gene-12.15	augustus_masked-VaccDscaff40-processed-gene-193.6	maker-VaccDscaff10-augustus-gene-390.42
augustus_masked-VaccDscaff45-processed-gene-146.0	augustus_masked-VaccDscaff5-processed-gene-144.5	augustus_masked-VaccDscaff40-processed-gene-20.8	maker-VaccDscaff10-augustus-gene-395.19
augustus_masked-VaccDscaff45-processed-gene-165.5	augustus_masked-VaccDscaff5-processed-gene-16.7	augustus_masked-VaccDscaff40-processed-gene-209.3	maker-VaccDscaff10-augustus-gene-5.29
augustus_masked-VaccDscaff45-processed-gene-171.6	augustus_masked-VaccDscaff5-processed-gene-194.8	augustus_masked-VaccDscaff40-processed-gene-231.4	maker-VaccDscaff10-augustus-gene-53.32
augustus_masked-VaccDscaff45-processed-gene-200.4	augustus_masked-VaccDscaff5-processed-gene-215.4	augustus_masked-VaccDscaff40-processed-gene-258.7	maker-VaccDscaff10-augustus-gene-6.26
augustus_masked-VaccDscaff45-processed-gene-226.1	augustus_masked-VaccDscaff5-processed-gene-22.1	augustus_masked-VaccDscaff40-processed-gene-27.7	maker-VaccDscaff10-augustus-gene-63.28
augustus_masked-VaccDscaff45-processed-gene-230.5	augustus_masked-VaccDscaff5-processed-gene-227.9	augustus_masked-VaccDscaff40-processed-gene-279.9	maker-VaccDscaff10-augustus-gene-67.33
augustus_masked-VaccDscaff45-processed-gene-28.4	augustus_masked-VaccDscaff5-processed-gene-241.2	augustus_masked-VaccDscaff40-processed-gene-28.5	maker-VaccDscaff10-augustus-gene-7.33
augustus_masked-VaccDscaff45-processed-gene-48.3	augustus_masked-VaccDscaff5-processed-gene-25.12	augustus_masked-VaccDscaff40-processed-gene-282.11	maker-VaccDscaff10-augustus-gene-85.32
augustus_masked-VaccDscaff45-processed-gene-55.6	augustus_masked-VaccDscaff5-processed-gene-26.11	augustus_masked-VaccDscaff40-processed-gene-282.6	maker-VaccDscaff10-augustus-gene-87.24
augustus_masked-VaccDscaff45-processed-gene-61.8	augustus_masked-VaccDscaff5-processed-gene-26.8	augustus_masked-VaccDscaff40-processed-gene-56.9	maker-VaccDscaff10-augustus-gene-89.24
augustus_masked-VaccDscaff45-processed-gene-99.3	augustus_masked-VaccDscaff5-processed-gene-277.9	augustus_masked-VaccDscaff40-processed-gene-6.8	maker-VaccDscaff10-augustus-gene-93.19
augustus_masked-VaccDscaff457-processed-gene-0.5	augustus_masked-VaccDscaff5-processed-gene-279.8	augustus_masked-VaccDscaff40-processed-gene-62.0	maker-VaccDscaff10-snap-gene-111.38
augustus_masked-VaccDscaff46-processed-gene-1.6	augustus_masked-VaccDscaff5-processed-gene-28.2	augustus_masked-VaccDscaff40-processed-gene-62.7	maker-VaccDscaff10-snap-gene-119.52
augustus_masked-VaccDscaff46-processed-gene-126.5	augustus_masked-VaccDscaff5-processed-gene-319.6	augustus_masked-VaccDscaff40-processed-gene-77.6	maker-VaccDscaff10-snap-gene-125.42
augustus_masked-VaccDscaff46-processed-gene-168.9	augustus_masked-VaccDscaff5-processed-gene-319.8	augustus_masked-VaccDscaff40-processed-gene-78.6	maker-VaccDscaff10-snap-gene-125.44
augustus_masked-VaccDscaff46-processed-gene-187.10	augustus_masked-VaccDscaff5-processed-gene-33.14	augustus_masked-VaccDscaff40-processed-gene-8.1	maker-VaccDscaff10-snap-gene-128.27
augustus_masked-VaccDscaff46-processed-gene-192.0	augustus_masked-VaccDscaff5-processed-gene-33.6	augustus_masked-VaccDscaff40-processed-gene-90.3	maker-VaccDscaff10-snap-gene-130.47
augustus_masked-VaccDscaff46-processed-gene-192.10	augustus_masked-VaccDscaff5-processed-gene-332.4	augustus_masked-VaccDscaff41-processed-gene-12.4	maker-VaccDscaff10-snap-gene-131.20
augustus_masked-VaccDscaff46-processed-gene-2.5	augustus_masked-VaccDscaff5-processed-gene-334.5	augustus_masked-VaccDscaff41-processed-gene-132.2	maker-VaccDscaff10-snap-gene-139.36
augustus_masked-VaccDscaff46-processed-gene-208.5	augustus_masked-VaccDscaff5-processed-gene-345.2	augustus_masked-VaccDscaff41-processed-gene-133.2	maker-VaccDscaff10-snap-gene-146.40
augustus_masked-VaccDscaff46-processed-gene-48.6	augustus_masked-VaccDscaff5-processed-gene-345.6	augustus_masked-VaccDscaff41-processed-gene-153.6	maker-VaccDscaff10-snap-gene-177.20
augustus_masked-VaccDscaff46-processed-gene-53.3	augustus_masked-VaccDscaff5-processed-gene-36.5	augustus_masked-VaccDscaff41-processed-gene-194.9	maker-VaccDscaff10-snap-gene-182.27
augustus_masked-VaccDscaff46-processed-gene-7.1	augustus_masked-VaccDscaff5-processed-gene-375.4	augustus_masked-VaccDscaff41-processed-gene-203.6	maker-VaccDscaff10-snap-gene-2.41
augustus_masked-VaccDscaff46-processed-gene-72.6	augustus_masked-VaccDscaff5-processed-gene-389.0	augustus_masked-VaccDscaff41-processed-gene-215.1	maker-VaccDscaff10-snap-gene-210.28
augustus_masked-VaccDscaff46-processed-gene-76.4	augustus_masked-VaccDscaff5-processed-gene-415.0	augustus_masked-VaccDscaff41-processed-gene-220.7	maker-VaccDscaff10-snap-gene-212.33
augustus_masked-VaccDscaff47-processed-gene-0.4	augustus_masked-VaccDscaff5-processed-gene-45.8	augustus_masked-VaccDscaff41-processed-gene-224.1	maker-VaccDscaff10-snap-gene-227.18
augustus_masked-VaccDscaff47-processed-gene-101.6	augustus_masked-VaccDscaff5-processed-gene-46.4	augustus_masked-VaccDscaff41-processed-gene-225.7	maker-VaccDscaff10-snap-gene-25.46
augustus_masked-VaccDscaff47-processed-gene-114.1	augustus_masked-VaccDscaff5-processed-gene-50.2	augustus_masked-VaccDscaff41-processed-gene-249.10	maker-VaccDscaff10-snap-gene-27.57
augustus_masked-VaccDscaff47-processed-gene-154.3	augustus_masked-VaccDscaff5-processed-gene-86.4	augustus_masked-VaccDscaff41-processed-gene-259.1	maker-VaccDscaff10-snap-gene-322.15
augustus_masked-VaccDscaff47-processed-gene-16.0	augustus_masked-VaccDscaff50-processed-gene-21.4	augustus_masked-VaccDscaff41-processed-gene-265.5	maker-VaccDscaff10-snap-gene-348.34
augustus_masked-VaccDscaff47-processed-gene-175.4	augustus_masked-VaccDscaff50-processed-gene-21.6	augustus_masked-VaccDscaff41-processed-gene-3.8	maker-VaccDscaff10-snap-gene-352.34
augustus_masked-VaccDscaff47-processed-gene-182.1	augustus_masked-VaccDscaff50-processed-gene-23.3	augustus_masked-VaccDscaff41-processed-gene-35.2	maker-VaccDscaff10-snap-gene-353.51
augustus_masked-VaccDscaff47-processed-gene-192.0	augustus_masked-VaccDscaff50-processed-gene-26.4	augustus_masked-VaccDscaff41-processed-gene-37.7	maker-VaccDscaff10-snap-gene-362.40
augustus_masked-VaccDscaff47-processed-gene-192.8	augustus_masked-VaccDscaff50-processed-gene-26.5	augustus_masked-VaccDscaff41-processed-gene-43.0	maker-VaccDscaff10-snap-gene-373.35
augustus_masked-VaccDscaff47-processed-gene-46.9	augustus_masked-VaccDscaff50-processed-gene-6.4	augustus_masked-VaccDscaff41-processed-gene-44.3	maker-VaccDscaff10-snap-gene-38.38
augustus_masked-VaccDscaff47-processed-gene-57.7	augustus_masked-VaccDscaff508-processed-gene-0.0	augustus_masked-VaccDscaff41-processed-gene-44.5	maker-VaccDscaff10-snap-gene-385.46
augustus_masked-VaccDscaff47-processed-gene-65.8	augustus_masked-VaccDscaff51-processed-gene-20.12	augustus_masked-VaccDscaff41-processed-gene-51.1	maker-VaccDscaff10-snap-gene-390.50
augustus_masked-VaccDscaff47-processed-gene-75.5	augustus_masked-VaccDscaff51-processed-gene-21.13	augustus_masked-VaccDscaff41-processed-gene-66.5	maker-VaccDscaff10-snap-gene-394.22
augustus_masked-VaccDscaff47-processed-gene-77.4	augustus_masked-VaccDscaff51-processed-gene-4.5	augustus_masked-VaccDscaff41-processed-gene-66.6	maker-VaccDscaff10-snap-gene-45.41
augustus_masked-VaccDscaff47-processed-gene-89.9	augustus_masked-VaccDscaff510-processed-gene-0.2	augustus_masked-VaccDscaff41-processed-gene-67.9	maker-VaccDscaff10-snap-gene-95.39
augustus_masked-VaccDscaff47-processed-gene-90.7	augustus_masked-VaccDscaff52-processed-gene-11.5	augustus_masked-VaccDscaff41-processed-gene-71.3	maker-VaccDscaff10-snap-gene-95.41
augustus_masked-VaccDscaff47-processed-gene-92.4	augustus_masked-VaccDscaff52-processed-gene-15.9	augustus_masked-VaccDscaff41-processed-gene-78.3	maker-VaccDscaff100-snap-gene-3.43
augustus_masked-VaccDscaff47-processed-gene-93.5	augustus_masked-VaccDscaff53-processed-gene-14.14	augustus_masked-VaccDscaff42-processed-gene-0.0	maker-VaccDscaff1000-augustus-gene-0.4
augustus_masked-VaccDscaff474-processed-gene-0.4	augustus_masked-VaccDscaff56-processed-gene-0.3	augustus_masked-VaccDscaff42-processed-gene-13.7	maker-VaccDscaff1006-augustus-gene-0.6
augustus_masked-VaccDscaff48-processed-gene-10.8	augustus_masked-VaccDscaff6-processed-gene-108.2	augustus_masked-VaccDscaff42-processed-gene-147.5	maker-VaccDscaff1016-augustus-gene-0.6
augustus_masked-VaccDscaff48-processed-gene-2.1	augustus_masked-VaccDscaff6-processed-gene-109.0	augustus_masked-VaccDscaff42-processed-gene-162.8	maker-VaccDscaff102-augustus-gene-4.40
augustus_masked-VaccDscaff48-processed-gene-24.2	augustus_masked-VaccDscaff6-processed-gene-116.4	augustus_masked-VaccDscaff42-processed-gene-166.5	maker-VaccDscaff102-augustus-gene-4.44
augustus_masked-VaccDscaff48-processed-gene-37.10	augustus_masked-VaccDscaff6-processed-gene-116.5	augustus_masked-VaccDscaff42-processed-gene-186.12	maker-VaccDscaff1020-augustus-gene-0.4
augustus_masked-VaccDscaff48-processed-gene-46.5	augustus_masked-VaccDscaff6-processed-gene-119.8	augustus_masked-VaccDscaff42-processed-gene-197.4	maker-VaccDscaff105-snap-gene-2.34
augustus_masked-VaccDscaff48-processed-gene-68.1	augustus_masked-VaccDscaff6-processed-gene-121.2	augustus_masked-VaccDscaff42-processed-gene-212.0	maker-VaccDscaff106-augustus-gene-3.31
augustus_masked-VaccDscaff48-processed-gene-83.3	augustus_masked-VaccDscaff6-processed-gene-127.4	augustus_masked-VaccDscaff42-processed-gene-22.4	maker-VaccDscaff106-snap-gene-4.53
augustus_masked-VaccDscaff48-processed-gene-87.3	augustus_masked-VaccDscaff6-processed-gene-141.0	augustus_masked-VaccDscaff42-processed-gene-242.3	maker-VaccDscaff1072-augustus-gene-0.2
augustus_masked-VaccDscaff48-processed-gene-89.2	augustus_masked-VaccDscaff6-processed-gene-143.6	augustus_masked-VaccDscaff42-processed-gene-254.2	maker-VaccDscaff1086-snap-gene-0.4
augustus_masked-VaccDscaff48-processed-gene-89.5	augustus_masked-VaccDscaff6-processed-gene-146.1	augustus_masked-VaccDscaff42-processed-gene-262.5	maker-VaccDscaff1096-snap-gene-0.10
augustus_masked-VaccDscaff48-processed-gene-94.1	augustus_masked-VaccDscaff6-processed-gene-159.6	augustus_masked-VaccDscaff42-processed-gene-262.6	maker-VaccDscaff11-augustus-gene-11.21
augustus_masked-VaccDscaff49-processed-gene-10.6	augustus_masked-VaccDscaff6-processed-gene-203.0	augustus_masked-VaccDscaff42-processed-gene-264.2	maker-VaccDscaff11-augustus-gene-119.38
augustus_masked-VaccDscaff49-processed-gene-33.8	augustus_masked-VaccDscaff6-processed-gene-258.4	augustus_masked-VaccDscaff42-processed-gene-30.3	maker-VaccDscaff11-augustus-gene-130.24
augustus_masked-VaccDscaff49-processed-gene-8.1	augustus_masked-VaccDscaff6-processed-gene-264.11	augustus_masked-VaccDscaff42-processed-gene-43.1	maker-VaccDscaff11-augustus-gene-132.16
augustus_masked-VaccDscaff5-processed-gene-12.15	augustus_masked-VaccDscaff6-processed-gene-27.6	augustus_masked-VaccDscaff42-processed-gene-43.3	maker-VaccDscaff11-augustus-gene-135.23
augustus_masked-VaccDscaff5-processed-gene-144.5	augustus_masked-VaccDscaff6-processed-gene-301.4	augustus_masked-VaccDscaff42-processed-gene-45.3	maker-VaccDscaff11-augustus-gene-157.19
augustus_masked-VaccDscaff5-processed-gene-16.7	augustus_masked-VaccDscaff6-processed-gene-319.7	augustus_masked-VaccDscaff42-processed-gene-48.14	maker-VaccDscaff11-augustus-gene-158.10
augustus_masked-VaccDscaff5-processed-gene-172.9	augustus_masked-VaccDscaff6-processed-gene-323.9	augustus_masked-VaccDscaff42-processed-gene-53.1	maker-VaccDscaff11-augustus-gene-163.36
augustus_masked-VaccDscaff5-processed-gene-194.8	augustus_masked-VaccDscaff6-processed-gene-347.0	augustus_masked-VaccDscaff42-processed-gene-6.0	maker-VaccDscaff11-augustus-gene-182.29
augustus_masked-VaccDscaff5-processed-gene-200.0	augustus_masked-VaccDscaff6-processed-gene-371.5	augustus_masked-VaccDscaff42-processed-gene-69.0	maker-VaccDscaff11-augustus-gene-183.34
augustus_masked-VaccDscaff5-processed-gene-215.4	augustus_masked-VaccDscaff6-processed-gene-372.8	augustus_masked-VaccDscaff42-processed-gene-7.6	maker-VaccDscaff11-augustus-gene-186.26
augustus_masked-VaccDscaff5-processed-gene-227.9	augustus_masked-VaccDscaff6-processed-gene-379.4	augustus_masked-VaccDscaff42-processed-gene-72.6	maker-VaccDscaff11-augustus-gene-207.23
augustus_masked-VaccDscaff5-processed-gene-241.2	augustus_masked-VaccDscaff6-processed-gene-392.9	augustus_masked-VaccDscaff42-processed-gene-81.7	maker-VaccDscaff11-augustus-gene-207.25
augustus_masked-VaccDscaff5-processed-gene-25.12	augustus_masked-VaccDscaff6-processed-gene-411.1	augustus_masked-VaccDscaff43-processed-gene-111.8	maker-VaccDscaff11-augustus-gene-222.37
augustus_masked-VaccDscaff5-processed-gene-26.11	augustus_masked-VaccDscaff6-processed-gene-412.2	augustus_masked-VaccDscaff43-processed-gene-112.0	maker-VaccDscaff11-augustus-gene-228.19
augustus_masked-VaccDscaff5-processed-gene-26.8	augustus_masked-VaccDscaff6-processed-gene-415.0	augustus_masked-VaccDscaff43-processed-gene-115.8	maker-VaccDscaff11-augustus-gene-23.25
augustus_masked-VaccDscaff5-processed-gene-264.7	augustus_masked-VaccDscaff6-processed-gene-42.0	augustus_masked-VaccDscaff43-processed-gene-133.2	maker-VaccDscaff11-augustus-gene-233.24
augustus_masked-VaccDscaff5-processed-gene-277.9	augustus_masked-VaccDscaff6-processed-gene-43.5	augustus_masked-VaccDscaff43-processed-gene-135.1	maker-VaccDscaff11-augustus-gene-242.24
augustus_masked-VaccDscaff5-processed-gene-279.8	augustus_masked-VaccDscaff6-processed-gene-43.6	augustus_masked-VaccDscaff43-processed-gene-136.2	maker-VaccDscaff11-augustus-gene-245.14
augustus_masked-VaccDscaff5-processed-gene-28.2	augustus_masked-VaccDscaff6-processed-gene-43.7	augustus_masked-VaccDscaff43-processed-gene-141.1	maker-VaccDscaff11-augustus-gene-255.46
augustus_masked-VaccDscaff5-processed-gene-319.6	augustus_masked-VaccDscaff6-processed-gene-50.5	augustus_masked-VaccDscaff43-processed-gene-159.7	maker-VaccDscaff11-augustus-gene-260.47
augustus_masked-VaccDscaff5-processed-gene-33.14	augustus_masked-VaccDscaff6-processed-gene-51.13	augustus_masked-VaccDscaff43-processed-gene-163.8	maker-VaccDscaff11-augustus-gene-275.40
augustus_masked-VaccDscaff5-processed-gene-33.6	augustus_masked-VaccDscaff6-processed-gene-72.3	augustus_masked-VaccDscaff43-processed-gene-17.1	maker-VaccDscaff11-augustus-gene-28.38
augustus_masked-VaccDscaff5-processed-gene-332.4	augustus_masked-VaccDscaff6-processed-gene-82.8	augustus_masked-VaccDscaff43-processed-gene-180.4	maker-VaccDscaff11-augustus-gene-280.31
augustus_masked-VaccDscaff5-processed-gene-334.5	augustus_masked-VaccDscaff60-processed-gene-5.5	augustus_masked-VaccDscaff43-processed-gene-194.11	maker-VaccDscaff11-augustus-gene-304.29
augustus_masked-VaccDscaff5-processed-gene-342.5	augustus_masked-VaccDscaff60-processed-gene-5.7	augustus_masked-VaccDscaff43-processed-gene-198.2	maker-VaccDscaff11-augustus-gene-314.24
augustus_masked-VaccDscaff5-processed-gene-345.2	augustus_masked-VaccDscaff61-processed-gene-6.4	augustus_masked-VaccDscaff43-processed-gene-202.0	maker-VaccDscaff11-augustus-gene-315.22
augustus_masked-VaccDscaff5-processed-gene-345.6	augustus_masked-VaccDscaff62-processed-gene-7.10	augustus_masked-VaccDscaff43-processed-gene-222.9	maker-VaccDscaff11-augustus-gene-317.22
augustus_masked-VaccDscaff5-processed-gene-36.5	augustus_masked-VaccDscaff62-processed-gene-8.0	augustus_masked-VaccDscaff43-processed-gene-227.2	maker-VaccDscaff11-augustus-gene-319.20
augustus_masked-VaccDscaff5-processed-gene-375.4	augustus_masked-VaccDscaff620-processed-gene-0.1	augustus_masked-VaccDscaff43-processed-gene-229.1	maker-VaccDscaff11-augustus-gene-32.30
augustus_masked-VaccDscaff5-processed-gene-389.0	augustus_masked-VaccDscaff620-processed-gene-0.6	augustus_masked-VaccDscaff43-processed-gene-231.3	maker-VaccDscaff11-augustus-gene-320.31
augustus_masked-VaccDscaff5-processed-gene-4.5	augustus_masked-VaccDscaff63-processed-gene-7.12	augustus_masked-VaccDscaff43-processed-gene-235.9	maker-VaccDscaff11-augustus-gene-320.33
augustus_masked-VaccDscaff5-processed-gene-415.0	augustus_masked-VaccDscaff645-processed-gene-0.0	augustus_masked-VaccDscaff43-processed-gene-240.1	maker-VaccDscaff11-augustus-gene-323.39
augustus_masked-VaccDscaff5-processed-gene-45.8	augustus_masked-VaccDscaff65-processed-gene-8.3	augustus_masked-VaccDscaff43-processed-gene-241.9	maker-VaccDscaff11-augustus-gene-324.36
augustus_masked-VaccDscaff5-processed-gene-46.4	augustus_masked-VaccDscaff650-processed-gene-0.1	augustus_masked-VaccDscaff43-processed-gene-255.1	maker-VaccDscaff11-augustus-gene-331.42
augustus_masked-VaccDscaff5-processed-gene-50.2	augustus_masked-VaccDscaff66-processed-gene-1.1	augustus_masked-VaccDscaff43-processed-gene-256.3	maker-VaccDscaff11-augustus-gene-339.42
augustus_masked-VaccDscaff5-processed-gene-73.2	augustus_masked-VaccDscaff671-processed-gene-0.0	augustus_masked-VaccDscaff43-processed-gene-259.1	maker-VaccDscaff11-augustus-gene-343.38
augustus_masked-VaccDscaff50-processed-gene-11.0	augustus_masked-VaccDscaff683-processed-gene-0.1	augustus_masked-VaccDscaff43-processed-gene-265.9	maker-VaccDscaff11-augustus-gene-345.38
augustus_masked-VaccDscaff50-processed-gene-2.4	augustus_masked-VaccDscaff7-processed-gene-125.2	augustus_masked-VaccDscaff43-processed-gene-46.2	maker-VaccDscaff11-augustus-gene-350.30
augustus_masked-VaccDscaff50-processed-gene-21.4	augustus_masked-VaccDscaff7-processed-gene-146.2	augustus_masked-VaccDscaff43-processed-gene-59.4	maker-VaccDscaff11-augustus-gene-353.36
augustus_masked-VaccDscaff50-processed-gene-23.3	augustus_masked-VaccDscaff7-processed-gene-151.5	augustus_masked-VaccDscaff43-processed-gene-67.2	maker-VaccDscaff11-augustus-gene-355.44
augustus_masked-VaccDscaff50-processed-gene-26.4	augustus_masked-VaccDscaff7-processed-gene-174.4	augustus_masked-VaccDscaff44-processed-gene-108.8	maker-VaccDscaff11-augustus-gene-358.26
augustus_masked-VaccDscaff50-processed-gene-26.5	augustus_masked-VaccDscaff7-processed-gene-183.6	augustus_masked-VaccDscaff44-processed-gene-16.8	maker-VaccDscaff11-augustus-gene-366.32
augustus_masked-VaccDscaff50-processed-gene-6.4	augustus_masked-VaccDscaff7-processed-gene-191.7	augustus_masked-VaccDscaff44-processed-gene-16.9	maker-VaccDscaff11-augustus-gene-369.37
augustus_masked-VaccDscaff508-processed-gene-0.0	augustus_masked-VaccDscaff7-processed-gene-2.9	augustus_masked-VaccDscaff44-processed-gene-179.7	maker-VaccDscaff11-augustus-gene-382.37
augustus_masked-VaccDscaff51-processed-gene-20.12	augustus_masked-VaccDscaff7-processed-gene-21.6	augustus_masked-VaccDscaff44-processed-gene-184.3	maker-VaccDscaff11-augustus-gene-383.35
augustus_masked-VaccDscaff51-processed-gene-21.13	augustus_masked-VaccDscaff7-processed-gene-279.2	augustus_masked-VaccDscaff44-processed-gene-186.0	maker-VaccDscaff11-augustus-gene-386.52
augustus_masked-VaccDscaff51-processed-gene-4.5	augustus_masked-VaccDscaff7-processed-gene-293.1	augustus_masked-VaccDscaff44-processed-gene-194.3	maker-VaccDscaff11-augustus-gene-389.33
augustus_masked-VaccDscaff51-processed-gene-7.11	augustus_masked-VaccDscaff7-processed-gene-294.1	augustus_masked-VaccDscaff44-processed-gene-198.7	maker-VaccDscaff11-augustus-gene-392.31
augustus_masked-VaccDscaff510-processed-gene-0.2	augustus_masked-VaccDscaff7-processed-gene-296.5	augustus_masked-VaccDscaff44-processed-gene-20.5	maker-VaccDscaff11-augustus-gene-395.29
augustus_masked-VaccDscaff52-processed-gene-11.5	augustus_masked-VaccDscaff7-processed-gene-31.1	augustus_masked-VaccDscaff44-processed-gene-200.8	maker-VaccDscaff11-augustus-gene-42.13
augustus_masked-VaccDscaff52-processed-gene-14.0	augustus_masked-VaccDscaff7-processed-gene-320.1	augustus_masked-VaccDscaff44-processed-gene-220.12	maker-VaccDscaff11-augustus-gene-42.14
augustus_masked-VaccDscaff53-processed-gene-14.14	augustus_masked-VaccDscaff7-processed-gene-328.2	augustus_masked-VaccDscaff44-processed-gene-23.7	maker-VaccDscaff11-augustus-gene-53.18
augustus_masked-VaccDscaff56-processed-gene-0.3	augustus_masked-VaccDscaff7-processed-gene-336.2	augustus_masked-VaccDscaff44-processed-gene-236.5	maker-VaccDscaff11-augustus-gene-79.38
augustus_masked-VaccDscaff6-processed-gene-108.2	augustus_masked-VaccDscaff7-processed-gene-360.6	augustus_masked-VaccDscaff44-processed-gene-242.2	maker-VaccDscaff11-augustus-gene-92.33
augustus_masked-VaccDscaff6-processed-gene-109.0	augustus_masked-VaccDscaff7-processed-gene-361.6	augustus_masked-VaccDscaff44-processed-gene-244.3	maker-VaccDscaff11-snap-gene-154.24
augustus_masked-VaccDscaff6-processed-gene-116.4	augustus_masked-VaccDscaff7-processed-gene-367.3	augustus_masked-VaccDscaff44-processed-gene-49.0	maker-VaccDscaff11-snap-gene-173.32
augustus_masked-VaccDscaff6-processed-gene-116.5	augustus_masked-VaccDscaff7-processed-gene-394.1	augustus_masked-VaccDscaff44-processed-gene-87.1	maker-VaccDscaff11-snap-gene-175.31
augustus_masked-VaccDscaff6-processed-gene-119.8	augustus_masked-VaccDscaff7-processed-gene-403.0	augustus_masked-VaccDscaff449-processed-gene-0.0	maker-VaccDscaff11-snap-gene-182.35
augustus_masked-VaccDscaff6-processed-gene-121.2	augustus_masked-VaccDscaff7-processed-gene-406.4	augustus_masked-VaccDscaff45-processed-gene-104.1	maker-VaccDscaff11-snap-gene-186.37
augustus_masked-VaccDscaff6-processed-gene-127.4	augustus_masked-VaccDscaff7-processed-gene-5.4	augustus_masked-VaccDscaff45-processed-gene-11.5	maker-VaccDscaff11-snap-gene-191.53
augustus_masked-VaccDscaff6-processed-gene-141.0	augustus_masked-VaccDscaff7-processed-gene-62.0	augustus_masked-VaccDscaff45-processed-gene-122.7	maker-VaccDscaff11-snap-gene-212.32
augustus_masked-VaccDscaff6-processed-gene-143.6	augustus_masked-VaccDscaff7-processed-gene-88.3	augustus_masked-VaccDscaff45-processed-gene-146.0	maker-VaccDscaff11-snap-gene-215.35
augustus_masked-VaccDscaff6-processed-gene-146.1	augustus_masked-VaccDscaff7-processed-gene-92.3	augustus_masked-VaccDscaff45-processed-gene-165.5	maker-VaccDscaff11-snap-gene-221.30
augustus_masked-VaccDscaff6-processed-gene-159.6	augustus_masked-VaccDscaff7-processed-gene-92.4	augustus_masked-VaccDscaff45-processed-gene-168.0	maker-VaccDscaff11-snap-gene-226.37
augustus_masked-VaccDscaff6-processed-gene-25.8	augustus_masked-VaccDscaff70-processed-gene-7.13	augustus_masked-VaccDscaff45-processed-gene-200.4	maker-VaccDscaff11-snap-gene-244.26
augustus_masked-VaccDscaff6-processed-gene-258.4	augustus_masked-VaccDscaff71-processed-gene-6.5	augustus_masked-VaccDscaff45-processed-gene-225.11	maker-VaccDscaff11-snap-gene-249.30
augustus_masked-VaccDscaff6-processed-gene-264.11	augustus_masked-VaccDscaff72-processed-gene-4.5	augustus_masked-VaccDscaff45-processed-gene-226.1	maker-VaccDscaff11-snap-gene-257.34
augustus_masked-VaccDscaff6-processed-gene-27.6	augustus_masked-VaccDscaff725-processed-gene-0.1	augustus_masked-VaccDscaff45-processed-gene-230.5	maker-VaccDscaff11-snap-gene-266.42
augustus_masked-VaccDscaff6-processed-gene-301.4	augustus_masked-VaccDscaff74-processed-gene-0.3	augustus_masked-VaccDscaff45-processed-gene-28.4	maker-VaccDscaff11-snap-gene-267.31
augustus_masked-VaccDscaff6-processed-gene-319.7	augustus_masked-VaccDscaff74-processed-gene-2.11	augustus_masked-VaccDscaff45-processed-gene-48.3	maker-VaccDscaff11-snap-gene-268.25
augustus_masked-VaccDscaff6-processed-gene-323.9	augustus_masked-VaccDscaff74-processed-gene-4.1	augustus_masked-VaccDscaff45-processed-gene-55.6	maker-VaccDscaff11-snap-gene-269.41
augustus_masked-VaccDscaff6-processed-gene-359.1	augustus_masked-VaccDscaff75-processed-gene-2.3	augustus_masked-VaccDscaff45-processed-gene-61.8	maker-VaccDscaff11-snap-gene-279.31
augustus_masked-VaccDscaff6-processed-gene-371.5	augustus_masked-VaccDscaff75-processed-gene-3.5	augustus_masked-VaccDscaff45-processed-gene-99.3	maker-VaccDscaff11-snap-gene-287.34
augustus_masked-VaccDscaff6-processed-gene-372.6	augustus_masked-VaccDscaff75-processed-gene-4.1	augustus_masked-VaccDscaff46-processed-gene-1.6	maker-VaccDscaff11-snap-gene-292.16
augustus_masked-VaccDscaff6-processed-gene-372.8	augustus_masked-VaccDscaff761-processed-gene-0.0	augustus_masked-VaccDscaff46-processed-gene-107.6	maker-VaccDscaff11-snap-gene-293.32
augustus_masked-VaccDscaff6-processed-gene-379.4	augustus_masked-VaccDscaff787-processed-gene-0.1	augustus_masked-VaccDscaff46-processed-gene-109.0	maker-VaccDscaff11-snap-gene-299.35
augustus_masked-VaccDscaff6-processed-gene-386.3	augustus_masked-VaccDscaff792-processed-gene-0.0	augustus_masked-VaccDscaff46-processed-gene-126.5	maker-VaccDscaff11-snap-gene-33.41
augustus_masked-VaccDscaff6-processed-gene-411.1	augustus_masked-VaccDscaff8-processed-gene-103.5	augustus_masked-VaccDscaff46-processed-gene-162.7	maker-VaccDscaff11-snap-gene-335.38
augustus_masked-VaccDscaff6-processed-gene-412.2	augustus_masked-VaccDscaff8-processed-gene-115.3	augustus_masked-VaccDscaff46-processed-gene-168.9	maker-VaccDscaff11-snap-gene-356.48
augustus_masked-VaccDscaff6-processed-gene-43.5	augustus_masked-VaccDscaff8-processed-gene-126.4	augustus_masked-VaccDscaff46-processed-gene-187.10	maker-VaccDscaff11-snap-gene-364.56
augustus_masked-VaccDscaff6-processed-gene-43.6	augustus_masked-VaccDscaff8-processed-gene-149.3	augustus_masked-VaccDscaff46-processed-gene-188.0	maker-VaccDscaff11-snap-gene-374.34
augustus_masked-VaccDscaff6-processed-gene-43.7	augustus_masked-VaccDscaff8-processed-gene-161.7	augustus_masked-VaccDscaff46-processed-gene-192.0	maker-VaccDscaff11-snap-gene-377.38
augustus_masked-VaccDscaff6-processed-gene-50.5	augustus_masked-VaccDscaff8-processed-gene-177.1	augustus_masked-VaccDscaff46-processed-gene-195.5	maker-VaccDscaff11-snap-gene-385.29
augustus_masked-VaccDscaff6-processed-gene-51.13	augustus_masked-VaccDscaff8-processed-gene-261.1	augustus_masked-VaccDscaff46-processed-gene-208.5	maker-VaccDscaff11-snap-gene-387.27
augustus_masked-VaccDscaff6-processed-gene-72.3	augustus_masked-VaccDscaff8-processed-gene-268.2	augustus_masked-VaccDscaff46-processed-gene-7.1	maker-VaccDscaff11-snap-gene-390.43
augustus_masked-VaccDscaff6-processed-gene-72.5	augustus_masked-VaccDscaff8-processed-gene-271.5	augustus_masked-VaccDscaff46-processed-gene-72.6	maker-VaccDscaff11-snap-gene-390.50
augustus_masked-VaccDscaff6-processed-gene-73.6	augustus_masked-VaccDscaff8-processed-gene-299.5	augustus_masked-VaccDscaff46-processed-gene-76.4	maker-VaccDscaff11-snap-gene-391.36
augustus_masked-VaccDscaff6-processed-gene-82.8	augustus_masked-VaccDscaff8-processed-gene-3.4	augustus_masked-VaccDscaff46-processed-gene-95.5	maker-VaccDscaff11-snap-gene-397.38
augustus_masked-VaccDscaff60-processed-gene-5.5	augustus_masked-VaccDscaff8-processed-gene-308.3	augustus_masked-VaccDscaff47-processed-gene-0.4	maker-VaccDscaff11-snap-gene-60.24
augustus_masked-VaccDscaff61-processed-gene-0.4	augustus_masked-VaccDscaff8-processed-gene-366.5	augustus_masked-VaccDscaff47-processed-gene-1.0	maker-VaccDscaff11-snap-gene-76.32
augustus_masked-VaccDscaff61-processed-gene-6.4	augustus_masked-VaccDscaff8-processed-gene-371.2	augustus_masked-VaccDscaff47-processed-gene-101.6	maker-VaccDscaff11-snap-gene-93.30
augustus_masked-VaccDscaff614-processed-gene-0.0	augustus_masked-VaccDscaff8-processed-gene-375.5	augustus_masked-VaccDscaff47-processed-gene-114.1	maker-VaccDscaff111-augustus-gene-3.56
augustus_masked-VaccDscaff62-processed-gene-4.2	augustus_masked-VaccDscaff8-processed-gene-38.4	augustus_masked-VaccDscaff47-processed-gene-154.3	maker-VaccDscaff112-augustus-gene-0.32
augustus_masked-VaccDscaff62-processed-gene-7.10	augustus_masked-VaccDscaff8-processed-gene-381.5	augustus_masked-VaccDscaff47-processed-gene-16.0	maker-VaccDscaff112-augustus-gene-3.57
augustus_masked-VaccDscaff62-processed-gene-8.0	augustus_masked-VaccDscaff8-processed-gene-40.7	augustus_masked-VaccDscaff47-processed-gene-175.4	maker-VaccDscaff114-augustus-gene-1.33
augustus_masked-VaccDscaff620-processed-gene-0.1	augustus_masked-VaccDscaff8-processed-gene-401.2	augustus_masked-VaccDscaff47-processed-gene-182.1	maker-VaccDscaff114-augustus-gene-3.61
augustus_masked-VaccDscaff620-processed-gene-0.6	augustus_masked-VaccDscaff8-processed-gene-45.1	augustus_masked-VaccDscaff47-processed-gene-192.0	maker-VaccDscaff114-snap-gene-0.44
augustus_masked-VaccDscaff63-processed-gene-7.12	augustus_masked-VaccDscaff8-processed-gene-51.4	augustus_masked-VaccDscaff47-processed-gene-192.8	maker-VaccDscaff117-augustus-gene-3.67
augustus_masked-VaccDscaff645-processed-gene-0.0	augustus_masked-VaccDscaff8-processed-gene-76.1	augustus_masked-VaccDscaff47-processed-gene-46.9	maker-VaccDscaff118-snap-gene-3.88
augustus_masked-VaccDscaff645-processed-gene-0.4	augustus_masked-VaccDscaff8-processed-gene-88.2	augustus_masked-VaccDscaff47-processed-gene-49.9	maker-VaccDscaff12-augustus-gene-10.30
augustus_masked-VaccDscaff65-processed-gene-1.3	augustus_masked-VaccDscaff8-processed-gene-9.21	augustus_masked-VaccDscaff47-processed-gene-57.7	maker-VaccDscaff12-augustus-gene-100.16
augustus_masked-VaccDscaff65-processed-gene-8.3	augustus_masked-VaccDscaff8-processed-gene-92.7	augustus_masked-VaccDscaff47-processed-gene-65.8	maker-VaccDscaff12-augustus-gene-100.19
augustus_masked-VaccDscaff650-processed-gene-0.1	augustus_masked-VaccDscaff81-processed-gene-0.0	augustus_masked-VaccDscaff47-processed-gene-75.5	maker-VaccDscaff12-augustus-gene-119.23
augustus_masked-VaccDscaff66-processed-gene-1.1	augustus_masked-VaccDscaff81-processed-gene-3.11	augustus_masked-VaccDscaff47-processed-gene-77.4	maker-VaccDscaff12-augustus-gene-12.36
augustus_masked-VaccDscaff671-processed-gene-0.0	augustus_masked-VaccDscaff81-processed-gene-5.1	augustus_masked-VaccDscaff47-processed-gene-89.2	maker-VaccDscaff12-augustus-gene-12.37
augustus_masked-VaccDscaff672-processed-gene-0.3	augustus_masked-VaccDscaff83-processed-gene-6.6	augustus_masked-VaccDscaff47-processed-gene-89.9	maker-VaccDscaff12-augustus-gene-123.23
augustus_masked-VaccDscaff683-processed-gene-0.1	augustus_masked-VaccDscaff847-processed-gene-0.0	augustus_masked-VaccDscaff47-processed-gene-90.7	maker-VaccDscaff12-augustus-gene-126.30
augustus_masked-VaccDscaff7-processed-gene-103.4	augustus_masked-VaccDscaff86-processed-gene-1.0	augustus_masked-VaccDscaff47-processed-gene-92.4	maker-VaccDscaff12-augustus-gene-129.10
augustus_masked-VaccDscaff7-processed-gene-125.2	augustus_masked-VaccDscaff881-processed-gene-0.1	augustus_masked-VaccDscaff47-processed-gene-93.5	maker-VaccDscaff12-augustus-gene-129.12
augustus_masked-VaccDscaff7-processed-gene-146.2	augustus_masked-VaccDscaff9-processed-gene-10.1	augustus_masked-VaccDscaff474-processed-gene-0.4	maker-VaccDscaff12-augustus-gene-130.27
augustus_masked-VaccDscaff7-processed-gene-151.5	augustus_masked-VaccDscaff9-processed-gene-103.1	augustus_masked-VaccDscaff48-processed-gene-2.1	maker-VaccDscaff12-augustus-gene-134.28
augustus_masked-VaccDscaff7-processed-gene-174.4	augustus_masked-VaccDscaff9-processed-gene-118.3	augustus_masked-VaccDscaff48-processed-gene-24.2	maker-VaccDscaff12-augustus-gene-138.20
augustus_masked-VaccDscaff7-processed-gene-183.6	augustus_masked-VaccDscaff9-processed-gene-118.4	augustus_masked-VaccDscaff48-processed-gene-37.10	maker-VaccDscaff12-augustus-gene-153.18
augustus_masked-VaccDscaff7-processed-gene-191.7	augustus_masked-VaccDscaff9-processed-gene-124.0	augustus_masked-VaccDscaff48-processed-gene-40.6	maker-VaccDscaff12-augustus-gene-2.25
augustus_masked-VaccDscaff7-processed-gene-2.9	augustus_masked-VaccDscaff9-processed-gene-125.2	augustus_masked-VaccDscaff48-processed-gene-46.5	maker-VaccDscaff12-augustus-gene-204.28
augustus_masked-VaccDscaff7-processed-gene-21.6	augustus_masked-VaccDscaff9-processed-gene-133.5	augustus_masked-VaccDscaff48-processed-gene-68.1	maker-VaccDscaff12-augustus-gene-206.28
augustus_masked-VaccDscaff7-processed-gene-279.2	augustus_masked-VaccDscaff9-processed-gene-136.4	augustus_masked-VaccDscaff48-processed-gene-74.12	maker-VaccDscaff12-augustus-gene-23.24
augustus_masked-VaccDscaff7-processed-gene-294.1	augustus_masked-VaccDscaff9-processed-gene-162.4	augustus_masked-VaccDscaff48-processed-gene-79.2	maker-VaccDscaff12-augustus-gene-248.27
augustus_masked-VaccDscaff7-processed-gene-296.5	augustus_masked-VaccDscaff9-processed-gene-171.6	augustus_masked-VaccDscaff48-processed-gene-83.3	maker-VaccDscaff12-augustus-gene-26.21
augustus_masked-VaccDscaff7-processed-gene-31.1	augustus_masked-VaccDscaff9-processed-gene-228.1	augustus_masked-VaccDscaff48-processed-gene-89.2	maker-VaccDscaff12-augustus-gene-260.13
augustus_masked-VaccDscaff7-processed-gene-320.1	augustus_masked-VaccDscaff9-processed-gene-231.11	augustus_masked-VaccDscaff48-processed-gene-89.5	maker-VaccDscaff12-augustus-gene-261.29
augustus_masked-VaccDscaff7-processed-gene-328.2	augustus_masked-VaccDscaff9-processed-gene-254.2	augustus_masked-VaccDscaff48-processed-gene-94.1	maker-VaccDscaff12-augustus-gene-286.31
augustus_masked-VaccDscaff7-processed-gene-360.6	augustus_masked-VaccDscaff9-processed-gene-279.1	augustus_masked-VaccDscaff49-processed-gene-10.6	maker-VaccDscaff12-augustus-gene-290.24
augustus_masked-VaccDscaff7-processed-gene-367.3	augustus_masked-VaccDscaff9-processed-gene-290.4	augustus_masked-VaccDscaff49-processed-gene-19.8	maker-VaccDscaff12-augustus-gene-291.36
augustus_masked-VaccDscaff7-processed-gene-39.4	augustus_masked-VaccDscaff9-processed-gene-293.2	augustus_masked-VaccDscaff49-processed-gene-33.8	maker-VaccDscaff12-augustus-gene-296.30
augustus_masked-VaccDscaff7-processed-gene-394.1	augustus_masked-VaccDscaff9-processed-gene-294.9	augustus_masked-VaccDscaff49-processed-gene-8.1	maker-VaccDscaff12-augustus-gene-297.25
augustus_masked-VaccDscaff7-processed-gene-403.0	augustus_masked-VaccDscaff9-processed-gene-298.1	augustus_masked-VaccDscaff5-processed-gene-102.5	maker-VaccDscaff12-augustus-gene-298.31
augustus_masked-VaccDscaff7-processed-gene-406.4	augustus_masked-VaccDscaff9-processed-gene-309.8	augustus_masked-VaccDscaff5-processed-gene-12.15	maker-VaccDscaff12-augustus-gene-299.31
augustus_masked-VaccDscaff7-processed-gene-407.3	augustus_masked-VaccDscaff9-processed-gene-321.4	augustus_masked-VaccDscaff5-processed-gene-144.5	maker-VaccDscaff12-augustus-gene-299.32
augustus_masked-VaccDscaff7-processed-gene-51.6	augustus_masked-VaccDscaff9-processed-gene-33.5	augustus_masked-VaccDscaff5-processed-gene-16.7	maker-VaccDscaff12-augustus-gene-302.23
augustus_masked-VaccDscaff7-processed-gene-62.0	augustus_masked-VaccDscaff9-processed-gene-343.5	augustus_masked-VaccDscaff5-processed-gene-191.6	maker-VaccDscaff12-augustus-gene-315.25
augustus_masked-VaccDscaff7-processed-gene-88.3	augustus_masked-VaccDscaff9-processed-gene-345.3	augustus_masked-VaccDscaff5-processed-gene-194.8	maker-VaccDscaff12-augustus-gene-329.41
augustus_masked-VaccDscaff7-processed-gene-92.3	augustus_masked-VaccDscaff9-processed-gene-346.2	augustus_masked-VaccDscaff5-processed-gene-200.0	maker-VaccDscaff12-augustus-gene-336.20
augustus_masked-VaccDscaff7-processed-gene-92.4	augustus_masked-VaccDscaff9-processed-gene-356.7	augustus_masked-VaccDscaff5-processed-gene-215.4	maker-VaccDscaff12-augustus-gene-336.23
augustus_masked-VaccDscaff70-processed-gene-7.13	augustus_masked-VaccDscaff9-processed-gene-376.3	augustus_masked-VaccDscaff5-processed-gene-227.9	maker-VaccDscaff12-augustus-gene-345.46
augustus_masked-VaccDscaff71-processed-gene-6.5	augustus_masked-VaccDscaff9-processed-gene-382.5	augustus_masked-VaccDscaff5-processed-gene-241.2	maker-VaccDscaff12-augustus-gene-346.39
augustus_masked-VaccDscaff72-processed-gene-4.5	augustus_masked-VaccDscaff9-processed-gene-386.3	augustus_masked-VaccDscaff5-processed-gene-25.12	maker-VaccDscaff12-augustus-gene-351.26
augustus_masked-VaccDscaff74-processed-gene-0.3	augustus_masked-VaccDscaff9-processed-gene-386.6	augustus_masked-VaccDscaff5-processed-gene-26.11	maker-VaccDscaff12-augustus-gene-353.21
augustus_masked-VaccDscaff74-processed-gene-2.11	augustus_masked-VaccDscaff9-processed-gene-39.1	augustus_masked-VaccDscaff5-processed-gene-26.8	maker-VaccDscaff12-augustus-gene-36.31
augustus_masked-VaccDscaff74-processed-gene-4.1	augustus_masked-VaccDscaff9-processed-gene-407.3	augustus_masked-VaccDscaff5-processed-gene-264.7	maker-VaccDscaff12-augustus-gene-361.35
augustus_masked-VaccDscaff75-processed-gene-2.3	augustus_masked-VaccDscaff9-processed-gene-5.1	augustus_masked-VaccDscaff5-processed-gene-277.9	maker-VaccDscaff12-augustus-gene-37.34
augustus_masked-VaccDscaff75-processed-gene-3.5	augustus_masked-VaccDscaff9-processed-gene-6.8	augustus_masked-VaccDscaff5-processed-gene-279.8	maker-VaccDscaff12-augustus-gene-372.25
augustus_masked-VaccDscaff75-processed-gene-4.1	augustus_masked-VaccDscaff9-processed-gene-64.0	augustus_masked-VaccDscaff5-processed-gene-28.2	maker-VaccDscaff12-augustus-gene-374.21
augustus_masked-VaccDscaff761-processed-gene-0.0	augustus_masked-VaccDscaff907-processed-gene-0.0	augustus_masked-VaccDscaff5-processed-gene-319.6	maker-VaccDscaff12-augustus-gene-374.24
augustus_masked-VaccDscaff78-processed-gene-4.4	augustus_masked-VaccDscaff934-processed-gene-0.0	augustus_masked-VaccDscaff5-processed-gene-319.8	maker-VaccDscaff12-augustus-gene-376.27
augustus_masked-VaccDscaff787-processed-gene-0.1	augustus_masked-VaccDscaff94-processed-gene-4.4	augustus_masked-VaccDscaff5-processed-gene-33.14	maker-VaccDscaff12-augustus-gene-378.19
augustus_masked-VaccDscaff792-processed-gene-0.0	maker-VaccDscaff1-augustus-gene-104.11	augustus_masked-VaccDscaff5-processed-gene-33.6	maker-VaccDscaff12-augustus-gene-38.27
augustus_masked-VaccDscaff8-processed-gene-103.5	maker-VaccDscaff1-augustus-gene-11.39	augustus_masked-VaccDscaff5-processed-gene-332.4	maker-VaccDscaff12-augustus-gene-381.27
augustus_masked-VaccDscaff8-processed-gene-115.3	maker-VaccDscaff1-augustus-gene-119.35	augustus_masked-VaccDscaff5-processed-gene-334.5	maker-VaccDscaff12-augustus-gene-382.41
augustus_masked-VaccDscaff8-processed-gene-126.4	maker-VaccDscaff1-augustus-gene-144.20	augustus_masked-VaccDscaff5-processed-gene-340.1	maker-VaccDscaff12-augustus-gene-40.44
augustus_masked-VaccDscaff8-processed-gene-149.3	maker-VaccDscaff1-augustus-gene-144.21	augustus_masked-VaccDscaff5-processed-gene-342.5	maker-VaccDscaff12-augustus-gene-41.25
augustus_masked-VaccDscaff8-processed-gene-152.1	maker-VaccDscaff1-augustus-gene-149.10	augustus_masked-VaccDscaff5-processed-gene-343.1	maker-VaccDscaff12-augustus-gene-42.33
augustus_masked-VaccDscaff8-processed-gene-161.7	maker-VaccDscaff1-augustus-gene-152.15	augustus_masked-VaccDscaff5-processed-gene-345.2	maker-VaccDscaff12-augustus-gene-45.30
augustus_masked-VaccDscaff8-processed-gene-268.2	maker-VaccDscaff1-augustus-gene-153.16	augustus_masked-VaccDscaff5-processed-gene-345.6	maker-VaccDscaff12-augustus-gene-5.23
augustus_masked-VaccDscaff8-processed-gene-271.5	maker-VaccDscaff1-augustus-gene-154.21	augustus_masked-VaccDscaff5-processed-gene-36.5	maker-VaccDscaff12-augustus-gene-51.41
augustus_masked-VaccDscaff8-processed-gene-299.5	maker-VaccDscaff1-augustus-gene-154.24	augustus_masked-VaccDscaff5-processed-gene-375.4	maker-VaccDscaff12-augustus-gene-55.22
augustus_masked-VaccDscaff8-processed-gene-299.8	maker-VaccDscaff1-augustus-gene-155.32	augustus_masked-VaccDscaff5-processed-gene-389.0	maker-VaccDscaff12-augustus-gene-66.22
augustus_masked-VaccDscaff8-processed-gene-3.4	maker-VaccDscaff1-augustus-gene-161.26	augustus_masked-VaccDscaff5-processed-gene-4.5	maker-VaccDscaff12-augustus-gene-7.33
augustus_masked-VaccDscaff8-processed-gene-308.3	maker-VaccDscaff1-augustus-gene-170.31	augustus_masked-VaccDscaff5-processed-gene-408.7	maker-VaccDscaff12-augustus-gene-7.39
augustus_masked-VaccDscaff8-processed-gene-371.2	maker-VaccDscaff1-augustus-gene-171.28	augustus_masked-VaccDscaff5-processed-gene-415.0	maker-VaccDscaff12-augustus-gene-70.52
augustus_masked-VaccDscaff8-processed-gene-375.5	maker-VaccDscaff1-augustus-gene-18.40	augustus_masked-VaccDscaff5-processed-gene-45.8	maker-VaccDscaff12-augustus-gene-75.24
augustus_masked-VaccDscaff8-processed-gene-381.5	maker-VaccDscaff1-augustus-gene-182.24	augustus_masked-VaccDscaff5-processed-gene-46.4	maker-VaccDscaff12-augustus-gene-77.23
augustus_masked-VaccDscaff8-processed-gene-40.7	maker-VaccDscaff1-augustus-gene-182.25	augustus_masked-VaccDscaff5-processed-gene-50.2	maker-VaccDscaff12-augustus-gene-78.40
augustus_masked-VaccDscaff8-processed-gene-401.2	maker-VaccDscaff1-augustus-gene-185.22	augustus_masked-VaccDscaff5-processed-gene-73.2	maker-VaccDscaff12-augustus-gene-8.33
augustus_masked-VaccDscaff8-processed-gene-411.0	maker-VaccDscaff1-augustus-gene-186.19	augustus_masked-VaccDscaff50-processed-gene-11.0	maker-VaccDscaff12-augustus-gene-84.45
augustus_masked-VaccDscaff8-processed-gene-45.1	maker-VaccDscaff1-augustus-gene-187.25	augustus_masked-VaccDscaff50-processed-gene-2.4	maker-VaccDscaff12-augustus-gene-87.16
augustus_masked-VaccDscaff8-processed-gene-51.4	maker-VaccDscaff1-augustus-gene-187.26	augustus_masked-VaccDscaff50-processed-gene-21.4	maker-VaccDscaff12-augustus-gene-9.21
augustus_masked-VaccDscaff8-processed-gene-76.1	maker-VaccDscaff1-augustus-gene-199.30	augustus_masked-VaccDscaff50-processed-gene-23.3	maker-VaccDscaff12-augustus-gene-99.17
augustus_masked-VaccDscaff8-processed-gene-88.2	maker-VaccDscaff1-augustus-gene-201.20	augustus_masked-VaccDscaff50-processed-gene-26.4	maker-VaccDscaff12-snap-gene-108.27
augustus_masked-VaccDscaff8-processed-gene-9.21	maker-VaccDscaff1-augustus-gene-22.35	augustus_masked-VaccDscaff50-processed-gene-26.5	maker-VaccDscaff12-snap-gene-135.54
augustus_masked-VaccDscaff8-processed-gene-92.7	maker-VaccDscaff1-augustus-gene-24.32	augustus_masked-VaccDscaff50-processed-gene-6.4	maker-VaccDscaff12-snap-gene-22.28
augustus_masked-VaccDscaff81-processed-gene-0.0	maker-VaccDscaff1-augustus-gene-251.24	augustus_masked-VaccDscaff508-processed-gene-0.0	maker-VaccDscaff12-snap-gene-237.18
augustus_masked-VaccDscaff81-processed-gene-3.11	maker-VaccDscaff1-augustus-gene-273.42	augustus_masked-VaccDscaff51-processed-gene-10.5	maker-VaccDscaff12-snap-gene-239.27
augustus_masked-VaccDscaff81-processed-gene-5.1	maker-VaccDscaff1-augustus-gene-277.25	augustus_masked-VaccDscaff51-processed-gene-20.12	maker-VaccDscaff12-snap-gene-271.34
augustus_masked-VaccDscaff83-processed-gene-6.6	maker-VaccDscaff1-augustus-gene-282.18	augustus_masked-VaccDscaff51-processed-gene-21.13	maker-VaccDscaff12-snap-gene-308.25
augustus_masked-VaccDscaff86-processed-gene-1.0	maker-VaccDscaff1-augustus-gene-283.21	augustus_masked-VaccDscaff51-processed-gene-21.8	maker-VaccDscaff12-snap-gene-335.40
augustus_masked-VaccDscaff88-processed-gene-2.5	maker-VaccDscaff1-augustus-gene-285.26	augustus_masked-VaccDscaff51-processed-gene-4.5	maker-VaccDscaff12-snap-gene-352.25
augustus_masked-VaccDscaff9-processed-gene-10.1	maker-VaccDscaff1-augustus-gene-285.28	augustus_masked-VaccDscaff510-processed-gene-0.2	maker-VaccDscaff12-snap-gene-357.36
augustus_masked-VaccDscaff9-processed-gene-103.1	maker-VaccDscaff1-augustus-gene-286.15	augustus_masked-VaccDscaff52-processed-gene-11.2	maker-VaccDscaff12-snap-gene-360.40
augustus_masked-VaccDscaff9-processed-gene-118.3	maker-VaccDscaff1-augustus-gene-29.26	augustus_masked-VaccDscaff52-processed-gene-11.5	maker-VaccDscaff12-snap-gene-374.27
augustus_masked-VaccDscaff9-processed-gene-118.4	maker-VaccDscaff1-augustus-gene-290.24	augustus_masked-VaccDscaff52-processed-gene-14.0	maker-VaccDscaff12-snap-gene-4.39
augustus_masked-VaccDscaff9-processed-gene-124.0	maker-VaccDscaff1-augustus-gene-293.20	augustus_masked-VaccDscaff53-processed-gene-14.14	maker-VaccDscaff12-snap-gene-41.33
augustus_masked-VaccDscaff9-processed-gene-125.2	maker-VaccDscaff1-augustus-gene-299.32	augustus_masked-VaccDscaff56-processed-gene-0.3	maker-VaccDscaff12-snap-gene-46.60
augustus_masked-VaccDscaff9-processed-gene-133.5	maker-VaccDscaff1-augustus-gene-3.27	augustus_masked-VaccDscaff6-processed-gene-108.2	maker-VaccDscaff12-snap-gene-48.26
augustus_masked-VaccDscaff9-processed-gene-162.4	maker-VaccDscaff1-augustus-gene-302.27	augustus_masked-VaccDscaff6-processed-gene-109.0	maker-VaccDscaff12-snap-gene-52.45
augustus_masked-VaccDscaff9-processed-gene-171.6	maker-VaccDscaff1-augustus-gene-302.30	augustus_masked-VaccDscaff6-processed-gene-116.4	maker-VaccDscaff12-snap-gene-56.27
augustus_masked-VaccDscaff9-processed-gene-228.1	maker-VaccDscaff1-augustus-gene-304.30	augustus_masked-VaccDscaff6-processed-gene-116.5	maker-VaccDscaff12-snap-gene-66.28
augustus_masked-VaccDscaff9-processed-gene-231.11	maker-VaccDscaff1-augustus-gene-31.30	augustus_masked-VaccDscaff6-processed-gene-119.8	maker-VaccDscaff12-snap-gene-67.67
augustus_masked-VaccDscaff9-processed-gene-254.2	maker-VaccDscaff1-augustus-gene-311.33	augustus_masked-VaccDscaff6-processed-gene-121.2	maker-VaccDscaff12-snap-gene-78.44
augustus_masked-VaccDscaff9-processed-gene-278.6	maker-VaccDscaff1-augustus-gene-311.34	augustus_masked-VaccDscaff6-processed-gene-127.4	maker-VaccDscaff12-snap-gene-9.29
augustus_masked-VaccDscaff9-processed-gene-279.1	maker-VaccDscaff1-augustus-gene-311.38	augustus_masked-VaccDscaff6-processed-gene-135.5	maker-VaccDscaff120-augustus-gene-3.48
augustus_masked-VaccDscaff9-processed-gene-290.4	maker-VaccDscaff1-augustus-gene-315.16	augustus_masked-VaccDscaff6-processed-gene-143.6	maker-VaccDscaff120-augustus-gene-3.52
augustus_masked-VaccDscaff9-processed-gene-294.9	maker-VaccDscaff1-augustus-gene-315.19	augustus_masked-VaccDscaff6-processed-gene-146.1	maker-VaccDscaff120-snap-gene-3.69
augustus_masked-VaccDscaff9-processed-gene-298.1	maker-VaccDscaff1-augustus-gene-316.27	augustus_masked-VaccDscaff6-processed-gene-15.1	maker-VaccDscaff121-augustus-gene-0.26
augustus_masked-VaccDscaff9-processed-gene-309.8	maker-VaccDscaff1-augustus-gene-318.41	augustus_masked-VaccDscaff6-processed-gene-159.6	maker-VaccDscaff121-augustus-gene-1.28
augustus_masked-VaccDscaff9-processed-gene-314.3	maker-VaccDscaff1-augustus-gene-326.33	augustus_masked-VaccDscaff6-processed-gene-2.3	maker-VaccDscaff1216-augustus-gene-0.4
augustus_masked-VaccDscaff9-processed-gene-321.4	maker-VaccDscaff1-augustus-gene-327.23	augustus_masked-VaccDscaff6-processed-gene-25.8	maker-VaccDscaff1224-augustus-gene-0.6
augustus_masked-VaccDscaff9-processed-gene-33.5	maker-VaccDscaff1-augustus-gene-337.35	augustus_masked-VaccDscaff6-processed-gene-258.4	maker-VaccDscaff1225-augustus-gene-0.4
augustus_masked-VaccDscaff9-processed-gene-345.3	maker-VaccDscaff1-augustus-gene-337.36	augustus_masked-VaccDscaff6-processed-gene-264.11	maker-VaccDscaff124-snap-gene-1.42
augustus_masked-VaccDscaff9-processed-gene-376.3	maker-VaccDscaff1-augustus-gene-342.28	augustus_masked-VaccDscaff6-processed-gene-27.6	maker-VaccDscaff1247-augustus-gene-0.4
augustus_masked-VaccDscaff9-processed-gene-382.5	maker-VaccDscaff1-augustus-gene-346.31	augustus_masked-VaccDscaff6-processed-gene-293.6	maker-VaccDscaff1248-augustus-gene-0.5
augustus_masked-VaccDscaff9-processed-gene-386.3	maker-VaccDscaff1-augustus-gene-348.34	augustus_masked-VaccDscaff6-processed-gene-301.4	maker-VaccDscaff126-augustus-gene-2.27
augustus_masked-VaccDscaff9-processed-gene-39.1	maker-VaccDscaff1-augustus-gene-350.36	augustus_masked-VaccDscaff6-processed-gene-319.7	maker-VaccDscaff126-snap-gene-3.69
augustus_masked-VaccDscaff9-processed-gene-407.3	maker-VaccDscaff1-augustus-gene-354.30	augustus_masked-VaccDscaff6-processed-gene-323.9	maker-VaccDscaff127-snap-gene-1.41
augustus_masked-VaccDscaff9-processed-gene-5.1	maker-VaccDscaff1-augustus-gene-359.30	augustus_masked-VaccDscaff6-processed-gene-324.3	maker-VaccDscaff127-snap-gene-2.38
augustus_masked-VaccDscaff9-processed-gene-6.8	maker-VaccDscaff1-augustus-gene-360.26	augustus_masked-VaccDscaff6-processed-gene-345.7	maker-VaccDscaff127-snap-gene-2.42
augustus_masked-VaccDscaff9-processed-gene-64.0	maker-VaccDscaff1-augustus-gene-366.26	augustus_masked-VaccDscaff6-processed-gene-347.0	maker-VaccDscaff1286-snap-gene-0.15
augustus_masked-VaccDscaff9-processed-gene-7.11	maker-VaccDscaff1-augustus-gene-372.28	augustus_masked-VaccDscaff6-processed-gene-359.1	maker-VaccDscaff13-augustus-gene-11.31
augustus_masked-VaccDscaff907-processed-gene-0.0	maker-VaccDscaff1-augustus-gene-396.27	augustus_masked-VaccDscaff6-processed-gene-371.5	maker-VaccDscaff13-augustus-gene-113.20
augustus_masked-VaccDscaff934-processed-gene-0.0	maker-VaccDscaff1-augustus-gene-398.31	augustus_masked-VaccDscaff6-processed-gene-372.8	maker-VaccDscaff13-augustus-gene-114.33
augustus_masked-VaccDscaff975-processed-gene-0.2	maker-VaccDscaff1-augustus-gene-403.29	augustus_masked-VaccDscaff6-processed-gene-377.8	maker-VaccDscaff13-augustus-gene-118.26
maker-VaccDscaff1-augustus-gene-104.11	maker-VaccDscaff1-augustus-gene-404.28	augustus_masked-VaccDscaff6-processed-gene-379.4	maker-VaccDscaff13-augustus-gene-119.28
maker-VaccDscaff1-augustus-gene-11.39	maker-VaccDscaff1-augustus-gene-414.40	augustus_masked-VaccDscaff6-processed-gene-386.3	maker-VaccDscaff13-augustus-gene-127.15
maker-VaccDscaff1-augustus-gene-119.35	maker-VaccDscaff1-augustus-gene-415.45	augustus_masked-VaccDscaff6-processed-gene-407.6	maker-VaccDscaff13-augustus-gene-131.20
maker-VaccDscaff1-augustus-gene-12.26	maker-VaccDscaff1-augustus-gene-416.33	augustus_masked-VaccDscaff6-processed-gene-411.1	maker-VaccDscaff13-augustus-gene-138.27
maker-VaccDscaff1-augustus-gene-14.22	maker-VaccDscaff1-augustus-gene-416.35	augustus_masked-VaccDscaff6-processed-gene-412.2	maker-VaccDscaff13-augustus-gene-15.39
maker-VaccDscaff1-augustus-gene-144.21	maker-VaccDscaff1-augustus-gene-421.21	augustus_masked-VaccDscaff6-processed-gene-42.0	maker-VaccDscaff13-augustus-gene-151.21
maker-VaccDscaff1-augustus-gene-149.10	maker-VaccDscaff1-augustus-gene-424.50	augustus_masked-VaccDscaff6-processed-gene-421.4	maker-VaccDscaff13-augustus-gene-159.14
maker-VaccDscaff1-augustus-gene-153.16	maker-VaccDscaff1-augustus-gene-425.33	augustus_masked-VaccDscaff6-processed-gene-43.5	maker-VaccDscaff13-augustus-gene-167.14
maker-VaccDscaff1-augustus-gene-154.21	maker-VaccDscaff1-augustus-gene-434.23	augustus_masked-VaccDscaff6-processed-gene-43.6	maker-VaccDscaff13-augustus-gene-198.32
maker-VaccDscaff1-augustus-gene-154.24	maker-VaccDscaff1-augustus-gene-438.27	augustus_masked-VaccDscaff6-processed-gene-43.7	maker-VaccDscaff13-augustus-gene-2.29
maker-VaccDscaff1-augustus-gene-161.26	maker-VaccDscaff1-augustus-gene-439.27	augustus_masked-VaccDscaff6-processed-gene-51.13	maker-VaccDscaff13-augustus-gene-234.18
maker-VaccDscaff1-augustus-gene-170.31	maker-VaccDscaff1-augustus-gene-446.29	augustus_masked-VaccDscaff6-processed-gene-64.9	maker-VaccDscaff13-augustus-gene-240.20
maker-VaccDscaff1-augustus-gene-18.40	maker-VaccDscaff1-augustus-gene-461.67	augustus_masked-VaccDscaff6-processed-gene-72.3	maker-VaccDscaff13-augustus-gene-242.19
maker-VaccDscaff1-augustus-gene-182.24	maker-VaccDscaff1-augustus-gene-461.72	augustus_masked-VaccDscaff6-processed-gene-72.5	maker-VaccDscaff13-augustus-gene-25.25
maker-VaccDscaff1-augustus-gene-182.25	maker-VaccDscaff1-augustus-gene-49.22	augustus_masked-VaccDscaff6-processed-gene-82.8	maker-VaccDscaff13-augustus-gene-26.16
maker-VaccDscaff1-augustus-gene-183.45	maker-VaccDscaff1-augustus-gene-56.30	augustus_masked-VaccDscaff6-processed-gene-89.2	maker-VaccDscaff13-augustus-gene-274.30
maker-VaccDscaff1-augustus-gene-187.26	maker-VaccDscaff1-augustus-gene-7.44	augustus_masked-VaccDscaff60-processed-gene-5.5	maker-VaccDscaff13-augustus-gene-292.31
maker-VaccDscaff1-augustus-gene-201.20	maker-VaccDscaff1-augustus-gene-70.30	augustus_masked-VaccDscaff60-processed-gene-5.7	maker-VaccDscaff13-augustus-gene-294.24
maker-VaccDscaff1-augustus-gene-210.34	maker-VaccDscaff1-augustus-gene-79.40	augustus_masked-VaccDscaff61-processed-gene-0.4	maker-VaccDscaff13-augustus-gene-298.23
maker-VaccDscaff1-augustus-gene-228.17	maker-VaccDscaff1-augustus-gene-81.16	augustus_masked-VaccDscaff614-processed-gene-0.0	maker-VaccDscaff13-augustus-gene-302.24
maker-VaccDscaff1-augustus-gene-24.32	maker-VaccDscaff1-augustus-gene-88.20	augustus_masked-VaccDscaff62-processed-gene-4.2	maker-VaccDscaff13-augustus-gene-304.26
maker-VaccDscaff1-augustus-gene-251.24	maker-VaccDscaff1-augustus-gene-90.20	augustus_masked-VaccDscaff62-processed-gene-7.10	maker-VaccDscaff13-augustus-gene-314.25
maker-VaccDscaff1-augustus-gene-254.25	maker-VaccDscaff1-augustus-gene-92.13	augustus_masked-VaccDscaff620-processed-gene-0.1	maker-VaccDscaff13-augustus-gene-33.38
maker-VaccDscaff1-augustus-gene-273.42	maker-VaccDscaff1-augustus-gene-93.23	augustus_masked-VaccDscaff620-processed-gene-0.6	maker-VaccDscaff13-augustus-gene-33.40
maker-VaccDscaff1-augustus-gene-282.18	maker-VaccDscaff1-snap-gene-0.31	augustus_masked-VaccDscaff63-processed-gene-7.12	maker-VaccDscaff13-augustus-gene-331.43
maker-VaccDscaff1-augustus-gene-285.26	maker-VaccDscaff1-snap-gene-109.32	augustus_masked-VaccDscaff645-processed-gene-0.0	maker-VaccDscaff13-augustus-gene-34.33
maker-VaccDscaff1-augustus-gene-285.28	maker-VaccDscaff1-snap-gene-110.31	augustus_masked-VaccDscaff645-processed-gene-0.4	maker-VaccDscaff13-augustus-gene-346.18
maker-VaccDscaff1-augustus-gene-286.15	maker-VaccDscaff1-snap-gene-116.55	augustus_masked-VaccDscaff65-processed-gene-8.3	maker-VaccDscaff13-augustus-gene-35.27
maker-VaccDscaff1-augustus-gene-29.26	maker-VaccDscaff1-snap-gene-134.26	augustus_masked-VaccDscaff650-processed-gene-0.1	maker-VaccDscaff13-augustus-gene-35.29
maker-VaccDscaff1-augustus-gene-293.20	maker-VaccDscaff1-snap-gene-144.29	augustus_masked-VaccDscaff66-processed-gene-1.1	maker-VaccDscaff13-augustus-gene-355.23
maker-VaccDscaff1-augustus-gene-299.32	maker-VaccDscaff1-snap-gene-159.22	augustus_masked-VaccDscaff671-processed-gene-0.0	maker-VaccDscaff13-augustus-gene-36.44
maker-VaccDscaff1-augustus-gene-3.27	maker-VaccDscaff1-snap-gene-160.39	augustus_masked-VaccDscaff672-processed-gene-0.3	maker-VaccDscaff13-augustus-gene-368.42
maker-VaccDscaff1-augustus-gene-302.27	maker-VaccDscaff1-snap-gene-168.28	augustus_masked-VaccDscaff683-processed-gene-0.1	maker-VaccDscaff13-augustus-gene-376.23
maker-VaccDscaff1-augustus-gene-302.30	maker-VaccDscaff1-snap-gene-168.29	augustus_masked-VaccDscaff7-processed-gene-103.4	maker-VaccDscaff13-augustus-gene-388.25
maker-VaccDscaff1-augustus-gene-31.30	maker-VaccDscaff1-snap-gene-181.19	augustus_masked-VaccDscaff7-processed-gene-125.2	maker-VaccDscaff13-augustus-gene-394.20
maker-VaccDscaff1-augustus-gene-311.33	maker-VaccDscaff1-snap-gene-19.27	augustus_masked-VaccDscaff7-processed-gene-146.2	maker-VaccDscaff13-augustus-gene-46.32
maker-VaccDscaff1-augustus-gene-311.34	maker-VaccDscaff1-snap-gene-21.25	augustus_masked-VaccDscaff7-processed-gene-151.5	maker-VaccDscaff13-augustus-gene-49.41
maker-VaccDscaff1-augustus-gene-311.38	maker-VaccDscaff1-snap-gene-229.29	augustus_masked-VaccDscaff7-processed-gene-174.4	maker-VaccDscaff13-augustus-gene-52.36
maker-VaccDscaff1-augustus-gene-313.32	maker-VaccDscaff1-snap-gene-251.29	augustus_masked-VaccDscaff7-processed-gene-191.7	maker-VaccDscaff13-augustus-gene-59.44
maker-VaccDscaff1-augustus-gene-315.16	maker-VaccDscaff1-snap-gene-253.39	augustus_masked-VaccDscaff7-processed-gene-195.5	maker-VaccDscaff13-augustus-gene-59.47
maker-VaccDscaff1-augustus-gene-315.19	maker-VaccDscaff1-snap-gene-256.32	augustus_masked-VaccDscaff7-processed-gene-21.6	maker-VaccDscaff13-augustus-gene-62.59
maker-VaccDscaff1-augustus-gene-318.41	maker-VaccDscaff1-snap-gene-258.42	augustus_masked-VaccDscaff7-processed-gene-224.5	maker-VaccDscaff13-augustus-gene-65.35
maker-VaccDscaff1-augustus-gene-326.33	maker-VaccDscaff1-snap-gene-273.43	augustus_masked-VaccDscaff7-processed-gene-279.2	maker-VaccDscaff13-augustus-gene-69.34
maker-VaccDscaff1-augustus-gene-337.35	maker-VaccDscaff1-snap-gene-277.28	augustus_masked-VaccDscaff7-processed-gene-282.4	maker-VaccDscaff13-augustus-gene-77.41
maker-VaccDscaff1-augustus-gene-339.18	maker-VaccDscaff1-snap-gene-285.34	augustus_masked-VaccDscaff7-processed-gene-293.1	maker-VaccDscaff13-augustus-gene-83.23
maker-VaccDscaff1-augustus-gene-342.28	maker-VaccDscaff1-snap-gene-287.29	augustus_masked-VaccDscaff7-processed-gene-294.1	maker-VaccDscaff13-augustus-gene-87.19
maker-VaccDscaff1-augustus-gene-348.34	maker-VaccDscaff1-snap-gene-290.31	augustus_masked-VaccDscaff7-processed-gene-296.5	maker-VaccDscaff13-augustus-gene-89.28
maker-VaccDscaff1-augustus-gene-350.36	maker-VaccDscaff1-snap-gene-292.36	augustus_masked-VaccDscaff7-processed-gene-31.1	maker-VaccDscaff13-augustus-gene-93.30
maker-VaccDscaff1-augustus-gene-353.30	maker-VaccDscaff1-snap-gene-300.40	augustus_masked-VaccDscaff7-processed-gene-320.1	maker-VaccDscaff13-augustus-gene-95.36
maker-VaccDscaff1-augustus-gene-354.30	maker-VaccDscaff1-snap-gene-301.33	augustus_masked-VaccDscaff7-processed-gene-328.2	maker-VaccDscaff13-augustus-gene-98.29
maker-VaccDscaff1-augustus-gene-359.30	maker-VaccDscaff1-snap-gene-304.39	augustus_masked-VaccDscaff7-processed-gene-336.2	maker-VaccDscaff13-snap-gene-10.35
maker-VaccDscaff1-augustus-gene-360.26	maker-VaccDscaff1-snap-gene-308.34	augustus_masked-VaccDscaff7-processed-gene-348.4	maker-VaccDscaff13-snap-gene-102.34
maker-VaccDscaff1-augustus-gene-364.18	maker-VaccDscaff1-snap-gene-317.29	augustus_masked-VaccDscaff7-processed-gene-360.6	maker-VaccDscaff13-snap-gene-106.35
maker-VaccDscaff1-augustus-gene-366.26	maker-VaccDscaff1-snap-gene-339.21	augustus_masked-VaccDscaff7-processed-gene-367.3	maker-VaccDscaff13-snap-gene-106.36
maker-VaccDscaff1-augustus-gene-370.20	maker-VaccDscaff1-snap-gene-341.32	augustus_masked-VaccDscaff7-processed-gene-370.6	maker-VaccDscaff13-snap-gene-149.18
maker-VaccDscaff1-augustus-gene-377.22	maker-VaccDscaff1-snap-gene-345.36	augustus_masked-VaccDscaff7-processed-gene-381.10	maker-VaccDscaff13-snap-gene-152.23
maker-VaccDscaff1-augustus-gene-396.27	maker-VaccDscaff1-snap-gene-363.30	augustus_masked-VaccDscaff7-processed-gene-385.4	maker-VaccDscaff13-snap-gene-165.38
maker-VaccDscaff1-augustus-gene-398.31	maker-VaccDscaff1-snap-gene-386.30	augustus_masked-VaccDscaff7-processed-gene-39.4	maker-VaccDscaff13-snap-gene-178.29
maker-VaccDscaff1-augustus-gene-401.21	maker-VaccDscaff1-snap-gene-387.22	augustus_masked-VaccDscaff7-processed-gene-394.1	maker-VaccDscaff13-snap-gene-19.28
maker-VaccDscaff1-augustus-gene-403.29	maker-VaccDscaff1-snap-gene-397.32	augustus_masked-VaccDscaff7-processed-gene-403.0	maker-VaccDscaff13-snap-gene-21.41
maker-VaccDscaff1-augustus-gene-404.28	maker-VaccDscaff1-snap-gene-397.33	augustus_masked-VaccDscaff7-processed-gene-406.4	maker-VaccDscaff13-snap-gene-219.23
maker-VaccDscaff1-augustus-gene-414.40	maker-VaccDscaff1-snap-gene-397.37	augustus_masked-VaccDscaff7-processed-gene-62.0	maker-VaccDscaff13-snap-gene-226.22
maker-VaccDscaff1-augustus-gene-415.45	maker-VaccDscaff1-snap-gene-405.35	augustus_masked-VaccDscaff7-processed-gene-88.3	maker-VaccDscaff13-snap-gene-238.31
maker-VaccDscaff1-augustus-gene-416.33	maker-VaccDscaff1-snap-gene-417.31	augustus_masked-VaccDscaff7-processed-gene-89.8	maker-VaccDscaff13-snap-gene-27.36
maker-VaccDscaff1-augustus-gene-416.35	maker-VaccDscaff1-snap-gene-432.37	augustus_masked-VaccDscaff7-processed-gene-92.3	maker-VaccDscaff13-snap-gene-291.25
maker-VaccDscaff1-augustus-gene-419.42	maker-VaccDscaff1-snap-gene-432.39	augustus_masked-VaccDscaff7-processed-gene-92.4	maker-VaccDscaff13-snap-gene-291.26
maker-VaccDscaff1-augustus-gene-424.50	maker-VaccDscaff1-snap-gene-435.38	augustus_masked-VaccDscaff70-processed-gene-7.13	maker-VaccDscaff13-snap-gene-292.62
maker-VaccDscaff1-augustus-gene-425.33	maker-VaccDscaff1-snap-gene-440.32	augustus_masked-VaccDscaff71-processed-gene-6.5	maker-VaccDscaff13-snap-gene-295.19
maker-VaccDscaff1-augustus-gene-434.23	maker-VaccDscaff1-snap-gene-442.35	augustus_masked-VaccDscaff714-processed-gene-0.5	maker-VaccDscaff13-snap-gene-313.33
maker-VaccDscaff1-augustus-gene-434.28	maker-VaccDscaff1-snap-gene-450.44	augustus_masked-VaccDscaff72-processed-gene-4.5	maker-VaccDscaff13-snap-gene-341.30
maker-VaccDscaff1-augustus-gene-438.27	maker-VaccDscaff1-snap-gene-456.30	augustus_masked-VaccDscaff74-processed-gene-0.3	maker-VaccDscaff13-snap-gene-367.33
maker-VaccDscaff1-augustus-gene-439.27	maker-VaccDscaff1-snap-gene-48.42	augustus_masked-VaccDscaff74-processed-gene-2.11	maker-VaccDscaff13-snap-gene-373.29
maker-VaccDscaff1-augustus-gene-442.27	maker-VaccDscaff1-snap-gene-55.44	augustus_masked-VaccDscaff74-processed-gene-4.1	maker-VaccDscaff13-snap-gene-386.37
maker-VaccDscaff1-augustus-gene-445.16	maker-VaccDscaff1-snap-gene-93.30	augustus_masked-VaccDscaff75-processed-gene-2.3	maker-VaccDscaff13-snap-gene-39.35
maker-VaccDscaff1-augustus-gene-461.67	maker-VaccDscaff10-augustus-gene-1.24	augustus_masked-VaccDscaff75-processed-gene-3.5	maker-VaccDscaff13-snap-gene-57.53
maker-VaccDscaff1-augustus-gene-461.72	maker-VaccDscaff10-augustus-gene-1.25	augustus_masked-VaccDscaff75-processed-gene-4.1	maker-VaccDscaff13-snap-gene-70.47
maker-VaccDscaff1-augustus-gene-49.22	maker-VaccDscaff10-augustus-gene-107.27	augustus_masked-VaccDscaff761-processed-gene-0.0	maker-VaccDscaff13-snap-gene-82.42
maker-VaccDscaff1-augustus-gene-56.30	maker-VaccDscaff10-augustus-gene-11.27	augustus_masked-VaccDscaff78-processed-gene-3.0	maker-VaccDscaff13-snap-gene-83.32
maker-VaccDscaff1-augustus-gene-6.18	maker-VaccDscaff10-augustus-gene-114.32	augustus_masked-VaccDscaff78-processed-gene-4.4	maker-VaccDscaff13-snap-gene-87.28
maker-VaccDscaff1-augustus-gene-7.41	maker-VaccDscaff10-augustus-gene-114.36	augustus_masked-VaccDscaff787-processed-gene-0.1	maker-VaccDscaff13-snap-gene-92.35
maker-VaccDscaff1-augustus-gene-7.44	maker-VaccDscaff10-augustus-gene-119.40	augustus_masked-VaccDscaff8-processed-gene-103.5	maker-VaccDscaff13-snap-gene-93.42
maker-VaccDscaff1-augustus-gene-70.30	maker-VaccDscaff10-augustus-gene-128.22	augustus_masked-VaccDscaff8-processed-gene-115.3	maker-VaccDscaff13-snap-gene-94.34
maker-VaccDscaff1-augustus-gene-79.40	maker-VaccDscaff10-augustus-gene-131.14	augustus_masked-VaccDscaff8-processed-gene-126.4	maker-VaccDscaff1301-augustus-gene-0.6
maker-VaccDscaff1-augustus-gene-79.47	maker-VaccDscaff10-augustus-gene-136.27	augustus_masked-VaccDscaff8-processed-gene-128.10	maker-VaccDscaff1316-snap-gene-0.8
maker-VaccDscaff1-augustus-gene-87.21	maker-VaccDscaff10-augustus-gene-137.20	augustus_masked-VaccDscaff8-processed-gene-139.3	maker-VaccDscaff132-augustus-gene-1.36
maker-VaccDscaff1-augustus-gene-88.20	maker-VaccDscaff10-augustus-gene-138.25	augustus_masked-VaccDscaff8-processed-gene-149.3	maker-VaccDscaff136-augustus-gene-1.27
maker-VaccDscaff1-augustus-gene-90.20	maker-VaccDscaff10-augustus-gene-149.16	augustus_masked-VaccDscaff8-processed-gene-161.7	maker-VaccDscaff138-augustus-gene-0.18
maker-VaccDscaff1-augustus-gene-92.13	maker-VaccDscaff10-augustus-gene-151.18	augustus_masked-VaccDscaff8-processed-gene-245.8	maker-VaccDscaff138-augustus-gene-3.39
maker-VaccDscaff1-augustus-gene-93.23	maker-VaccDscaff10-augustus-gene-159.23	augustus_masked-VaccDscaff8-processed-gene-271.5	maker-VaccDscaff1380-snap-gene-0.4
maker-VaccDscaff1-snap-gene-110.31	maker-VaccDscaff10-augustus-gene-177.19	augustus_masked-VaccDscaff8-processed-gene-299.5	maker-VaccDscaff14-augustus-gene-10.18
maker-VaccDscaff1-snap-gene-116.55	maker-VaccDscaff10-augustus-gene-18.36	augustus_masked-VaccDscaff8-processed-gene-299.8	maker-VaccDscaff14-augustus-gene-101.13
maker-VaccDscaff1-snap-gene-144.29	maker-VaccDscaff10-augustus-gene-208.28	augustus_masked-VaccDscaff8-processed-gene-3.4	maker-VaccDscaff14-augustus-gene-101.14
maker-VaccDscaff1-snap-gene-159.22	maker-VaccDscaff10-augustus-gene-22.43	augustus_masked-VaccDscaff8-processed-gene-331.6	maker-VaccDscaff14-augustus-gene-101.15
maker-VaccDscaff1-snap-gene-160.39	maker-VaccDscaff10-augustus-gene-222.29	augustus_masked-VaccDscaff8-processed-gene-371.2	maker-VaccDscaff14-augustus-gene-111.26
maker-VaccDscaff1-snap-gene-168.28	maker-VaccDscaff10-augustus-gene-226.27	augustus_masked-VaccDscaff8-processed-gene-38.4	maker-VaccDscaff14-augustus-gene-112.30
maker-VaccDscaff1-snap-gene-168.29	maker-VaccDscaff10-augustus-gene-236.25	augustus_masked-VaccDscaff8-processed-gene-381.5	maker-VaccDscaff14-augustus-gene-114.28
maker-VaccDscaff1-snap-gene-181.19	maker-VaccDscaff10-augustus-gene-237.19	augustus_masked-VaccDscaff8-processed-gene-40.7	maker-VaccDscaff14-augustus-gene-115.38
maker-VaccDscaff1-snap-gene-21.25	maker-VaccDscaff10-augustus-gene-249.13	augustus_masked-VaccDscaff8-processed-gene-401.2	maker-VaccDscaff14-augustus-gene-125.28
maker-VaccDscaff1-snap-gene-229.29	maker-VaccDscaff10-augustus-gene-25.32	augustus_masked-VaccDscaff8-processed-gene-45.1	maker-VaccDscaff14-augustus-gene-149.16
maker-VaccDscaff1-snap-gene-251.29	maker-VaccDscaff10-augustus-gene-25.37	augustus_masked-VaccDscaff8-processed-gene-51.4	maker-VaccDscaff14-augustus-gene-161.24
maker-VaccDscaff1-snap-gene-253.39	maker-VaccDscaff10-augustus-gene-250.12	augustus_masked-VaccDscaff8-processed-gene-76.1	maker-VaccDscaff14-augustus-gene-164.30
maker-VaccDscaff1-snap-gene-256.32	maker-VaccDscaff10-augustus-gene-256.14	augustus_masked-VaccDscaff8-processed-gene-88.2	maker-VaccDscaff14-augustus-gene-167.32
maker-VaccDscaff1-snap-gene-258.36	maker-VaccDscaff10-augustus-gene-256.15	augustus_masked-VaccDscaff8-processed-gene-9.21	maker-VaccDscaff14-augustus-gene-171.26
maker-VaccDscaff1-snap-gene-258.42	maker-VaccDscaff10-augustus-gene-258.24	augustus_masked-VaccDscaff8-processed-gene-92.7	maker-VaccDscaff14-augustus-gene-178.26
maker-VaccDscaff1-snap-gene-285.34	maker-VaccDscaff10-augustus-gene-26.18	augustus_masked-VaccDscaff81-processed-gene-0.0	maker-VaccDscaff14-augustus-gene-19.20
maker-VaccDscaff1-snap-gene-287.29	maker-VaccDscaff10-augustus-gene-260.15	augustus_masked-VaccDscaff81-processed-gene-3.1	maker-VaccDscaff14-augustus-gene-19.24
maker-VaccDscaff1-snap-gene-292.36	maker-VaccDscaff10-augustus-gene-263.38	augustus_masked-VaccDscaff81-processed-gene-3.11	maker-VaccDscaff14-augustus-gene-192.30
maker-VaccDscaff1-snap-gene-300.40	maker-VaccDscaff10-augustus-gene-265.30	augustus_masked-VaccDscaff81-processed-gene-5.1	maker-VaccDscaff14-augustus-gene-196.33
maker-VaccDscaff1-snap-gene-308.34	maker-VaccDscaff10-augustus-gene-27.43	augustus_masked-VaccDscaff83-processed-gene-6.6	maker-VaccDscaff14-augustus-gene-203.13
maker-VaccDscaff1-snap-gene-317.29	maker-VaccDscaff10-augustus-gene-274.25	augustus_masked-VaccDscaff86-processed-gene-1.0	maker-VaccDscaff14-augustus-gene-205.26
maker-VaccDscaff1-snap-gene-339.21	maker-VaccDscaff10-augustus-gene-324.26	augustus_masked-VaccDscaff89-processed-gene-3.5	maker-VaccDscaff14-augustus-gene-212.26
maker-VaccDscaff1-snap-gene-341.32	maker-VaccDscaff10-augustus-gene-348.25	augustus_masked-VaccDscaff9-processed-gene-10.1	maker-VaccDscaff14-augustus-gene-22.24
maker-VaccDscaff1-snap-gene-363.30	maker-VaccDscaff10-augustus-gene-349.23	augustus_masked-VaccDscaff9-processed-gene-103.1	maker-VaccDscaff14-augustus-gene-223.28
maker-VaccDscaff1-snap-gene-386.30	maker-VaccDscaff10-augustus-gene-356.15	augustus_masked-VaccDscaff9-processed-gene-118.3	maker-VaccDscaff14-augustus-gene-233.22
maker-VaccDscaff1-snap-gene-387.22	maker-VaccDscaff10-augustus-gene-361.24	augustus_masked-VaccDscaff9-processed-gene-118.4	maker-VaccDscaff14-augustus-gene-236.21
maker-VaccDscaff1-snap-gene-397.32	maker-VaccDscaff10-augustus-gene-363.21	augustus_masked-VaccDscaff9-processed-gene-124.0	maker-VaccDscaff14-augustus-gene-247.21
maker-VaccDscaff1-snap-gene-397.33	maker-VaccDscaff10-augustus-gene-372.26	augustus_masked-VaccDscaff9-processed-gene-125.2	maker-VaccDscaff14-augustus-gene-26.25
maker-VaccDscaff1-snap-gene-405.35	maker-VaccDscaff10-augustus-gene-372.27	augustus_masked-VaccDscaff9-processed-gene-133.5	maker-VaccDscaff14-augustus-gene-267.25
maker-VaccDscaff1-snap-gene-417.31	maker-VaccDscaff10-augustus-gene-373.30	augustus_masked-VaccDscaff9-processed-gene-162.4	maker-VaccDscaff14-augustus-gene-268.33
maker-VaccDscaff1-snap-gene-424.55	maker-VaccDscaff10-augustus-gene-380.40	augustus_masked-VaccDscaff9-processed-gene-171.6	maker-VaccDscaff14-augustus-gene-268.34
maker-VaccDscaff1-snap-gene-432.37	maker-VaccDscaff10-augustus-gene-380.41	augustus_masked-VaccDscaff9-processed-gene-225.9	maker-VaccDscaff14-augustus-gene-268.37
maker-VaccDscaff1-snap-gene-432.39	maker-VaccDscaff10-augustus-gene-381.29	augustus_masked-VaccDscaff9-processed-gene-228.1	maker-VaccDscaff14-augustus-gene-269.36
maker-VaccDscaff1-snap-gene-435.38	maker-VaccDscaff10-augustus-gene-381.33	augustus_masked-VaccDscaff9-processed-gene-231.11	maker-VaccDscaff14-augustus-gene-27.30
maker-VaccDscaff1-snap-gene-442.35	maker-VaccDscaff10-augustus-gene-383.25	augustus_masked-VaccDscaff9-processed-gene-254.2	maker-VaccDscaff14-augustus-gene-273.30
maker-VaccDscaff1-snap-gene-451.26	maker-VaccDscaff10-augustus-gene-388.24	augustus_masked-VaccDscaff9-processed-gene-278.6	maker-VaccDscaff14-augustus-gene-278.15
maker-VaccDscaff1-snap-gene-459.39	maker-VaccDscaff10-augustus-gene-39.36	augustus_masked-VaccDscaff9-processed-gene-279.1	maker-VaccDscaff14-augustus-gene-283.32
maker-VaccDscaff1-snap-gene-48.42	maker-VaccDscaff10-augustus-gene-390.42	augustus_masked-VaccDscaff9-processed-gene-290.4	maker-VaccDscaff14-augustus-gene-287.24
maker-VaccDscaff1-snap-gene-55.44	maker-VaccDscaff10-augustus-gene-395.19	augustus_masked-VaccDscaff9-processed-gene-294.9	maker-VaccDscaff14-augustus-gene-289.27
maker-VaccDscaff1-snap-gene-7.52	maker-VaccDscaff10-augustus-gene-43.27	augustus_masked-VaccDscaff9-processed-gene-298.1	maker-VaccDscaff14-augustus-gene-29.23
maker-VaccDscaff1-snap-gene-85.27	maker-VaccDscaff10-augustus-gene-5.29	augustus_masked-VaccDscaff9-processed-gene-309.8	maker-VaccDscaff14-augustus-gene-304.29
maker-VaccDscaff1-snap-gene-93.30	maker-VaccDscaff10-augustus-gene-53.32	augustus_masked-VaccDscaff9-processed-gene-321.4	maker-VaccDscaff14-augustus-gene-307.36
maker-VaccDscaff10-augustus-gene-1.24	maker-VaccDscaff10-augustus-gene-6.26	augustus_masked-VaccDscaff9-processed-gene-321.8	maker-VaccDscaff14-augustus-gene-309.25
maker-VaccDscaff10-augustus-gene-1.25	maker-VaccDscaff10-augustus-gene-63.28	augustus_masked-VaccDscaff9-processed-gene-33.5	maker-VaccDscaff14-augustus-gene-313.26
maker-VaccDscaff10-augustus-gene-106.29	maker-VaccDscaff10-augustus-gene-67.33	augustus_masked-VaccDscaff9-processed-gene-345.3	maker-VaccDscaff14-augustus-gene-315.39
maker-VaccDscaff10-augustus-gene-107.27	maker-VaccDscaff10-augustus-gene-68.39	augustus_masked-VaccDscaff9-processed-gene-376.3	maker-VaccDscaff14-augustus-gene-316.29
maker-VaccDscaff10-augustus-gene-11.27	maker-VaccDscaff10-augustus-gene-7.33	augustus_masked-VaccDscaff9-processed-gene-382.5	maker-VaccDscaff14-augustus-gene-323.38
maker-VaccDscaff10-augustus-gene-114.32	maker-VaccDscaff10-augustus-gene-85.32	augustus_masked-VaccDscaff9-processed-gene-386.3	maker-VaccDscaff14-augustus-gene-338.33
maker-VaccDscaff10-augustus-gene-114.36	maker-VaccDscaff10-augustus-gene-87.24	augustus_masked-VaccDscaff9-processed-gene-39.1	maker-VaccDscaff14-augustus-gene-345.41
maker-VaccDscaff10-augustus-gene-116.28	maker-VaccDscaff10-augustus-gene-89.24	augustus_masked-VaccDscaff9-processed-gene-407.3	maker-VaccDscaff14-augustus-gene-349.35
maker-VaccDscaff10-augustus-gene-119.40	maker-VaccDscaff10-augustus-gene-93.19	augustus_masked-VaccDscaff9-processed-gene-6.8	maker-VaccDscaff14-augustus-gene-349.36
maker-VaccDscaff10-augustus-gene-128.22	maker-VaccDscaff10-snap-gene-111.38	augustus_masked-VaccDscaff9-processed-gene-64.0	maker-VaccDscaff14-augustus-gene-350.28
maker-VaccDscaff10-augustus-gene-130.37	maker-VaccDscaff10-snap-gene-119.52	augustus_masked-VaccDscaff90-processed-gene-5.2	maker-VaccDscaff14-augustus-gene-371.32
maker-VaccDscaff10-augustus-gene-131.14	maker-VaccDscaff10-snap-gene-122.36	augustus_masked-VaccDscaff906-processed-gene-0.0	maker-VaccDscaff14-augustus-gene-373.27
maker-VaccDscaff10-augustus-gene-136.27	maker-VaccDscaff10-snap-gene-125.42	augustus_masked-VaccDscaff907-processed-gene-0.0	maker-VaccDscaff14-augustus-gene-377.25
maker-VaccDscaff10-augustus-gene-137.20	maker-VaccDscaff10-snap-gene-125.44	augustus_masked-VaccDscaff92-processed-gene-1.0	maker-VaccDscaff14-augustus-gene-389.28
maker-VaccDscaff10-augustus-gene-138.25	maker-VaccDscaff10-snap-gene-128.27	augustus_masked-VaccDscaff934-processed-gene-0.0	maker-VaccDscaff14-augustus-gene-389.31
maker-VaccDscaff10-augustus-gene-146.38	maker-VaccDscaff10-snap-gene-13.30	augustus_masked-VaccDscaff94-processed-gene-3.12	maker-VaccDscaff14-augustus-gene-394.36
maker-VaccDscaff10-augustus-gene-149.16	maker-VaccDscaff10-snap-gene-130.47	maker-VaccDscaff1-augustus-gene-104.11	maker-VaccDscaff14-augustus-gene-46.20
maker-VaccDscaff10-augustus-gene-151.18	maker-VaccDscaff10-snap-gene-131.20	maker-VaccDscaff1-augustus-gene-11.39	maker-VaccDscaff14-augustus-gene-49.38
maker-VaccDscaff10-augustus-gene-18.36	maker-VaccDscaff10-snap-gene-139.36	maker-VaccDscaff1-augustus-gene-115.28	maker-VaccDscaff14-augustus-gene-50.31
maker-VaccDscaff10-augustus-gene-198.17	maker-VaccDscaff10-snap-gene-146.40	maker-VaccDscaff1-augustus-gene-119.35	maker-VaccDscaff14-augustus-gene-7.29
maker-VaccDscaff10-augustus-gene-2.35	maker-VaccDscaff10-snap-gene-159.38	maker-VaccDscaff1-augustus-gene-12.29	maker-VaccDscaff14-snap-gene-112.39
maker-VaccDscaff10-augustus-gene-208.28	maker-VaccDscaff10-snap-gene-177.20	maker-VaccDscaff1-augustus-gene-14.22	maker-VaccDscaff14-snap-gene-155.35
maker-VaccDscaff10-augustus-gene-209.25	maker-VaccDscaff10-snap-gene-180.25	maker-VaccDscaff1-augustus-gene-144.21	maker-VaccDscaff14-snap-gene-175.36
maker-VaccDscaff10-augustus-gene-226.27	maker-VaccDscaff10-snap-gene-182.27	maker-VaccDscaff1-augustus-gene-144.23	maker-VaccDscaff14-snap-gene-175.38
maker-VaccDscaff10-augustus-gene-237.19	maker-VaccDscaff10-snap-gene-2.41	maker-VaccDscaff1-augustus-gene-149.10	maker-VaccDscaff14-snap-gene-185.40
maker-VaccDscaff10-augustus-gene-24.24	maker-VaccDscaff10-snap-gene-210.28	maker-VaccDscaff1-augustus-gene-153.16	maker-VaccDscaff14-snap-gene-187.34
maker-VaccDscaff10-augustus-gene-249.13	maker-VaccDscaff10-snap-gene-212.33	maker-VaccDscaff1-augustus-gene-154.21	maker-VaccDscaff14-snap-gene-19.34
maker-VaccDscaff10-augustus-gene-250.12	maker-VaccDscaff10-snap-gene-227.18	maker-VaccDscaff1-augustus-gene-154.24	maker-VaccDscaff14-snap-gene-198.21
maker-VaccDscaff10-augustus-gene-256.14	maker-VaccDscaff10-snap-gene-235.22	maker-VaccDscaff1-augustus-gene-155.27	maker-VaccDscaff14-snap-gene-200.29
maker-VaccDscaff10-augustus-gene-256.15	maker-VaccDscaff10-snap-gene-25.46	maker-VaccDscaff1-augustus-gene-16.36	maker-VaccDscaff14-snap-gene-208.37
maker-VaccDscaff10-augustus-gene-26.18	maker-VaccDscaff10-snap-gene-27.57	maker-VaccDscaff1-augustus-gene-161.26	maker-VaccDscaff14-snap-gene-21.30
maker-VaccDscaff10-augustus-gene-260.15	maker-VaccDscaff10-snap-gene-322.15	maker-VaccDscaff1-augustus-gene-170.31	maker-VaccDscaff14-snap-gene-224.27
maker-VaccDscaff10-augustus-gene-265.30	maker-VaccDscaff10-snap-gene-348.34	maker-VaccDscaff1-augustus-gene-171.28	maker-VaccDscaff14-snap-gene-233.27
maker-VaccDscaff10-augustus-gene-27.43	maker-VaccDscaff10-snap-gene-352.34	maker-VaccDscaff1-augustus-gene-18.40	maker-VaccDscaff14-snap-gene-247.30
maker-VaccDscaff10-augustus-gene-324.26	maker-VaccDscaff10-snap-gene-353.51	maker-VaccDscaff1-augustus-gene-182.25	maker-VaccDscaff14-snap-gene-250.39
maker-VaccDscaff10-augustus-gene-332.45	maker-VaccDscaff10-snap-gene-360.35	maker-VaccDscaff1-augustus-gene-183.45	maker-VaccDscaff14-snap-gene-262.42
maker-VaccDscaff10-augustus-gene-348.25	maker-VaccDscaff10-snap-gene-362.40	maker-VaccDscaff1-augustus-gene-187.26	maker-VaccDscaff14-snap-gene-265.27
maker-VaccDscaff10-augustus-gene-349.23	maker-VaccDscaff10-snap-gene-362.44	maker-VaccDscaff1-augustus-gene-187.27	maker-VaccDscaff14-snap-gene-268.50
maker-VaccDscaff10-augustus-gene-356.15	maker-VaccDscaff10-snap-gene-373.35	maker-VaccDscaff1-augustus-gene-187.29	maker-VaccDscaff14-snap-gene-269.50
maker-VaccDscaff10-augustus-gene-356.18	maker-VaccDscaff10-snap-gene-38.38	maker-VaccDscaff1-augustus-gene-193.17	maker-VaccDscaff14-snap-gene-281.34
maker-VaccDscaff10-augustus-gene-363.21	maker-VaccDscaff10-snap-gene-385.46	maker-VaccDscaff1-augustus-gene-197.41	maker-VaccDscaff14-snap-gene-322.43
maker-VaccDscaff10-augustus-gene-372.27	maker-VaccDscaff10-snap-gene-390.47	maker-VaccDscaff1-augustus-gene-199.30	maker-VaccDscaff14-snap-gene-328.45
maker-VaccDscaff10-augustus-gene-373.30	maker-VaccDscaff10-snap-gene-390.49	maker-VaccDscaff1-augustus-gene-201.20	maker-VaccDscaff14-snap-gene-338.34
maker-VaccDscaff10-augustus-gene-379.23	maker-VaccDscaff10-snap-gene-390.50	maker-VaccDscaff1-augustus-gene-210.34	maker-VaccDscaff14-snap-gene-346.44
maker-VaccDscaff10-augustus-gene-380.40	maker-VaccDscaff10-snap-gene-394.22	maker-VaccDscaff1-augustus-gene-24.32	maker-VaccDscaff14-snap-gene-346.49
maker-VaccDscaff10-augustus-gene-381.33	maker-VaccDscaff10-snap-gene-400.69	maker-VaccDscaff1-augustus-gene-241.25	maker-VaccDscaff14-snap-gene-353.54
maker-VaccDscaff10-augustus-gene-383.25	maker-VaccDscaff10-snap-gene-45.41	maker-VaccDscaff1-augustus-gene-251.24	maker-VaccDscaff14-snap-gene-355.48
maker-VaccDscaff10-augustus-gene-388.24	maker-VaccDscaff10-snap-gene-82.28	maker-VaccDscaff1-augustus-gene-254.25	maker-VaccDscaff14-snap-gene-356.69
maker-VaccDscaff10-augustus-gene-39.36	maker-VaccDscaff10-snap-gene-92.22	maker-VaccDscaff1-augustus-gene-273.42	maker-VaccDscaff14-snap-gene-361.54
maker-VaccDscaff10-augustus-gene-390.42	maker-VaccDscaff10-snap-gene-93.23	maker-VaccDscaff1-augustus-gene-280.22	maker-VaccDscaff14-snap-gene-383.43
maker-VaccDscaff10-augustus-gene-393.25	maker-VaccDscaff10-snap-gene-95.39	maker-VaccDscaff1-augustus-gene-282.18	maker-VaccDscaff14-snap-gene-385.25
maker-VaccDscaff10-augustus-gene-395.19	maker-VaccDscaff10-snap-gene-95.41	maker-VaccDscaff1-augustus-gene-283.21	maker-VaccDscaff14-snap-gene-386.41
maker-VaccDscaff10-augustus-gene-5.29	maker-VaccDscaff10-snap-gene-95.42	maker-VaccDscaff1-augustus-gene-284.23	maker-VaccDscaff14-snap-gene-46.30
maker-VaccDscaff10-augustus-gene-53.32	maker-VaccDscaff100-snap-gene-3.43	maker-VaccDscaff1-augustus-gene-285.28	maker-VaccDscaff14-snap-gene-51.36
maker-VaccDscaff10-augustus-gene-6.21	maker-VaccDscaff1000-augustus-gene-0.4	maker-VaccDscaff1-augustus-gene-286.15	maker-VaccDscaff14-snap-gene-52.27
maker-VaccDscaff10-augustus-gene-6.26	maker-VaccDscaff1006-augustus-gene-0.6	maker-VaccDscaff1-augustus-gene-293.20	maker-VaccDscaff14-snap-gene-63.26
maker-VaccDscaff10-augustus-gene-63.28	maker-VaccDscaff1006-augustus-gene-0.7	maker-VaccDscaff1-augustus-gene-299.32	maker-VaccDscaff14-snap-gene-96.25
maker-VaccDscaff10-augustus-gene-67.33	maker-VaccDscaff1016-augustus-gene-0.6	maker-VaccDscaff1-augustus-gene-302.27	maker-VaccDscaff1437-augustus-gene-0.6
maker-VaccDscaff10-augustus-gene-68.39	maker-VaccDscaff102-augustus-gene-4.40	maker-VaccDscaff1-augustus-gene-302.30	maker-VaccDscaff1450-augustus-gene-0.7
maker-VaccDscaff10-augustus-gene-7.33	maker-VaccDscaff102-augustus-gene-4.44	maker-VaccDscaff1-augustus-gene-303.36	maker-VaccDscaff1460-augustus-gene-0.5
maker-VaccDscaff10-augustus-gene-80.27	maker-VaccDscaff102-snap-gene-3.41	maker-VaccDscaff1-augustus-gene-309.26	maker-VaccDscaff1466-augustus-gene-0.2
maker-VaccDscaff10-augustus-gene-85.32	maker-VaccDscaff1020-augustus-gene-0.4	maker-VaccDscaff1-augustus-gene-31.30	maker-VaccDscaff147-augustus-gene-0.20
maker-VaccDscaff10-augustus-gene-87.24	maker-VaccDscaff105-snap-gene-2.34	maker-VaccDscaff1-augustus-gene-311.33	maker-VaccDscaff147-augustus-gene-1.23
maker-VaccDscaff10-augustus-gene-89.24	maker-VaccDscaff106-augustus-gene-3.31	maker-VaccDscaff1-augustus-gene-311.34	maker-VaccDscaff147-snap-gene-1.35
maker-VaccDscaff10-augustus-gene-93.19	maker-VaccDscaff106-snap-gene-0.26	maker-VaccDscaff1-augustus-gene-311.38	maker-VaccDscaff1486-snap-gene-0.3
maker-VaccDscaff10-snap-gene-111.38	maker-VaccDscaff106-snap-gene-4.53	maker-VaccDscaff1-augustus-gene-315.16	maker-VaccDscaff15-augustus-gene-125.26
maker-VaccDscaff10-snap-gene-119.52	maker-VaccDscaff1072-augustus-gene-0.2	maker-VaccDscaff1-augustus-gene-315.19	maker-VaccDscaff15-augustus-gene-13.34
maker-VaccDscaff10-snap-gene-122.36	maker-VaccDscaff1086-snap-gene-0.4	maker-VaccDscaff1-augustus-gene-318.41	maker-VaccDscaff15-augustus-gene-139.14
maker-VaccDscaff10-snap-gene-125.42	maker-VaccDscaff1096-snap-gene-0.10	maker-VaccDscaff1-augustus-gene-326.33	maker-VaccDscaff15-augustus-gene-158.18
maker-VaccDscaff10-snap-gene-125.44	maker-VaccDscaff1098-augustus-gene-0.9	maker-VaccDscaff1-augustus-gene-327.23	maker-VaccDscaff15-augustus-gene-159.11
maker-VaccDscaff10-snap-gene-128.27	maker-VaccDscaff11-augustus-gene-11.21	maker-VaccDscaff1-augustus-gene-337.35	maker-VaccDscaff15-augustus-gene-160.24
maker-VaccDscaff10-snap-gene-13.30	maker-VaccDscaff11-augustus-gene-119.38	maker-VaccDscaff1-augustus-gene-339.18	maker-VaccDscaff15-augustus-gene-186.42
maker-VaccDscaff10-snap-gene-130.47	maker-VaccDscaff11-augustus-gene-130.24	maker-VaccDscaff1-augustus-gene-342.28	maker-VaccDscaff15-augustus-gene-190.20
maker-VaccDscaff10-snap-gene-131.20	maker-VaccDscaff11-augustus-gene-132.16	maker-VaccDscaff1-augustus-gene-346.31	maker-VaccDscaff15-augustus-gene-205.25
maker-VaccDscaff10-snap-gene-139.36	maker-VaccDscaff11-augustus-gene-135.23	maker-VaccDscaff1-augustus-gene-348.34	maker-VaccDscaff15-augustus-gene-212.26
maker-VaccDscaff10-snap-gene-146.40	maker-VaccDscaff11-augustus-gene-145.15	maker-VaccDscaff1-augustus-gene-350.36	maker-VaccDscaff15-augustus-gene-213.32
maker-VaccDscaff10-snap-gene-146.41	maker-VaccDscaff11-augustus-gene-157.19	maker-VaccDscaff1-augustus-gene-353.30	maker-VaccDscaff15-augustus-gene-215.31
maker-VaccDscaff10-snap-gene-177.20	maker-VaccDscaff11-augustus-gene-158.10	maker-VaccDscaff1-augustus-gene-354.30	maker-VaccDscaff15-augustus-gene-215.32
maker-VaccDscaff10-snap-gene-182.27	maker-VaccDscaff11-augustus-gene-163.36	maker-VaccDscaff1-augustus-gene-355.19	maker-VaccDscaff15-augustus-gene-224.26
maker-VaccDscaff10-snap-gene-2.41	maker-VaccDscaff11-augustus-gene-169.26	maker-VaccDscaff1-augustus-gene-359.30	maker-VaccDscaff15-augustus-gene-247.22
maker-VaccDscaff10-snap-gene-204.28	maker-VaccDscaff11-augustus-gene-182.29	maker-VaccDscaff1-augustus-gene-360.26	maker-VaccDscaff15-augustus-gene-247.23
maker-VaccDscaff10-snap-gene-210.28	maker-VaccDscaff11-augustus-gene-183.34	maker-VaccDscaff1-augustus-gene-366.26	maker-VaccDscaff15-augustus-gene-260.23
maker-VaccDscaff10-snap-gene-212.33	maker-VaccDscaff11-augustus-gene-186.26	maker-VaccDscaff1-augustus-gene-370.20	maker-VaccDscaff15-augustus-gene-263.29
maker-VaccDscaff10-snap-gene-227.18	maker-VaccDscaff11-augustus-gene-190.17	maker-VaccDscaff1-augustus-gene-374.32	maker-VaccDscaff15-augustus-gene-265.33
maker-VaccDscaff10-snap-gene-231.32	maker-VaccDscaff11-augustus-gene-207.23	maker-VaccDscaff1-augustus-gene-396.27	maker-VaccDscaff15-augustus-gene-265.35
maker-VaccDscaff10-snap-gene-25.41	maker-VaccDscaff11-augustus-gene-207.25	maker-VaccDscaff1-augustus-gene-398.31	maker-VaccDscaff15-augustus-gene-275.13
maker-VaccDscaff10-snap-gene-25.46	maker-VaccDscaff11-augustus-gene-222.37	maker-VaccDscaff1-augustus-gene-4.27	maker-VaccDscaff15-augustus-gene-283.25
maker-VaccDscaff10-snap-gene-27.57	maker-VaccDscaff11-augustus-gene-223.22	maker-VaccDscaff1-augustus-gene-403.29	maker-VaccDscaff15-augustus-gene-283.30
maker-VaccDscaff10-snap-gene-282.35	maker-VaccDscaff11-augustus-gene-228.19	maker-VaccDscaff1-augustus-gene-404.27	maker-VaccDscaff15-augustus-gene-292.21
maker-VaccDscaff10-snap-gene-290.29	maker-VaccDscaff11-augustus-gene-23.25	maker-VaccDscaff1-augustus-gene-404.28	maker-VaccDscaff15-augustus-gene-296.21
maker-VaccDscaff10-snap-gene-292.17	maker-VaccDscaff11-augustus-gene-233.24	maker-VaccDscaff1-augustus-gene-41.19	maker-VaccDscaff15-augustus-gene-302.29
maker-VaccDscaff10-snap-gene-322.15	maker-VaccDscaff11-augustus-gene-242.24	maker-VaccDscaff1-augustus-gene-410.32	maker-VaccDscaff15-augustus-gene-307.18
maker-VaccDscaff10-snap-gene-323.30	maker-VaccDscaff11-augustus-gene-245.14	maker-VaccDscaff1-augustus-gene-414.40	maker-VaccDscaff15-augustus-gene-307.19
maker-VaccDscaff10-snap-gene-341.37	maker-VaccDscaff11-augustus-gene-253.34	maker-VaccDscaff1-augustus-gene-414.41	maker-VaccDscaff15-augustus-gene-308.31
maker-VaccDscaff10-snap-gene-346.26	maker-VaccDscaff11-augustus-gene-255.46	maker-VaccDscaff1-augustus-gene-415.45	maker-VaccDscaff15-augustus-gene-310.21
maker-VaccDscaff10-snap-gene-348.34	maker-VaccDscaff11-augustus-gene-260.47	maker-VaccDscaff1-augustus-gene-416.33	maker-VaccDscaff15-augustus-gene-311.35
maker-VaccDscaff10-snap-gene-352.34	maker-VaccDscaff11-augustus-gene-275.40	maker-VaccDscaff1-augustus-gene-416.35	maker-VaccDscaff15-augustus-gene-315.33
maker-VaccDscaff10-snap-gene-353.51	maker-VaccDscaff11-augustus-gene-28.38	maker-VaccDscaff1-augustus-gene-421.21	maker-VaccDscaff15-augustus-gene-321.40
maker-VaccDscaff10-snap-gene-362.40	maker-VaccDscaff11-augustus-gene-280.31	maker-VaccDscaff1-augustus-gene-423.35	maker-VaccDscaff15-augustus-gene-332.31
maker-VaccDscaff10-snap-gene-370.43	maker-VaccDscaff11-augustus-gene-281.29	maker-VaccDscaff1-augustus-gene-424.50	maker-VaccDscaff15-augustus-gene-332.34
maker-VaccDscaff10-snap-gene-372.29	maker-VaccDscaff11-augustus-gene-288.26	maker-VaccDscaff1-augustus-gene-425.33	maker-VaccDscaff15-augustus-gene-339.25
maker-VaccDscaff10-snap-gene-373.35	maker-VaccDscaff11-augustus-gene-298.42	maker-VaccDscaff1-augustus-gene-434.23	maker-VaccDscaff15-augustus-gene-343.34
maker-VaccDscaff10-snap-gene-38.38	maker-VaccDscaff11-augustus-gene-299.28	maker-VaccDscaff1-augustus-gene-434.28	maker-VaccDscaff15-augustus-gene-358.30
maker-VaccDscaff10-snap-gene-385.46	maker-VaccDscaff11-augustus-gene-304.26	maker-VaccDscaff1-augustus-gene-438.27	maker-VaccDscaff15-augustus-gene-364.29
maker-VaccDscaff10-snap-gene-390.47	maker-VaccDscaff11-augustus-gene-304.29	maker-VaccDscaff1-augustus-gene-439.27	maker-VaccDscaff15-augustus-gene-366.17
maker-VaccDscaff10-snap-gene-390.50	maker-VaccDscaff11-augustus-gene-314.24	maker-VaccDscaff1-augustus-gene-444.29	maker-VaccDscaff15-augustus-gene-366.19
maker-VaccDscaff10-snap-gene-394.22	maker-VaccDscaff11-augustus-gene-315.22	maker-VaccDscaff1-augustus-gene-444.35	maker-VaccDscaff15-augustus-gene-366.20
maker-VaccDscaff10-snap-gene-45.41	maker-VaccDscaff11-augustus-gene-317.22	maker-VaccDscaff1-augustus-gene-445.16	maker-VaccDscaff15-augustus-gene-373.26
maker-VaccDscaff10-snap-gene-94.21	maker-VaccDscaff11-augustus-gene-319.20	maker-VaccDscaff1-augustus-gene-446.29	maker-VaccDscaff15-augustus-gene-377.33
maker-VaccDscaff10-snap-gene-95.39	maker-VaccDscaff11-augustus-gene-32.30	maker-VaccDscaff1-augustus-gene-461.67	maker-VaccDscaff15-augustus-gene-379.32
maker-VaccDscaff10-snap-gene-95.41	maker-VaccDscaff11-augustus-gene-320.31	maker-VaccDscaff1-augustus-gene-461.72	maker-VaccDscaff15-augustus-gene-380.38
maker-VaccDscaff100-augustus-gene-1.26	maker-VaccDscaff11-augustus-gene-320.33	maker-VaccDscaff1-augustus-gene-49.22	maker-VaccDscaff15-augustus-gene-382.31
maker-VaccDscaff100-snap-gene-3.43	maker-VaccDscaff11-augustus-gene-323.39	maker-VaccDscaff1-augustus-gene-56.30	maker-VaccDscaff15-augustus-gene-388.23
maker-VaccDscaff1000-augustus-gene-0.4	maker-VaccDscaff11-augustus-gene-324.36	maker-VaccDscaff1-augustus-gene-7.41	maker-VaccDscaff15-augustus-gene-390.21
maker-VaccDscaff1006-augustus-gene-0.6	maker-VaccDscaff11-augustus-gene-331.42	maker-VaccDscaff1-augustus-gene-7.44	maker-VaccDscaff15-augustus-gene-390.22
maker-VaccDscaff1016-augustus-gene-0.6	maker-VaccDscaff11-augustus-gene-339.42	maker-VaccDscaff1-augustus-gene-79.40	maker-VaccDscaff15-augustus-gene-48.15
maker-VaccDscaff102-augustus-gene-4.40	maker-VaccDscaff11-augustus-gene-343.38	maker-VaccDscaff1-augustus-gene-79.47	maker-VaccDscaff15-augustus-gene-60.24
maker-VaccDscaff102-augustus-gene-4.44	maker-VaccDscaff11-augustus-gene-345.31	maker-VaccDscaff1-augustus-gene-87.21	maker-VaccDscaff15-augustus-gene-67.31
maker-VaccDscaff102-snap-gene-3.41	maker-VaccDscaff11-augustus-gene-345.38	maker-VaccDscaff1-augustus-gene-88.20	maker-VaccDscaff15-augustus-gene-68.25
maker-VaccDscaff1020-augustus-gene-0.4	maker-VaccDscaff11-augustus-gene-350.30	maker-VaccDscaff1-augustus-gene-90.20	maker-VaccDscaff15-augustus-gene-94.18
maker-VaccDscaff1029-augustus-gene-0.6	maker-VaccDscaff11-augustus-gene-353.36	maker-VaccDscaff1-augustus-gene-93.23	maker-VaccDscaff15-augustus-gene-97.35
maker-VaccDscaff105-snap-gene-2.30	maker-VaccDscaff11-augustus-gene-355.44	maker-VaccDscaff1-snap-gene-107.28	maker-VaccDscaff15-snap-gene-142.32
maker-VaccDscaff105-snap-gene-2.34	maker-VaccDscaff11-augustus-gene-358.22	maker-VaccDscaff1-snap-gene-110.31	maker-VaccDscaff15-snap-gene-150.25
maker-VaccDscaff105-snap-gene-2.36	maker-VaccDscaff11-augustus-gene-358.26	maker-VaccDscaff1-snap-gene-116.55	maker-VaccDscaff15-snap-gene-153.24
maker-VaccDscaff106-augustus-gene-1.22	maker-VaccDscaff11-augustus-gene-366.32	maker-VaccDscaff1-snap-gene-123.38	maker-VaccDscaff15-snap-gene-181.56
maker-VaccDscaff106-augustus-gene-3.31	maker-VaccDscaff11-augustus-gene-369.37	maker-VaccDscaff1-snap-gene-124.47	maker-VaccDscaff15-snap-gene-205.28
maker-VaccDscaff106-snap-gene-0.26	maker-VaccDscaff11-augustus-gene-369.39	maker-VaccDscaff1-snap-gene-125.34	maker-VaccDscaff15-snap-gene-207.28
maker-VaccDscaff106-snap-gene-4.53	maker-VaccDscaff11-augustus-gene-373.23	maker-VaccDscaff1-snap-gene-144.25	maker-VaccDscaff15-snap-gene-208.30
maker-VaccDscaff1069-snap-gene-0.11	maker-VaccDscaff11-augustus-gene-382.37	maker-VaccDscaff1-snap-gene-144.29	maker-VaccDscaff15-snap-gene-226.40
maker-VaccDscaff1072-augustus-gene-0.2	maker-VaccDscaff11-augustus-gene-383.35	maker-VaccDscaff1-snap-gene-156.25	maker-VaccDscaff15-snap-gene-245.42
maker-VaccDscaff1086-snap-gene-0.4	maker-VaccDscaff11-augustus-gene-386.52	maker-VaccDscaff1-snap-gene-159.22	maker-VaccDscaff15-snap-gene-252.28
maker-VaccDscaff109-snap-gene-2.42	maker-VaccDscaff11-augustus-gene-389.33	maker-VaccDscaff1-snap-gene-160.39	maker-VaccDscaff15-snap-gene-253.15
maker-VaccDscaff1096-snap-gene-0.10	maker-VaccDscaff11-augustus-gene-392.31	maker-VaccDscaff1-snap-gene-168.28	maker-VaccDscaff15-snap-gene-253.16
maker-VaccDscaff11-augustus-gene-11.21	maker-VaccDscaff11-augustus-gene-395.29	maker-VaccDscaff1-snap-gene-168.29	maker-VaccDscaff15-snap-gene-276.27
maker-VaccDscaff11-augustus-gene-119.38	maker-VaccDscaff11-augustus-gene-399.29	maker-VaccDscaff1-snap-gene-181.19	maker-VaccDscaff15-snap-gene-29.41
maker-VaccDscaff11-augustus-gene-130.24	maker-VaccDscaff11-augustus-gene-42.13	maker-VaccDscaff1-snap-gene-182.26	maker-VaccDscaff15-snap-gene-301.23
maker-VaccDscaff11-augustus-gene-132.16	maker-VaccDscaff11-augustus-gene-42.14	maker-VaccDscaff1-snap-gene-21.25	maker-VaccDscaff15-snap-gene-319.20
maker-VaccDscaff11-augustus-gene-135.23	maker-VaccDscaff11-augustus-gene-53.18	maker-VaccDscaff1-snap-gene-231.23	maker-VaccDscaff15-snap-gene-34.20
maker-VaccDscaff11-augustus-gene-157.19	maker-VaccDscaff11-augustus-gene-79.38	maker-VaccDscaff1-snap-gene-247.18	maker-VaccDscaff15-snap-gene-344.57
maker-VaccDscaff11-augustus-gene-158.10	maker-VaccDscaff11-augustus-gene-92.33	maker-VaccDscaff1-snap-gene-251.29	maker-VaccDscaff15-snap-gene-352.37
maker-VaccDscaff11-augustus-gene-160.16	maker-VaccDscaff11-snap-gene-154.24	maker-VaccDscaff1-snap-gene-252.38	maker-VaccDscaff15-snap-gene-356.48
maker-VaccDscaff11-augustus-gene-163.36	maker-VaccDscaff11-snap-gene-161.34	maker-VaccDscaff1-snap-gene-253.39	maker-VaccDscaff15-snap-gene-356.55
maker-VaccDscaff11-augustus-gene-169.26	maker-VaccDscaff11-snap-gene-162.46	maker-VaccDscaff1-snap-gene-253.40	maker-VaccDscaff15-snap-gene-357.40
maker-VaccDscaff11-augustus-gene-174.16	maker-VaccDscaff11-snap-gene-173.32	maker-VaccDscaff1-snap-gene-256.32	maker-VaccDscaff15-snap-gene-362.34
maker-VaccDscaff11-augustus-gene-182.29	maker-VaccDscaff11-snap-gene-175.31	maker-VaccDscaff1-snap-gene-258.36	maker-VaccDscaff15-snap-gene-362.39
maker-VaccDscaff11-augustus-gene-183.34	maker-VaccDscaff11-snap-gene-182.35	maker-VaccDscaff1-snap-gene-258.42	maker-VaccDscaff15-snap-gene-369.39
maker-VaccDscaff11-augustus-gene-186.26	maker-VaccDscaff11-snap-gene-186.37	maker-VaccDscaff1-snap-gene-285.34	maker-VaccDscaff15-snap-gene-376.44
maker-VaccDscaff11-augustus-gene-197.18	maker-VaccDscaff11-snap-gene-191.53	maker-VaccDscaff1-snap-gene-287.29	maker-VaccDscaff15-snap-gene-386.36
maker-VaccDscaff11-augustus-gene-2.25	maker-VaccDscaff11-snap-gene-212.32	maker-VaccDscaff1-snap-gene-287.31	maker-VaccDscaff15-snap-gene-47.38
maker-VaccDscaff11-augustus-gene-207.23	maker-VaccDscaff11-snap-gene-215.35	maker-VaccDscaff1-snap-gene-292.36	maker-VaccDscaff15-snap-gene-53.36
maker-VaccDscaff11-augustus-gene-207.25	maker-VaccDscaff11-snap-gene-215.36	maker-VaccDscaff1-snap-gene-300.40	maker-VaccDscaff15-snap-gene-57.22
maker-VaccDscaff11-augustus-gene-207.26	maker-VaccDscaff11-snap-gene-221.30	maker-VaccDscaff1-snap-gene-308.34	maker-VaccDscaff15-snap-gene-91.28
maker-VaccDscaff11-augustus-gene-211.25	maker-VaccDscaff11-snap-gene-226.37	maker-VaccDscaff1-snap-gene-326.44	maker-VaccDscaff15-snap-gene-98.26
maker-VaccDscaff11-augustus-gene-222.31	maker-VaccDscaff11-snap-gene-244.26	maker-VaccDscaff1-snap-gene-339.21	maker-VaccDscaff1502-augustus-gene-0.3
maker-VaccDscaff11-augustus-gene-222.37	maker-VaccDscaff11-snap-gene-249.30	maker-VaccDscaff1-snap-gene-363.30	maker-VaccDscaff1533-augustus-gene-0.4
maker-VaccDscaff11-augustus-gene-228.19	maker-VaccDscaff11-snap-gene-250.44	maker-VaccDscaff1-snap-gene-386.30	maker-VaccDscaff1537-augustus-gene-0.3
maker-VaccDscaff11-augustus-gene-23.25	maker-VaccDscaff11-snap-gene-257.34	maker-VaccDscaff1-snap-gene-397.32	maker-VaccDscaff154-snap-gene-0.26
maker-VaccDscaff11-augustus-gene-233.24	maker-VaccDscaff11-snap-gene-259.51	maker-VaccDscaff1-snap-gene-397.33	maker-VaccDscaff155-snap-gene-1.44
maker-VaccDscaff11-augustus-gene-235.20	maker-VaccDscaff11-snap-gene-266.42	maker-VaccDscaff1-snap-gene-397.37	maker-VaccDscaff1556-snap-gene-0.6
maker-VaccDscaff11-augustus-gene-240.21	maker-VaccDscaff11-snap-gene-267.31	maker-VaccDscaff1-snap-gene-405.35	maker-VaccDscaff156-augustus-gene-0.24
maker-VaccDscaff11-augustus-gene-242.24	maker-VaccDscaff11-snap-gene-268.25	maker-VaccDscaff1-snap-gene-417.31	maker-VaccDscaff156-augustus-gene-0.25
maker-VaccDscaff11-augustus-gene-245.14	maker-VaccDscaff11-snap-gene-269.36	maker-VaccDscaff1-snap-gene-432.37	maker-VaccDscaff156-augustus-gene-1.31
maker-VaccDscaff11-augustus-gene-249.24	maker-VaccDscaff11-snap-gene-269.41	maker-VaccDscaff1-snap-gene-432.39	maker-VaccDscaff156-augustus-gene-2.43
maker-VaccDscaff11-augustus-gene-255.46	maker-VaccDscaff11-snap-gene-279.31	maker-VaccDscaff1-snap-gene-435.38	maker-VaccDscaff156-snap-gene-2.53
maker-VaccDscaff11-augustus-gene-260.34	maker-VaccDscaff11-snap-gene-280.38	maker-VaccDscaff1-snap-gene-440.32	maker-VaccDscaff1592-snap-gene-0.8
maker-VaccDscaff11-augustus-gene-260.47	maker-VaccDscaff11-snap-gene-287.34	maker-VaccDscaff1-snap-gene-442.35	maker-VaccDscaff16-augustus-gene-0.20
maker-VaccDscaff11-augustus-gene-275.40	maker-VaccDscaff11-snap-gene-292.16	maker-VaccDscaff1-snap-gene-450.44	maker-VaccDscaff16-augustus-gene-110.33
maker-VaccDscaff11-augustus-gene-28.38	maker-VaccDscaff11-snap-gene-293.32	maker-VaccDscaff1-snap-gene-451.26	maker-VaccDscaff16-augustus-gene-119.21
maker-VaccDscaff11-augustus-gene-280.31	maker-VaccDscaff11-snap-gene-299.35	maker-VaccDscaff1-snap-gene-456.30	maker-VaccDscaff16-augustus-gene-125.32
maker-VaccDscaff11-augustus-gene-281.29	maker-VaccDscaff11-snap-gene-312.32	maker-VaccDscaff1-snap-gene-459.38	maker-VaccDscaff16-augustus-gene-140.20
maker-VaccDscaff11-augustus-gene-282.19	maker-VaccDscaff11-snap-gene-33.41	maker-VaccDscaff1-snap-gene-460.39	maker-VaccDscaff16-augustus-gene-16.37
maker-VaccDscaff11-augustus-gene-282.22	maker-VaccDscaff11-snap-gene-335.38	maker-VaccDscaff1-snap-gene-48.42	maker-VaccDscaff16-augustus-gene-162.17
maker-VaccDscaff11-augustus-gene-299.28	maker-VaccDscaff11-snap-gene-356.48	maker-VaccDscaff1-snap-gene-55.43	maker-VaccDscaff16-augustus-gene-19.20
maker-VaccDscaff11-augustus-gene-304.29	maker-VaccDscaff11-snap-gene-364.56	maker-VaccDscaff1-snap-gene-55.44	maker-VaccDscaff16-augustus-gene-218.19
maker-VaccDscaff11-augustus-gene-307.34	maker-VaccDscaff11-snap-gene-369.50	maker-VaccDscaff1-snap-gene-7.52	maker-VaccDscaff16-augustus-gene-224.29
maker-VaccDscaff11-augustus-gene-314.24	maker-VaccDscaff11-snap-gene-374.34	maker-VaccDscaff1-snap-gene-85.27	maker-VaccDscaff16-augustus-gene-224.30
maker-VaccDscaff11-augustus-gene-314.25	maker-VaccDscaff11-snap-gene-377.38	maker-VaccDscaff1-snap-gene-93.30	maker-VaccDscaff16-augustus-gene-225.38
maker-VaccDscaff11-augustus-gene-315.22	maker-VaccDscaff11-snap-gene-381.31	maker-VaccDscaff10-augustus-gene-1.23	maker-VaccDscaff16-augustus-gene-225.39
maker-VaccDscaff11-augustus-gene-317.22	maker-VaccDscaff11-snap-gene-385.29	maker-VaccDscaff10-augustus-gene-1.25	maker-VaccDscaff16-augustus-gene-24.24
maker-VaccDscaff11-augustus-gene-319.20	maker-VaccDscaff11-snap-gene-387.27	maker-VaccDscaff10-augustus-gene-106.29	maker-VaccDscaff16-augustus-gene-253.20
maker-VaccDscaff11-augustus-gene-32.30	maker-VaccDscaff11-snap-gene-390.43	maker-VaccDscaff10-augustus-gene-107.27	maker-VaccDscaff16-augustus-gene-282.30
maker-VaccDscaff11-augustus-gene-320.31	maker-VaccDscaff11-snap-gene-390.50	maker-VaccDscaff10-augustus-gene-11.27	maker-VaccDscaff16-augustus-gene-30.31
maker-VaccDscaff11-augustus-gene-320.33	maker-VaccDscaff11-snap-gene-391.36	maker-VaccDscaff10-augustus-gene-114.32	maker-VaccDscaff16-augustus-gene-310.27
maker-VaccDscaff11-augustus-gene-322.33	maker-VaccDscaff11-snap-gene-397.38	maker-VaccDscaff10-augustus-gene-114.36	maker-VaccDscaff16-augustus-gene-322.38
maker-VaccDscaff11-augustus-gene-323.39	maker-VaccDscaff11-snap-gene-400.48	maker-VaccDscaff10-augustus-gene-116.28	maker-VaccDscaff16-augustus-gene-323.22
maker-VaccDscaff11-augustus-gene-324.36	maker-VaccDscaff11-snap-gene-43.18	maker-VaccDscaff10-augustus-gene-119.40	maker-VaccDscaff16-augustus-gene-343.14
maker-VaccDscaff11-augustus-gene-328.24	maker-VaccDscaff11-snap-gene-46.32	maker-VaccDscaff10-augustus-gene-126.32	maker-VaccDscaff16-augustus-gene-346.24
maker-VaccDscaff11-augustus-gene-331.42	maker-VaccDscaff11-snap-gene-57.19	maker-VaccDscaff10-augustus-gene-128.22	maker-VaccDscaff16-augustus-gene-346.25
maker-VaccDscaff11-augustus-gene-339.42	maker-VaccDscaff11-snap-gene-60.24	maker-VaccDscaff10-augustus-gene-131.14	maker-VaccDscaff16-augustus-gene-348.29
maker-VaccDscaff11-augustus-gene-343.38	maker-VaccDscaff11-snap-gene-76.32	maker-VaccDscaff10-augustus-gene-136.27	maker-VaccDscaff16-augustus-gene-356.26
maker-VaccDscaff11-augustus-gene-345.31	maker-VaccDscaff11-snap-gene-93.30	maker-VaccDscaff10-augustus-gene-137.20	maker-VaccDscaff16-augustus-gene-364.34
maker-VaccDscaff11-augustus-gene-345.38	maker-VaccDscaff111-augustus-gene-3.56	maker-VaccDscaff10-augustus-gene-138.25	maker-VaccDscaff16-augustus-gene-368.24
maker-VaccDscaff11-augustus-gene-346.32	maker-VaccDscaff111-snap-gene-3.66	maker-VaccDscaff10-augustus-gene-149.16	maker-VaccDscaff16-augustus-gene-375.33
maker-VaccDscaff11-augustus-gene-350.30	maker-VaccDscaff112-augustus-gene-0.32	maker-VaccDscaff10-augustus-gene-159.23	maker-VaccDscaff16-augustus-gene-381.32
maker-VaccDscaff11-augustus-gene-353.36	maker-VaccDscaff112-augustus-gene-3.57	maker-VaccDscaff10-augustus-gene-160.17	maker-VaccDscaff16-augustus-gene-381.38
maker-VaccDscaff11-augustus-gene-355.44	maker-VaccDscaff114-augustus-gene-1.33	maker-VaccDscaff10-augustus-gene-18.36	maker-VaccDscaff16-augustus-gene-383.25
maker-VaccDscaff11-augustus-gene-358.22	maker-VaccDscaff114-augustus-gene-3.61	maker-VaccDscaff10-augustus-gene-198.17	maker-VaccDscaff16-augustus-gene-384.41
maker-VaccDscaff11-augustus-gene-358.26	maker-VaccDscaff114-snap-gene-0.44	maker-VaccDscaff10-augustus-gene-2.35	maker-VaccDscaff16-augustus-gene-386.41
maker-VaccDscaff11-augustus-gene-364.40	maker-VaccDscaff115-augustus-gene-0.24	maker-VaccDscaff10-augustus-gene-208.28	maker-VaccDscaff16-augustus-gene-388.31
maker-VaccDscaff11-augustus-gene-366.32	maker-VaccDscaff115-snap-gene-1.36	maker-VaccDscaff10-augustus-gene-209.25	maker-VaccDscaff16-augustus-gene-390.30
maker-VaccDscaff11-augustus-gene-369.37	maker-VaccDscaff115-snap-gene-3.73	maker-VaccDscaff10-augustus-gene-212.32	maker-VaccDscaff16-augustus-gene-390.38
maker-VaccDscaff11-augustus-gene-382.34	maker-VaccDscaff117-augustus-gene-3.67	maker-VaccDscaff10-augustus-gene-22.38	maker-VaccDscaff16-augustus-gene-45.41
maker-VaccDscaff11-augustus-gene-382.37	maker-VaccDscaff118-snap-gene-3.88	maker-VaccDscaff10-augustus-gene-22.41	maker-VaccDscaff16-augustus-gene-47.40
maker-VaccDscaff11-augustus-gene-382.39	maker-VaccDscaff12-augustus-gene-10.30	maker-VaccDscaff10-augustus-gene-226.27	maker-VaccDscaff16-augustus-gene-48.38
maker-VaccDscaff11-augustus-gene-383.35	maker-VaccDscaff12-augustus-gene-10.32	maker-VaccDscaff10-augustus-gene-229.25	maker-VaccDscaff16-augustus-gene-6.45
maker-VaccDscaff11-augustus-gene-384.29	maker-VaccDscaff12-augustus-gene-100.16	maker-VaccDscaff10-augustus-gene-236.25	maker-VaccDscaff16-augustus-gene-61.39
maker-VaccDscaff11-augustus-gene-386.52	maker-VaccDscaff12-augustus-gene-100.19	maker-VaccDscaff10-augustus-gene-237.19	maker-VaccDscaff16-augustus-gene-66.30
maker-VaccDscaff11-augustus-gene-387.26	maker-VaccDscaff12-augustus-gene-119.19	maker-VaccDscaff10-augustus-gene-24.24	maker-VaccDscaff16-augustus-gene-7.25
maker-VaccDscaff11-augustus-gene-388.33	maker-VaccDscaff12-augustus-gene-119.23	maker-VaccDscaff10-augustus-gene-249.13	maker-VaccDscaff16-augustus-gene-7.31
maker-VaccDscaff11-augustus-gene-389.33	maker-VaccDscaff12-augustus-gene-12.36	maker-VaccDscaff10-augustus-gene-250.12	maker-VaccDscaff16-augustus-gene-77.23
maker-VaccDscaff11-augustus-gene-390.37	maker-VaccDscaff12-augustus-gene-12.37	maker-VaccDscaff10-augustus-gene-250.13	maker-VaccDscaff16-augustus-gene-79.30
maker-VaccDscaff11-augustus-gene-392.28	maker-VaccDscaff12-augustus-gene-123.23	maker-VaccDscaff10-augustus-gene-254.20	maker-VaccDscaff16-augustus-gene-90.29
maker-VaccDscaff11-augustus-gene-392.31	maker-VaccDscaff12-augustus-gene-126.30	maker-VaccDscaff10-augustus-gene-256.14	maker-VaccDscaff16-augustus-gene-93.25
maker-VaccDscaff11-augustus-gene-395.29	maker-VaccDscaff12-augustus-gene-129.10	maker-VaccDscaff10-augustus-gene-256.15	maker-VaccDscaff16-augustus-gene-94.17
maker-VaccDscaff11-augustus-gene-400.45	maker-VaccDscaff12-augustus-gene-129.12	maker-VaccDscaff10-augustus-gene-26.18	maker-VaccDscaff16-snap-gene-106.24
maker-VaccDscaff11-augustus-gene-42.13	maker-VaccDscaff12-augustus-gene-13.23	maker-VaccDscaff10-augustus-gene-260.15	maker-VaccDscaff16-snap-gene-106.25
maker-VaccDscaff11-augustus-gene-42.14	maker-VaccDscaff12-augustus-gene-130.27	maker-VaccDscaff10-augustus-gene-265.30	maker-VaccDscaff16-snap-gene-106.26
maker-VaccDscaff11-augustus-gene-53.18	maker-VaccDscaff12-augustus-gene-134.28	maker-VaccDscaff10-augustus-gene-27.43	maker-VaccDscaff16-snap-gene-194.38
maker-VaccDscaff11-augustus-gene-79.38	maker-VaccDscaff12-augustus-gene-138.19	maker-VaccDscaff10-augustus-gene-283.30	maker-VaccDscaff16-snap-gene-212.36
maker-VaccDscaff11-augustus-gene-92.33	maker-VaccDscaff12-augustus-gene-138.20	maker-VaccDscaff10-augustus-gene-30.27	maker-VaccDscaff16-snap-gene-221.40
maker-VaccDscaff11-snap-gene-120.24	maker-VaccDscaff12-augustus-gene-153.18	maker-VaccDscaff10-augustus-gene-324.26	maker-VaccDscaff16-snap-gene-23.28
maker-VaccDscaff11-snap-gene-127.22	maker-VaccDscaff12-augustus-gene-156.31	maker-VaccDscaff10-augustus-gene-325.24	maker-VaccDscaff16-snap-gene-270.43
maker-VaccDscaff11-snap-gene-154.24	maker-VaccDscaff12-augustus-gene-2.25	maker-VaccDscaff10-augustus-gene-329.30	maker-VaccDscaff16-snap-gene-28.53
maker-VaccDscaff11-snap-gene-173.32	maker-VaccDscaff12-augustus-gene-204.28	maker-VaccDscaff10-augustus-gene-332.45	maker-VaccDscaff16-snap-gene-294.15
maker-VaccDscaff11-snap-gene-175.31	maker-VaccDscaff12-augustus-gene-206.28	maker-VaccDscaff10-augustus-gene-348.25	maker-VaccDscaff16-snap-gene-30.38
maker-VaccDscaff11-snap-gene-182.35	maker-VaccDscaff12-augustus-gene-23.24	maker-VaccDscaff10-augustus-gene-349.23	maker-VaccDscaff16-snap-gene-312.30
maker-VaccDscaff11-snap-gene-182.37	maker-VaccDscaff12-augustus-gene-248.27	maker-VaccDscaff10-augustus-gene-356.15	maker-VaccDscaff16-snap-gene-316.29
maker-VaccDscaff11-snap-gene-186.37	maker-VaccDscaff12-augustus-gene-26.21	maker-VaccDscaff10-augustus-gene-356.18	maker-VaccDscaff16-snap-gene-325.49
maker-VaccDscaff11-snap-gene-191.53	maker-VaccDscaff12-augustus-gene-260.13	maker-VaccDscaff10-augustus-gene-363.21	maker-VaccDscaff16-snap-gene-326.43
maker-VaccDscaff11-snap-gene-197.24	maker-VaccDscaff12-augustus-gene-261.29	maker-VaccDscaff10-augustus-gene-369.19	maker-VaccDscaff16-snap-gene-344.33
maker-VaccDscaff11-snap-gene-210.22	maker-VaccDscaff12-augustus-gene-267.29	maker-VaccDscaff10-augustus-gene-372.27	maker-VaccDscaff16-snap-gene-364.40
maker-VaccDscaff11-snap-gene-212.32	maker-VaccDscaff12-augustus-gene-271.25	maker-VaccDscaff10-augustus-gene-379.23	maker-VaccDscaff16-snap-gene-372.34
maker-VaccDscaff11-snap-gene-212.34	maker-VaccDscaff12-augustus-gene-286.31	maker-VaccDscaff10-augustus-gene-381.29	maker-VaccDscaff16-snap-gene-375.45
maker-VaccDscaff11-snap-gene-215.35	maker-VaccDscaff12-augustus-gene-29.27	maker-VaccDscaff10-augustus-gene-381.33	maker-VaccDscaff16-snap-gene-380.31
maker-VaccDscaff11-snap-gene-221.30	maker-VaccDscaff12-augustus-gene-290.24	maker-VaccDscaff10-augustus-gene-383.25	maker-VaccDscaff16-snap-gene-381.52
maker-VaccDscaff11-snap-gene-226.37	maker-VaccDscaff12-augustus-gene-291.36	maker-VaccDscaff10-augustus-gene-384.18	maker-VaccDscaff16-snap-gene-383.33
maker-VaccDscaff11-snap-gene-244.26	maker-VaccDscaff12-augustus-gene-296.30	maker-VaccDscaff10-augustus-gene-39.36	maker-VaccDscaff16-snap-gene-45.51
maker-VaccDscaff11-snap-gene-249.30	maker-VaccDscaff12-augustus-gene-297.25	maker-VaccDscaff10-augustus-gene-390.42	maker-VaccDscaff16-snap-gene-45.52
maker-VaccDscaff11-snap-gene-250.44	maker-VaccDscaff12-augustus-gene-298.31	maker-VaccDscaff10-augustus-gene-393.25	maker-VaccDscaff16-snap-gene-46.40
maker-VaccDscaff11-snap-gene-257.34	maker-VaccDscaff12-augustus-gene-299.31	maker-VaccDscaff10-augustus-gene-395.19	maker-VaccDscaff16-snap-gene-63.43
maker-VaccDscaff11-snap-gene-266.42	maker-VaccDscaff12-augustus-gene-299.32	maker-VaccDscaff10-augustus-gene-397.24	maker-VaccDscaff16-snap-gene-68.33
maker-VaccDscaff11-snap-gene-267.31	maker-VaccDscaff12-augustus-gene-302.23	maker-VaccDscaff10-augustus-gene-43.27	maker-VaccDscaff16-snap-gene-74.49
maker-VaccDscaff11-snap-gene-268.25	maker-VaccDscaff12-augustus-gene-303.24	maker-VaccDscaff10-augustus-gene-5.29	maker-VaccDscaff16-snap-gene-77.25
maker-VaccDscaff11-snap-gene-269.41	maker-VaccDscaff12-augustus-gene-312.30	maker-VaccDscaff10-augustus-gene-53.32	maker-VaccDscaff16-snap-gene-92.38
maker-VaccDscaff11-snap-gene-279.31	maker-VaccDscaff12-augustus-gene-315.25	maker-VaccDscaff10-augustus-gene-6.26	maker-VaccDscaff160-augustus-gene-2.39
maker-VaccDscaff11-snap-gene-287.34	maker-VaccDscaff12-augustus-gene-323.22	maker-VaccDscaff10-augustus-gene-63.28	maker-VaccDscaff160-augustus-gene-2.40
maker-VaccDscaff11-snap-gene-292.16	maker-VaccDscaff12-augustus-gene-329.41	maker-VaccDscaff10-augustus-gene-66.28	maker-VaccDscaff162-augustus-gene-2.37
maker-VaccDscaff11-snap-gene-293.32	maker-VaccDscaff12-augustus-gene-336.20	maker-VaccDscaff10-augustus-gene-67.33	maker-VaccDscaff1628-snap-gene-0.7
maker-VaccDscaff11-snap-gene-299.35	maker-VaccDscaff12-augustus-gene-336.23	maker-VaccDscaff10-augustus-gene-7.33	maker-VaccDscaff1640-augustus-gene-0.5
maker-VaccDscaff11-snap-gene-303.26	maker-VaccDscaff12-augustus-gene-345.40	maker-VaccDscaff10-augustus-gene-8.34	maker-VaccDscaff166-snap-gene-0.34
maker-VaccDscaff11-snap-gene-312.32	maker-VaccDscaff12-augustus-gene-345.46	maker-VaccDscaff10-augustus-gene-80.27	maker-VaccDscaff1664-snap-gene-0.5
maker-VaccDscaff11-snap-gene-33.41	maker-VaccDscaff12-augustus-gene-346.39	maker-VaccDscaff10-augustus-gene-82.22	maker-VaccDscaff1665-augustus-gene-0.5
maker-VaccDscaff11-snap-gene-333.47	maker-VaccDscaff12-augustus-gene-346.43	maker-VaccDscaff10-augustus-gene-85.32	maker-VaccDscaff1682-snap-gene-0.8
maker-VaccDscaff11-snap-gene-335.38	maker-VaccDscaff12-augustus-gene-347.43	maker-VaccDscaff10-augustus-gene-87.24	maker-VaccDscaff169-augustus-gene-0.20
maker-VaccDscaff11-snap-gene-343.46	maker-VaccDscaff12-augustus-gene-348.32	maker-VaccDscaff10-augustus-gene-89.20	maker-VaccDscaff17-augustus-gene-135.34
maker-VaccDscaff11-snap-gene-356.48	maker-VaccDscaff12-augustus-gene-351.26	maker-VaccDscaff10-augustus-gene-89.24	maker-VaccDscaff17-augustus-gene-157.13
maker-VaccDscaff11-snap-gene-364.56	maker-VaccDscaff12-augustus-gene-353.21	maker-VaccDscaff10-augustus-gene-93.19	maker-VaccDscaff17-augustus-gene-159.17
maker-VaccDscaff11-snap-gene-374.34	maker-VaccDscaff12-augustus-gene-36.31	maker-VaccDscaff10-augustus-gene-97.27	maker-VaccDscaff17-augustus-gene-160.11
maker-VaccDscaff11-snap-gene-377.38	maker-VaccDscaff12-augustus-gene-361.35	maker-VaccDscaff10-snap-gene-111.38	maker-VaccDscaff17-augustus-gene-163.18
maker-VaccDscaff11-snap-gene-385.29	maker-VaccDscaff12-augustus-gene-37.34	maker-VaccDscaff10-snap-gene-119.52	maker-VaccDscaff17-augustus-gene-163.19
maker-VaccDscaff11-snap-gene-386.65	maker-VaccDscaff12-augustus-gene-372.25	maker-VaccDscaff10-snap-gene-125.42	maker-VaccDscaff17-augustus-gene-17.17
maker-VaccDscaff11-snap-gene-387.27	maker-VaccDscaff12-augustus-gene-374.21	maker-VaccDscaff10-snap-gene-125.44	maker-VaccDscaff17-augustus-gene-170.29
maker-VaccDscaff11-snap-gene-390.43	maker-VaccDscaff12-augustus-gene-374.24	maker-VaccDscaff10-snap-gene-128.27	maker-VaccDscaff17-augustus-gene-170.30
maker-VaccDscaff11-snap-gene-390.50	maker-VaccDscaff12-augustus-gene-376.27	maker-VaccDscaff10-snap-gene-130.47	maker-VaccDscaff17-augustus-gene-170.31
maker-VaccDscaff11-snap-gene-391.36	maker-VaccDscaff12-augustus-gene-378.19	maker-VaccDscaff10-snap-gene-131.20	maker-VaccDscaff17-augustus-gene-174.19
maker-VaccDscaff11-snap-gene-397.38	maker-VaccDscaff12-augustus-gene-38.27	maker-VaccDscaff10-snap-gene-139.36	maker-VaccDscaff17-augustus-gene-18.18
maker-VaccDscaff11-snap-gene-40.21	maker-VaccDscaff12-augustus-gene-381.27	maker-VaccDscaff10-snap-gene-146.40	maker-VaccDscaff17-augustus-gene-22.24
maker-VaccDscaff11-snap-gene-400.48	maker-VaccDscaff12-augustus-gene-382.41	maker-VaccDscaff10-snap-gene-146.41	maker-VaccDscaff17-augustus-gene-224.14
maker-VaccDscaff11-snap-gene-43.18	maker-VaccDscaff12-augustus-gene-396.42	maker-VaccDscaff10-snap-gene-147.19	maker-VaccDscaff17-augustus-gene-225.18
maker-VaccDscaff11-snap-gene-60.24	maker-VaccDscaff12-augustus-gene-40.44	maker-VaccDscaff10-snap-gene-15.46	maker-VaccDscaff17-augustus-gene-233.26
maker-VaccDscaff11-snap-gene-73.26	maker-VaccDscaff12-augustus-gene-40.48	maker-VaccDscaff10-snap-gene-174.15	maker-VaccDscaff17-augustus-gene-241.25
maker-VaccDscaff11-snap-gene-76.32	maker-VaccDscaff12-augustus-gene-41.25	maker-VaccDscaff10-snap-gene-177.20	maker-VaccDscaff17-augustus-gene-248.19
maker-VaccDscaff11-snap-gene-86.36	maker-VaccDscaff12-augustus-gene-42.31	maker-VaccDscaff10-snap-gene-18.40	maker-VaccDscaff17-augustus-gene-253.28
maker-VaccDscaff11-snap-gene-93.30	maker-VaccDscaff12-augustus-gene-42.33	maker-VaccDscaff10-snap-gene-182.27	maker-VaccDscaff17-augustus-gene-253.34
maker-VaccDscaff111-augustus-gene-3.56	maker-VaccDscaff12-augustus-gene-45.30	maker-VaccDscaff10-snap-gene-2.41	maker-VaccDscaff17-augustus-gene-265.28
maker-VaccDscaff112-augustus-gene-0.32	maker-VaccDscaff12-augustus-gene-5.23	maker-VaccDscaff10-snap-gene-204.28	maker-VaccDscaff17-augustus-gene-271.42
maker-VaccDscaff112-augustus-gene-3.57	maker-VaccDscaff12-augustus-gene-51.41	maker-VaccDscaff10-snap-gene-210.28	maker-VaccDscaff17-augustus-gene-271.47
maker-VaccDscaff1133-augustus-gene-0.5	maker-VaccDscaff12-augustus-gene-55.22	maker-VaccDscaff10-snap-gene-212.33	maker-VaccDscaff17-augustus-gene-277.15
maker-VaccDscaff114-augustus-gene-0.28	maker-VaccDscaff12-augustus-gene-59.42	maker-VaccDscaff10-snap-gene-227.18	maker-VaccDscaff17-augustus-gene-278.21
maker-VaccDscaff114-augustus-gene-1.33	maker-VaccDscaff12-augustus-gene-66.22	maker-VaccDscaff10-snap-gene-24.30	maker-VaccDscaff17-augustus-gene-280.24
maker-VaccDscaff114-augustus-gene-3.61	maker-VaccDscaff12-augustus-gene-7.33	maker-VaccDscaff10-snap-gene-243.33	maker-VaccDscaff17-augustus-gene-287.33
maker-VaccDscaff114-snap-gene-0.44	maker-VaccDscaff12-augustus-gene-7.35	maker-VaccDscaff10-snap-gene-25.41	maker-VaccDscaff17-augustus-gene-288.24
maker-VaccDscaff115-augustus-gene-0.24	maker-VaccDscaff12-augustus-gene-7.39	maker-VaccDscaff10-snap-gene-25.46	maker-VaccDscaff17-augustus-gene-293.23
maker-VaccDscaff115-snap-gene-0.39	maker-VaccDscaff12-augustus-gene-70.52	maker-VaccDscaff10-snap-gene-27.57	maker-VaccDscaff17-augustus-gene-294.20
maker-VaccDscaff115-snap-gene-1.36	maker-VaccDscaff12-augustus-gene-75.24	maker-VaccDscaff10-snap-gene-282.35	maker-VaccDscaff17-augustus-gene-294.21
maker-VaccDscaff117-augustus-gene-2.48	maker-VaccDscaff12-augustus-gene-77.23	maker-VaccDscaff10-snap-gene-292.17	maker-VaccDscaff17-augustus-gene-3.20
maker-VaccDscaff117-augustus-gene-3.55	maker-VaccDscaff12-augustus-gene-78.40	maker-VaccDscaff10-snap-gene-304.37	maker-VaccDscaff17-augustus-gene-300.23
maker-VaccDscaff117-augustus-gene-3.63	maker-VaccDscaff12-augustus-gene-8.33	maker-VaccDscaff10-snap-gene-309.28	maker-VaccDscaff17-augustus-gene-306.18
maker-VaccDscaff117-augustus-gene-3.67	maker-VaccDscaff12-augustus-gene-84.45	maker-VaccDscaff10-snap-gene-322.15	maker-VaccDscaff17-augustus-gene-308.24
maker-VaccDscaff117-snap-gene-3.75	maker-VaccDscaff12-augustus-gene-87.16	maker-VaccDscaff10-snap-gene-323.30	maker-VaccDscaff17-augustus-gene-309.24
maker-VaccDscaff1172-augustus-gene-0.4	maker-VaccDscaff12-augustus-gene-9.21	maker-VaccDscaff10-snap-gene-348.34	maker-VaccDscaff17-augustus-gene-320.38
maker-VaccDscaff118-augustus-gene-2.28	maker-VaccDscaff12-augustus-gene-99.17	maker-VaccDscaff10-snap-gene-349.30	maker-VaccDscaff17-augustus-gene-325.31
maker-VaccDscaff118-snap-gene-0.34	maker-VaccDscaff12-snap-gene-108.27	maker-VaccDscaff10-snap-gene-352.34	maker-VaccDscaff17-augustus-gene-336.46
maker-VaccDscaff118-snap-gene-3.88	maker-VaccDscaff12-snap-gene-109.31	maker-VaccDscaff10-snap-gene-353.49	maker-VaccDscaff17-augustus-gene-337.44
maker-VaccDscaff12-augustus-gene-10.30	maker-VaccDscaff12-snap-gene-117.21	maker-VaccDscaff10-snap-gene-353.51	maker-VaccDscaff17-augustus-gene-341.47
maker-VaccDscaff12-augustus-gene-10.32	maker-VaccDscaff12-snap-gene-135.54	maker-VaccDscaff10-snap-gene-360.35	maker-VaccDscaff17-augustus-gene-341.48
maker-VaccDscaff12-augustus-gene-10.36	maker-VaccDscaff12-snap-gene-162.21	maker-VaccDscaff10-snap-gene-362.40	maker-VaccDscaff17-augustus-gene-341.49
maker-VaccDscaff12-augustus-gene-100.16	maker-VaccDscaff12-snap-gene-169.39	maker-VaccDscaff10-snap-gene-364.28	maker-VaccDscaff17-augustus-gene-342.35
maker-VaccDscaff12-augustus-gene-100.19	maker-VaccDscaff12-snap-gene-210.23	maker-VaccDscaff10-snap-gene-370.43	maker-VaccDscaff17-augustus-gene-343.51
maker-VaccDscaff12-augustus-gene-108.20	maker-VaccDscaff12-snap-gene-22.28	maker-VaccDscaff10-snap-gene-372.29	maker-VaccDscaff17-augustus-gene-352.36
maker-VaccDscaff12-augustus-gene-119.23	maker-VaccDscaff12-snap-gene-237.18	maker-VaccDscaff10-snap-gene-373.35	maker-VaccDscaff17-augustus-gene-359.25
maker-VaccDscaff12-augustus-gene-12.36	maker-VaccDscaff12-snap-gene-239.27	maker-VaccDscaff10-snap-gene-374.26	maker-VaccDscaff17-augustus-gene-368.23
maker-VaccDscaff12-augustus-gene-12.37	maker-VaccDscaff12-snap-gene-259.47	maker-VaccDscaff10-snap-gene-38.38	maker-VaccDscaff17-augustus-gene-380.29
maker-VaccDscaff12-augustus-gene-123.23	maker-VaccDscaff12-snap-gene-271.34	maker-VaccDscaff10-snap-gene-385.46	maker-VaccDscaff17-augustus-gene-380.30
maker-VaccDscaff12-augustus-gene-125.25	maker-VaccDscaff12-snap-gene-297.34	maker-VaccDscaff10-snap-gene-390.50	maker-VaccDscaff17-augustus-gene-386.33
maker-VaccDscaff12-augustus-gene-126.30	maker-VaccDscaff12-snap-gene-308.25	maker-VaccDscaff10-snap-gene-394.22	maker-VaccDscaff17-augustus-gene-387.47
maker-VaccDscaff12-augustus-gene-129.10	maker-VaccDscaff12-snap-gene-324.38	maker-VaccDscaff10-snap-gene-4.39	maker-VaccDscaff17-augustus-gene-4.31
maker-VaccDscaff12-augustus-gene-129.12	maker-VaccDscaff12-snap-gene-335.40	maker-VaccDscaff10-snap-gene-45.41	maker-VaccDscaff17-augustus-gene-45.34
maker-VaccDscaff12-augustus-gene-13.24	maker-VaccDscaff12-snap-gene-352.25	maker-VaccDscaff10-snap-gene-95.39	maker-VaccDscaff17-augustus-gene-52.13
maker-VaccDscaff12-augustus-gene-130.27	maker-VaccDscaff12-snap-gene-353.29	maker-VaccDscaff10-snap-gene-95.41	maker-VaccDscaff17-augustus-gene-54.34
maker-VaccDscaff12-augustus-gene-134.28	maker-VaccDscaff12-snap-gene-357.36	maker-VaccDscaff10-snap-gene-95.42	maker-VaccDscaff17-augustus-gene-56.36
maker-VaccDscaff12-augustus-gene-136.20	maker-VaccDscaff12-snap-gene-360.40	maker-VaccDscaff100-snap-gene-3.43	maker-VaccDscaff17-augustus-gene-58.36
maker-VaccDscaff12-augustus-gene-138.20	maker-VaccDscaff12-snap-gene-364.31	maker-VaccDscaff1000-augustus-gene-0.4	maker-VaccDscaff17-augustus-gene-63.26
maker-VaccDscaff12-augustus-gene-153.18	maker-VaccDscaff12-snap-gene-370.38	maker-VaccDscaff1003-augustus-gene-0.9	maker-VaccDscaff17-augustus-gene-74.31
maker-VaccDscaff12-augustus-gene-156.29	maker-VaccDscaff12-snap-gene-374.27	maker-VaccDscaff1006-augustus-gene-0.6	maker-VaccDscaff17-augustus-gene-8.20
maker-VaccDscaff12-augustus-gene-16.33	maker-VaccDscaff12-snap-gene-4.39	maker-VaccDscaff1006-augustus-gene-0.7	maker-VaccDscaff17-snap-gene-138.26
maker-VaccDscaff12-augustus-gene-196.26	maker-VaccDscaff12-snap-gene-41.33	maker-VaccDscaff1007-augustus-gene-0.9	maker-VaccDscaff17-snap-gene-158.28
maker-VaccDscaff12-augustus-gene-2.25	maker-VaccDscaff12-snap-gene-46.60	maker-VaccDscaff1016-augustus-gene-0.6	maker-VaccDscaff17-snap-gene-161.17
maker-VaccDscaff12-augustus-gene-204.28	maker-VaccDscaff12-snap-gene-48.26	maker-VaccDscaff102-augustus-gene-4.40	maker-VaccDscaff17-snap-gene-176.32
maker-VaccDscaff12-augustus-gene-206.28	maker-VaccDscaff12-snap-gene-52.45	maker-VaccDscaff102-augustus-gene-4.44	maker-VaccDscaff17-snap-gene-179.40
maker-VaccDscaff12-augustus-gene-22.22	maker-VaccDscaff12-snap-gene-56.27	maker-VaccDscaff102-snap-gene-4.56	maker-VaccDscaff17-snap-gene-18.29
maker-VaccDscaff12-augustus-gene-23.24	maker-VaccDscaff12-snap-gene-66.28	maker-VaccDscaff1020-augustus-gene-0.4	maker-VaccDscaff17-snap-gene-181.52
maker-VaccDscaff12-augustus-gene-248.27	maker-VaccDscaff12-snap-gene-67.67	maker-VaccDscaff103-augustus-gene-2.34	maker-VaccDscaff17-snap-gene-184.36
maker-VaccDscaff12-augustus-gene-26.21	maker-VaccDscaff12-snap-gene-78.44	maker-VaccDscaff105-augustus-gene-4.51	maker-VaccDscaff17-snap-gene-184.37
maker-VaccDscaff12-augustus-gene-26.22	maker-VaccDscaff12-snap-gene-89.32	maker-VaccDscaff105-snap-gene-2.34	maker-VaccDscaff17-snap-gene-20.31
maker-VaccDscaff12-augustus-gene-26.23	maker-VaccDscaff12-snap-gene-9.29	maker-VaccDscaff105-snap-gene-4.54	maker-VaccDscaff17-snap-gene-200.26
maker-VaccDscaff12-augustus-gene-260.13	maker-VaccDscaff120-augustus-gene-3.48	maker-VaccDscaff106-augustus-gene-1.22	maker-VaccDscaff17-snap-gene-224.16
maker-VaccDscaff12-augustus-gene-261.29	maker-VaccDscaff120-augustus-gene-3.52	maker-VaccDscaff106-augustus-gene-3.31	maker-VaccDscaff17-snap-gene-232.19
maker-VaccDscaff12-augustus-gene-268.32	maker-VaccDscaff120-snap-gene-3.69	maker-VaccDscaff106-snap-gene-4.53	maker-VaccDscaff17-snap-gene-240.35
maker-VaccDscaff12-augustus-gene-286.31	maker-VaccDscaff121-augustus-gene-0.26	maker-VaccDscaff1072-augustus-gene-0.2	maker-VaccDscaff17-snap-gene-264.49
maker-VaccDscaff12-augustus-gene-286.32	maker-VaccDscaff121-augustus-gene-1.28	maker-VaccDscaff108-augustus-gene-2.20	maker-VaccDscaff17-snap-gene-267.34
maker-VaccDscaff12-augustus-gene-290.24	maker-VaccDscaff1216-augustus-gene-0.4	maker-VaccDscaff1086-snap-gene-0.4	maker-VaccDscaff17-snap-gene-292.36
maker-VaccDscaff12-augustus-gene-291.36	maker-VaccDscaff1224-augustus-gene-0.6	maker-VaccDscaff1096-snap-gene-0.10	maker-VaccDscaff17-snap-gene-298.27
maker-VaccDscaff12-augustus-gene-296.30	maker-VaccDscaff1225-augustus-gene-0.4	maker-VaccDscaff1098-augustus-gene-0.9	maker-VaccDscaff17-snap-gene-305.30
maker-VaccDscaff12-augustus-gene-297.25	maker-VaccDscaff1229-augustus-gene-0.2	maker-VaccDscaff11-augustus-gene-11.21	maker-VaccDscaff17-snap-gene-307.35
maker-VaccDscaff12-augustus-gene-298.31	maker-VaccDscaff124-augustus-gene-0.29	maker-VaccDscaff11-augustus-gene-115.21	maker-VaccDscaff17-snap-gene-324.50
maker-VaccDscaff12-augustus-gene-299.31	maker-VaccDscaff124-snap-gene-1.42	maker-VaccDscaff11-augustus-gene-119.38	maker-VaccDscaff17-snap-gene-324.54
maker-VaccDscaff12-augustus-gene-299.32	maker-VaccDscaff1247-augustus-gene-0.4	maker-VaccDscaff11-augustus-gene-123.30	maker-VaccDscaff17-snap-gene-330.40
maker-VaccDscaff12-augustus-gene-302.23	maker-VaccDscaff1248-augustus-gene-0.5	maker-VaccDscaff11-augustus-gene-128.27	maker-VaccDscaff17-snap-gene-330.41
maker-VaccDscaff12-augustus-gene-315.25	maker-VaccDscaff126-augustus-gene-2.27	maker-VaccDscaff11-augustus-gene-130.24	maker-VaccDscaff17-snap-gene-333.43
maker-VaccDscaff12-augustus-gene-319.28	maker-VaccDscaff126-augustus-gene-3.57	maker-VaccDscaff11-augustus-gene-132.16	maker-VaccDscaff17-snap-gene-336.57
maker-VaccDscaff12-augustus-gene-328.26	maker-VaccDscaff126-snap-gene-3.69	maker-VaccDscaff11-augustus-gene-135.23	maker-VaccDscaff17-snap-gene-355.45
maker-VaccDscaff12-augustus-gene-329.41	maker-VaccDscaff127-augustus-gene-2.36	maker-VaccDscaff11-augustus-gene-157.19	maker-VaccDscaff17-snap-gene-361.46
maker-VaccDscaff12-augustus-gene-33.16	maker-VaccDscaff127-snap-gene-0.32	maker-VaccDscaff11-augustus-gene-158.10	maker-VaccDscaff17-snap-gene-363.34
maker-VaccDscaff12-augustus-gene-33.19	maker-VaccDscaff127-snap-gene-1.41	maker-VaccDscaff11-augustus-gene-161.29	maker-VaccDscaff17-snap-gene-367.32
maker-VaccDscaff12-augustus-gene-335.34	maker-VaccDscaff127-snap-gene-2.38	maker-VaccDscaff11-augustus-gene-163.36	maker-VaccDscaff17-snap-gene-56.46
maker-VaccDscaff12-augustus-gene-336.20	maker-VaccDscaff127-snap-gene-2.42	maker-VaccDscaff11-augustus-gene-164.34	maker-VaccDscaff17-snap-gene-73.32
maker-VaccDscaff12-augustus-gene-336.23	maker-VaccDscaff1286-snap-gene-0.15	maker-VaccDscaff11-augustus-gene-174.16	maker-VaccDscaff17-snap-gene-74.36
maker-VaccDscaff12-augustus-gene-345.46	maker-VaccDscaff13-augustus-gene-11.31	maker-VaccDscaff11-augustus-gene-182.29	maker-VaccDscaff17-snap-gene-79.68
maker-VaccDscaff12-augustus-gene-346.39	maker-VaccDscaff13-augustus-gene-113.20	maker-VaccDscaff11-augustus-gene-183.34	maker-VaccDscaff1707-snap-gene-0.5
maker-VaccDscaff12-augustus-gene-346.43	maker-VaccDscaff13-augustus-gene-114.33	maker-VaccDscaff11-augustus-gene-186.26	maker-VaccDscaff173-augustus-gene-1.36
maker-VaccDscaff12-augustus-gene-347.43	maker-VaccDscaff13-augustus-gene-118.26	maker-VaccDscaff11-augustus-gene-207.23	maker-VaccDscaff173-snap-gene-2.49
maker-VaccDscaff12-augustus-gene-350.33	maker-VaccDscaff13-augustus-gene-119.28	maker-VaccDscaff11-augustus-gene-207.25	maker-VaccDscaff173-snap-gene-2.52
maker-VaccDscaff12-augustus-gene-351.26	maker-VaccDscaff13-augustus-gene-123.29	maker-VaccDscaff11-augustus-gene-207.26	maker-VaccDscaff176-augustus-gene-1.69
maker-VaccDscaff12-augustus-gene-353.21	maker-VaccDscaff13-augustus-gene-127.15	maker-VaccDscaff11-augustus-gene-211.25	maker-VaccDscaff178-augustus-gene-1.52
maker-VaccDscaff12-augustus-gene-357.34	maker-VaccDscaff13-augustus-gene-131.20	maker-VaccDscaff11-augustus-gene-216.25	maker-VaccDscaff18-augustus-gene-115.20
maker-VaccDscaff12-augustus-gene-36.31	maker-VaccDscaff13-augustus-gene-135.29	maker-VaccDscaff11-augustus-gene-222.37	maker-VaccDscaff18-augustus-gene-13.36
maker-VaccDscaff12-augustus-gene-36.32	maker-VaccDscaff13-augustus-gene-138.27	maker-VaccDscaff11-augustus-gene-228.19	maker-VaccDscaff18-augustus-gene-13.44
maker-VaccDscaff12-augustus-gene-361.35	maker-VaccDscaff13-augustus-gene-15.39	maker-VaccDscaff11-augustus-gene-23.25	maker-VaccDscaff18-augustus-gene-14.32
maker-VaccDscaff12-augustus-gene-363.24	maker-VaccDscaff13-augustus-gene-151.21	maker-VaccDscaff11-augustus-gene-233.24	maker-VaccDscaff18-augustus-gene-144.27
maker-VaccDscaff12-augustus-gene-37.34	maker-VaccDscaff13-augustus-gene-154.18	maker-VaccDscaff11-augustus-gene-242.24	maker-VaccDscaff18-augustus-gene-146.17
maker-VaccDscaff12-augustus-gene-372.25	maker-VaccDscaff13-augustus-gene-159.14	maker-VaccDscaff11-augustus-gene-245.14	maker-VaccDscaff18-augustus-gene-15.32
maker-VaccDscaff12-augustus-gene-373.26	maker-VaccDscaff13-augustus-gene-167.14	maker-VaccDscaff11-augustus-gene-249.24	maker-VaccDscaff18-augustus-gene-179.34
maker-VaccDscaff12-augustus-gene-374.21	maker-VaccDscaff13-augustus-gene-198.32	maker-VaccDscaff11-augustus-gene-255.46	maker-VaccDscaff18-augustus-gene-179.36
maker-VaccDscaff12-augustus-gene-374.24	maker-VaccDscaff13-augustus-gene-2.29	maker-VaccDscaff11-augustus-gene-260.34	maker-VaccDscaff18-augustus-gene-180.18
maker-VaccDscaff12-augustus-gene-376.27	maker-VaccDscaff13-augustus-gene-217.33	maker-VaccDscaff11-augustus-gene-260.47	maker-VaccDscaff18-augustus-gene-182.17
maker-VaccDscaff12-augustus-gene-378.19	maker-VaccDscaff13-augustus-gene-234.18	maker-VaccDscaff11-augustus-gene-275.40	maker-VaccDscaff18-augustus-gene-183.24
maker-VaccDscaff12-augustus-gene-38.27	maker-VaccDscaff13-augustus-gene-238.27	maker-VaccDscaff11-augustus-gene-278.26	maker-VaccDscaff18-augustus-gene-187.21
maker-VaccDscaff12-augustus-gene-381.25	maker-VaccDscaff13-augustus-gene-240.20	maker-VaccDscaff11-augustus-gene-28.38	maker-VaccDscaff18-augustus-gene-191.25
maker-VaccDscaff12-augustus-gene-381.27	maker-VaccDscaff13-augustus-gene-242.19	maker-VaccDscaff11-augustus-gene-280.27	maker-VaccDscaff18-augustus-gene-197.15
maker-VaccDscaff12-augustus-gene-382.41	maker-VaccDscaff13-augustus-gene-25.25	maker-VaccDscaff11-augustus-gene-280.31	maker-VaccDscaff18-augustus-gene-198.17
maker-VaccDscaff12-augustus-gene-391.26	maker-VaccDscaff13-augustus-gene-26.16	maker-VaccDscaff11-augustus-gene-296.19	maker-VaccDscaff18-augustus-gene-2.21
maker-VaccDscaff12-augustus-gene-394.23	maker-VaccDscaff13-augustus-gene-263.33	maker-VaccDscaff11-augustus-gene-298.42	maker-VaccDscaff18-augustus-gene-20.19
maker-VaccDscaff12-augustus-gene-4.31	maker-VaccDscaff13-augustus-gene-274.30	maker-VaccDscaff11-augustus-gene-304.28	maker-VaccDscaff18-augustus-gene-20.20
maker-VaccDscaff12-augustus-gene-40.44	maker-VaccDscaff13-augustus-gene-292.31	maker-VaccDscaff11-augustus-gene-304.29	maker-VaccDscaff18-augustus-gene-205.28
maker-VaccDscaff12-augustus-gene-41.25	maker-VaccDscaff13-augustus-gene-294.24	maker-VaccDscaff11-augustus-gene-306.28	maker-VaccDscaff18-augustus-gene-209.28
maker-VaccDscaff12-augustus-gene-42.33	maker-VaccDscaff13-augustus-gene-298.23	maker-VaccDscaff11-augustus-gene-314.23	maker-VaccDscaff18-augustus-gene-242.18
maker-VaccDscaff12-augustus-gene-45.30	maker-VaccDscaff13-augustus-gene-30.43	maker-VaccDscaff11-augustus-gene-314.24	maker-VaccDscaff18-augustus-gene-254.19
maker-VaccDscaff12-augustus-gene-5.23	maker-VaccDscaff13-augustus-gene-302.24	maker-VaccDscaff11-augustus-gene-314.25	maker-VaccDscaff18-augustus-gene-259.30
maker-VaccDscaff12-augustus-gene-51.41	maker-VaccDscaff13-augustus-gene-304.26	maker-VaccDscaff11-augustus-gene-315.22	maker-VaccDscaff18-augustus-gene-269.27
maker-VaccDscaff12-augustus-gene-53.30	maker-VaccDscaff13-augustus-gene-312.29	maker-VaccDscaff11-augustus-gene-317.22	maker-VaccDscaff18-augustus-gene-274.20
maker-VaccDscaff12-augustus-gene-55.22	maker-VaccDscaff13-augustus-gene-314.25	maker-VaccDscaff11-augustus-gene-319.18	maker-VaccDscaff18-augustus-gene-28.25
maker-VaccDscaff12-augustus-gene-66.22	maker-VaccDscaff13-augustus-gene-33.38	maker-VaccDscaff11-augustus-gene-319.20	maker-VaccDscaff18-augustus-gene-288.20
maker-VaccDscaff12-augustus-gene-68.40	maker-VaccDscaff13-augustus-gene-33.40	maker-VaccDscaff11-augustus-gene-32.30	maker-VaccDscaff18-augustus-gene-291.30
maker-VaccDscaff12-augustus-gene-7.33	maker-VaccDscaff13-augustus-gene-331.43	maker-VaccDscaff11-augustus-gene-320.31	maker-VaccDscaff18-augustus-gene-297.31
maker-VaccDscaff12-augustus-gene-7.39	maker-VaccDscaff13-augustus-gene-34.33	maker-VaccDscaff11-augustus-gene-320.33	maker-VaccDscaff18-augustus-gene-303.45
maker-VaccDscaff12-augustus-gene-70.52	maker-VaccDscaff13-augustus-gene-34.34	maker-VaccDscaff11-augustus-gene-322.32	maker-VaccDscaff18-augustus-gene-319.36
maker-VaccDscaff12-augustus-gene-73.36	maker-VaccDscaff13-augustus-gene-346.18	maker-VaccDscaff11-augustus-gene-323.39	maker-VaccDscaff18-augustus-gene-319.40
maker-VaccDscaff12-augustus-gene-75.24	maker-VaccDscaff13-augustus-gene-35.27	maker-VaccDscaff11-augustus-gene-324.36	maker-VaccDscaff18-augustus-gene-335.22
maker-VaccDscaff12-augustus-gene-77.23	maker-VaccDscaff13-augustus-gene-35.29	maker-VaccDscaff11-augustus-gene-327.44	maker-VaccDscaff18-augustus-gene-336.27
maker-VaccDscaff12-augustus-gene-78.40	maker-VaccDscaff13-augustus-gene-355.23	maker-VaccDscaff11-augustus-gene-331.42	maker-VaccDscaff18-augustus-gene-337.37
maker-VaccDscaff12-augustus-gene-8.33	maker-VaccDscaff13-augustus-gene-36.44	maker-VaccDscaff11-augustus-gene-339.42	maker-VaccDscaff18-augustus-gene-354.24
maker-VaccDscaff12-augustus-gene-84.45	maker-VaccDscaff13-augustus-gene-368.42	maker-VaccDscaff11-augustus-gene-343.38	maker-VaccDscaff18-augustus-gene-357.38
maker-VaccDscaff12-augustus-gene-87.16	maker-VaccDscaff13-augustus-gene-37.38	maker-VaccDscaff11-augustus-gene-345.38	maker-VaccDscaff18-augustus-gene-361.27
maker-VaccDscaff12-augustus-gene-9.21	maker-VaccDscaff13-augustus-gene-376.23	maker-VaccDscaff11-augustus-gene-350.30	maker-VaccDscaff18-augustus-gene-364.34
maker-VaccDscaff12-augustus-gene-90.26	maker-VaccDscaff13-augustus-gene-388.25	maker-VaccDscaff11-augustus-gene-353.36	maker-VaccDscaff18-augustus-gene-365.27
maker-VaccDscaff12-augustus-gene-94.20	maker-VaccDscaff13-augustus-gene-394.20	maker-VaccDscaff11-augustus-gene-355.44	maker-VaccDscaff18-augustus-gene-367.20
maker-VaccDscaff12-augustus-gene-99.17	maker-VaccDscaff13-augustus-gene-41.36	maker-VaccDscaff11-augustus-gene-358.26	maker-VaccDscaff18-augustus-gene-373.31
maker-VaccDscaff12-snap-gene-108.27	maker-VaccDscaff13-augustus-gene-46.32	maker-VaccDscaff11-augustus-gene-360.29	maker-VaccDscaff18-augustus-gene-373.32
maker-VaccDscaff12-snap-gene-109.28	maker-VaccDscaff13-augustus-gene-49.41	maker-VaccDscaff11-augustus-gene-364.40	maker-VaccDscaff18-augustus-gene-377.35
maker-VaccDscaff12-snap-gene-11.28	maker-VaccDscaff13-augustus-gene-52.36	maker-VaccDscaff11-augustus-gene-366.31	maker-VaccDscaff18-augustus-gene-382.67
maker-VaccDscaff12-snap-gene-121.37	maker-VaccDscaff13-augustus-gene-53.49	maker-VaccDscaff11-augustus-gene-366.32	maker-VaccDscaff18-augustus-gene-382.69
maker-VaccDscaff12-snap-gene-135.54	maker-VaccDscaff13-augustus-gene-59.44	maker-VaccDscaff11-augustus-gene-367.15	maker-VaccDscaff18-augustus-gene-51.21
maker-VaccDscaff12-snap-gene-139.44	maker-VaccDscaff13-augustus-gene-59.47	maker-VaccDscaff11-augustus-gene-369.37	maker-VaccDscaff18-augustus-gene-53.17
maker-VaccDscaff12-snap-gene-208.31	maker-VaccDscaff13-augustus-gene-6.26	maker-VaccDscaff11-augustus-gene-370.22	maker-VaccDscaff18-augustus-gene-68.36
maker-VaccDscaff12-snap-gene-210.22	maker-VaccDscaff13-augustus-gene-62.59	maker-VaccDscaff11-augustus-gene-373.23	maker-VaccDscaff18-augustus-gene-76.26
maker-VaccDscaff12-snap-gene-22.28	maker-VaccDscaff13-augustus-gene-65.35	maker-VaccDscaff11-augustus-gene-377.27	maker-VaccDscaff18-augustus-gene-85.22
maker-VaccDscaff12-snap-gene-237.18	maker-VaccDscaff13-augustus-gene-69.34	maker-VaccDscaff11-augustus-gene-382.34	maker-VaccDscaff18-augustus-gene-9.22
maker-VaccDscaff12-snap-gene-238.20	maker-VaccDscaff13-augustus-gene-75.28	maker-VaccDscaff11-augustus-gene-382.37	maker-VaccDscaff18-augustus-gene-93.24
maker-VaccDscaff12-snap-gene-238.21	maker-VaccDscaff13-augustus-gene-76.36	maker-VaccDscaff11-augustus-gene-382.39	maker-VaccDscaff18-snap-gene-12.36
maker-VaccDscaff12-snap-gene-239.27	maker-VaccDscaff13-augustus-gene-77.41	maker-VaccDscaff11-augustus-gene-383.35	maker-VaccDscaff18-snap-gene-128.28
maker-VaccDscaff12-snap-gene-241.18	maker-VaccDscaff13-augustus-gene-82.30	maker-VaccDscaff11-augustus-gene-384.29	maker-VaccDscaff18-snap-gene-144.29
maker-VaccDscaff12-snap-gene-245.33	maker-VaccDscaff13-augustus-gene-82.34	maker-VaccDscaff11-augustus-gene-385.23	maker-VaccDscaff18-snap-gene-149.37
maker-VaccDscaff12-snap-gene-259.47	maker-VaccDscaff13-augustus-gene-83.23	maker-VaccDscaff11-augustus-gene-386.52	maker-VaccDscaff18-snap-gene-15.36
maker-VaccDscaff12-snap-gene-271.29	maker-VaccDscaff13-augustus-gene-86.18	maker-VaccDscaff11-augustus-gene-388.33	maker-VaccDscaff18-snap-gene-15.40
maker-VaccDscaff12-snap-gene-271.34	maker-VaccDscaff13-augustus-gene-87.19	maker-VaccDscaff11-augustus-gene-389.33	maker-VaccDscaff18-snap-gene-16.42
maker-VaccDscaff12-snap-gene-299.34	maker-VaccDscaff13-augustus-gene-89.28	maker-VaccDscaff11-augustus-gene-390.37	maker-VaccDscaff18-snap-gene-179.40
maker-VaccDscaff12-snap-gene-30.25	maker-VaccDscaff13-augustus-gene-93.30	maker-VaccDscaff11-augustus-gene-392.26	maker-VaccDscaff18-snap-gene-179.42
maker-VaccDscaff12-snap-gene-308.25	maker-VaccDscaff13-augustus-gene-95.36	maker-VaccDscaff11-augustus-gene-392.28	maker-VaccDscaff18-snap-gene-18.19
maker-VaccDscaff12-snap-gene-319.35	maker-VaccDscaff13-augustus-gene-98.29	maker-VaccDscaff11-augustus-gene-392.31	maker-VaccDscaff18-snap-gene-180.20
maker-VaccDscaff12-snap-gene-335.40	maker-VaccDscaff13-snap-gene-10.35	maker-VaccDscaff11-augustus-gene-395.29	maker-VaccDscaff18-snap-gene-224.19
[truncated: 7,713 more rows]
