# Supplementary material for: Metabolome and transcriptome profiling unveil the mechanisms of light-induced anthocyanin synthesis in rabbiteye blueberry (vaccinium ashei: Reade)
Source: BMC Plant Biol. 2022 Apr 29;22:223. doi: 10.1186/s12870-022-03585-x (PMC9052483; doi:10.1186/s12870-022-03585-x)
Supplement: Supplementary file 1 — Additional file 1: Figure S1. Heat map analysis of compound composition under different light intensity. Table S1. Compound classification. Table S2. Differential metabolite analysis. Table S3. 37 common metabolites. Table S4. Overview of mapping of RNA-seq reads. Table S5. Differential gene analysis. Table S6. Annotation analysis of differential genes KEGG and GO. Table S7. Screening genes for anthocyanin synthesis pathway. Table S8. qRT-PCR. Table S9. Correlation analysis between anthocyanin content and key genes. [file 12870_2022_3585_MOESM1_ESM.zip › Table S8.xls]

## Sheet: Table S1
Table S8. The list of primers used for qPCR analysis
Primer name	Sequence (5’-3’)	Purpose	Homology
VcF3'5'H4-F	AGGATGGTGAAGGGACATA	qPCR	Vaccinium corymbosum(100%)
VcF3'5'H4-R	GGTGCCAGCAGTGAATAGA
VcF3H-F	CTGTAAGTTGCTGGAGGTGT		Vaccinium corymbosum(100%)
VcF3H-R	GTCGCTTGAGTCCGAGTGT
VcNAC072-F	CCCCTAAAGGAACAAAGACC		NAC072 (Vaccinium corymbosum)
VcNAC072-R	AAGACGAGGAGGAAGAGCC
VcDFR-F	CCAATTACAGGTGACCCTA		Prunus yedoensis var. nudiflora(97%)
VcDFR-R	AACGAGTTCGGACAATACA
VcbHLH004-F	AGCAACAGACAGCCACAGC		transcription factor bHLH004 (Vaccinium corymbosum)
VcbHLH004-R	CATGAGGGCCTTCCCAGTA
VcERF061-F	TTTCCCAAGTTTCCCTATC		Ethylene-responsive transcription factor (Actinidia chinensis var.chinensis)
VcERF061-R	GAGTCTAATCTCAGCCACCC
GAPDH-F	AGAAAGAATACAAGCCAGAT
GAPDH-R	GGTAGTCATAAGACCCTCAA
VcActin-F	TGGGCTTTGCTCCTCTTAC
VcActin-R	CCTTCGTGCTCATCTTACC
VcbHLH004-F	CAGTGGTCTCACAACATGTCAGTTTTTCCCCAACA	35S::VcbHLH004
VcbHLH004-R	CAGTGGTCTCATACAATGGAAAGAGCACAAGTTGT
